# Supplementary material for: DIA-Based Quantitative Proteomics Reveals the Protein Regulatory Networks of Floral Thermogenesis in Nelumbo nucifera
Source: Int J Mol Sci. 2021 Jul 31;22(15):8251. doi: 10.3390/ijms22158251 (PMC8347412; doi:10.3390/ijms22158251)
Supplement: Supplementary file 1 [file ijms-22-08251-s001.zip]

Archive with 14 entries (12 files):
- ijms-1311797-supplementary/
- ijms-1311797-supplementary/Supplementary data/
- ijms-1311797-supplementary/Supplementary data/Supplementary figures.pdf
- ijms-1311797-supplementary/Supplementary data/Table S1.xlsx
- ijms-1311797-supplementary/Supplementary data/Table S10.xlsx
- ijms-1311797-supplementary/Supplementary data/Table S11.xlsx
- ijms-1311797-supplementary/Supplementary data/Table S2.xlsx
- ijms-1311797-supplementary/Supplementary data/Table S3.xlsx
- ijms-1311797-supplementary/Supplementary data/Table S4.xlsx
- ijms-1311797-supplementary/Supplementary data/Table S5.xlsx
- ijms-1311797-supplementary/Supplementary data/Table S6.xlsx
- ijms-1311797-supplementary/Supplementary data/Table S7.xlsx
- ijms-1311797-supplementary/Supplementary data/Table S8.xlsx
- ijms-1311797-supplementary/Supplementary data/Table S9.xlsx
