# Supplementary material for: DIA-Based Quantitative Proteomics Reveals the Protein Regulatory Networks of Floral Thermogenesis in Nelumbo nucifera
Source: Int J Mol Sci. 2021 Jul 31;22(15):8251. doi: 10.3390/ijms22158251 (PMC8347412; doi:10.3390/ijms22158251)
Supplement: Supplementary file 1 [file ijms-22-08251-s001.zip › ijms-1311797-supplementary/Supplementary data/Table S1.xlsx]

## Sheet: A
Table S1. The detailed information of the peptides and proteins identified in the spectral library
(A) The detailed information of the peptides
Sequence	Modifications	Mass	Mass Fractional Part	Protein Groups	Proteins	Unique (Groups)	Unique (Proteins)	Acetyl (Protein N-term)	Oxidation (M)	Missed cleavages	Fraction Average	Retention time	Calibrated retention time	Charges	PEP	Raw file	Score	Delta score	Intensity
AAAAAAAAAAR	Unmodified	884.483	0.482814	2930	NNU_07873-RA	yes	yes	0	0	0	4	15.729	15.729	2	0.063322	P180731_F4	47.894	33.214	34233000
AAAAAALSEPVPKPK	Unmodified	1419.81	0.808564	6212	NNU_17401-RA	yes	yes	0	0	1	8	36.558	36.558	2;3	2.3719e-06	P180731_F8	96.464	83.046	22908000
AAAAEMLFVLDPQK	Oxidation (M)	1518.78	0.775215	7685	NNU_21536-RA	yes	yes	0	1	0	2.5	95.481	95.481	2	3.593e-05	P180731_F4	76.759	70.483	4842400
AAAAEMLFVLDPQKK	Unmodified	1630.88	0.875264	7685	NNU_21536-RA	yes	yes	0	0	1	2	104.97	104.97	2;3	0.0001789	P180731_F2	55.66	53.438	8627100
AAAAFLAQR	Unmodified	917.508	0.5083	5852	NNU_16303-RA	yes	yes	0	0	0	7	45.974	45.974	2	0.003116	P180731_F7	91.853	72.067	2725500
AAAAIAAAQALLK	Unmodified	1181.71	0.713207	5210	NNU_14324-RA	yes	yes	0	0	0	9	89.926	89.926	2	0.002023	P180731_F8	63.091	53.603	12878000
AAAALAAAQVLLK	Unmodified	1209.74	0.744508	8360	NNU_23433-RA	yes	yes	0	0	0	8.5	100.94	100.94	2	0.0094769	P180731_F9	51.286	46.946	7390200
AAAAQGIALVAPDTSPR	Unmodified	1607.86	0.863119	8146	NNU_22788-RA	yes	yes	0	0	0	5.83	65.664	65.664	2;3	3.3522e-10	P180731_F5	110.12	106.8	2148700000
AAAASLLGK	Unmodified	800.476	0.475603	9419	NNU_26261-RA	yes	yes	0	0	0	2	38.337	38.337	2	0.013817	P180731_F2	73.233	23.792	30059000
AAAATVLASK	Unmodified	901.523	0.523281	3917;5574	NNU_10685-RA;NNU_15410-RA	no	no	0	0	0	7	26.754	26.754	2	0.0067902	P180731_F7	70.942	23.339	31154000
AAAEAGIAATAAALEAAAGAGK	Unmodified	1825.95	0.953391	1507	NNU_04076-RA	yes	yes	0	0	0	7	119.07	119.07	2;3	8.8153e-12	P180731_F7	64.761	62.833	5394100
AAAESNLKPVSLELGGK	Unmodified	1682.92	0.9203	9399	NNU_26216-RA	yes	yes	0	0	1	5	62.24	62.24	2	3.7501e-05	P180731_F5	76.341	69.934	874930
AAAEVLALQK	Unmodified	1012.59	0.591695	8092	NNU_22622-RA	yes	yes	0	0	0	7.5	50.819	50.819	2	0.00028857	P180731_F7	111.61	67.956	87639000
AAAEVLDTMALNLSK	Oxidation (M)	1561.8	0.802158	1002	NNU_02589-RA	yes	yes	0	1	0	4	79.49	79.49	2	1.8577e-06	P180731_F4	78.326	75.246	3353900
AAAEVLDTMALNLSK	Unmodified	1545.81	0.807244	1002	NNU_02589-RA	yes	yes	0	0	0	4	108.3	108.3	2;3	3.6742e-12	P180731_F4	122.63	119.6	24679000
AAAEVLDTMAVNLPK	Oxidation (M)	1557.81	0.807244	3703	NNU_10100-RA	yes	yes	0	1	0	4	73.623	73.623	2	3.7601e-06	P180731_F4	92.65	86.639	2744400
AAAEVLDTMAVNLPK	Unmodified	1541.81	0.812329	3703	NNU_10100-RA	yes	yes	0	0	0	4	100.17	100.17	2;3	8.2157e-13	P180731_F4	130.61	121.05	25975000
AAAFHAAQFITPLK	Unmodified	1484.81	0.813984	3347	NNU_09058-RA	yes	yes	0	0	0	7	82.351	82.351	3	2.3238e-05	P180731_F7	97.203	85.145	18617000
AAAFLHLVK	Unmodified	968.581	0.580737	5310	NNU_14615-RA	yes	yes	0	0	0	5.5	66.295	66.295	2	0.0030421	P180731_F5	93.429	70.386	36236000
AAAGAPVTATTTATK	Unmodified	1330.71	0.709244	6791	NNU_18966-RA	yes	yes	0	0	0	9	20.792	20.792	2	0.0014211	P180731_F9	55.011	30.081	7743400
AAAHAQQQGINAVPELSLK	Unmodified	1945.04	0.0381234	3389	NNU_09167-RA	yes	yes	0	0	0	7	69.712	69.712	2;3	3.2714e-51	P180731_F7	182.82	168.38	33720000
AAAHAQQQGVNAVPELSLK	Unmodified	1931.02	0.0224734	1754	NNU_04763-RA	yes	yes	0	0	0	5	62.345	62.345	2;3	3.1796e-13	P180731_F5	94.281	86.275	9942200
AAAIGANNQAAQSMLK	Oxidation (M)	1573.79	0.78824	5462	NNU_15068-RA	yes	yes	0	1	0	4.29	27.551	27.551	2;3	1.3314e-06	P180731_F1	91.789	83.704	329470000
AAAIGANNQAAQSMLK	Unmodified	1557.79	0.793325	5462	NNU_15068-RA	yes	yes	0	0	0	4.78	49.069	49.069	2;3	9.9047e-31	P180731_F1	184.02	164.26	1343300000
AAAIGQVR	Unmodified	784.456	0.455536	2663	NNU_07165-RA	yes	yes	0	0	0	3	21.162	21.162	2	0.0019701	P180731_F2	132.09	69.377	867060000
AAAIPLEAIQQAVILAR	Unmodified	1747.04	0.0356042	8768	NNU_24466-RA	yes	yes	0	0	0	10	139.9	139.9	2	0.0033559	P180731_F10	42.314	40.317	1238500
AAAIVMR	Unmodified	730.416	0.41598	6052;5578;9436;9434;9429;9435;3387	NNU_26294-RA;NNU_15428-RA;NNU_21556-RA;NNU_26292-RA;NNU_21557-RA;NNU_19460-RA;NNU_25324-RA;NNU_26293-RA;NNU_03813-RA;NNU_03815-RA;NNU_16900-RA;NNU_26055-RA;NNU_09163-RA;NNU_09168-RA;NNU_09164-RA;NNU_15429-RA;NNU_26279-RA	no	no	0	0	0	10	29.545	29.545	2	0.031882	P180731_F10	102.98	102.98	10875000
AAALAAIATAIPTFASVR	Unmodified	1713.98	0.977755	7717	NNU_21621-RA	yes	yes	0	0	0	7	134.89	134.89	2;3	8.8915e-06	P180731_F7	73.279	70.311	5489500
AAALAAILASR	Unmodified	1026.62	0.618579	5000	NNU_13753-RA	yes	yes	0	0	0	9	90.276	90.276	2	3.9629e-05	P180731_F9	103.08	82.796	4484000
AAALDADNLIGTLSK	Unmodified	1471.79	0.788223	3308	NNU_08942-RA	yes	yes	0	0	0	3	102.24	102.24	2	8.4056e-07	P180731_F3	60.489	44.944	0
AAALNIVPTSTGAAK	Unmodified	1383.77	0.772179	3486;711;8011	NNU_09463-RA;NNU_01865-RA;NNU_22371-RA	no	no	0	0	0	6.75	57.791	57.791	2	6.512e-06	P180731_F7	80.632	69.373	580660000
AAALTGLGR	Unmodified	828.482	0.481751	379	NNU_00975-RA	yes	yes	0	0	0	4	38.166	38.166	2	0.042248	P180731_F4	80.787	27.033	8336900
AAALVPDLTPFPANR	Unmodified	1551.84	0.840927	7489	NNU_20965-RA	yes	yes	0	0	0	3.5	101.02	101.02	2	0.00085796	P180731_F3	58.268	51.993	155880000
AAANTYCQLLLSQSDNNVK	Unmodified	2109.02	0.0160674	253;697	NNU_00647-RA;NNU_01832-RA	no	no	0	0	0	7.5	80.504	80.504	2;3	6.8762e-229	P180731_F8	314.41	308.6	139420000
AAAPAVPGK	Unmodified	780.449	0.449388	8986	NNU_25095-RA	yes	yes	0	0	0	4	18.482	18.482	2	0.04173	P180731_F4	59.35	40.567	27270000
AAAQHPIYENFR	Unmodified	1415.69	0.694597	4665	NNU_12789-RA	yes	yes	0	0	0	2	45.042	45.042	2;3	0.00016842	P180731_F2	71.176	65.673	212130000
AAASAPITMK	Acetyl (Protein N-term);Oxidation (M)	1017.52	0.516481	4619;4756	NNU_12628-RA;NNU_13083-RA	no	no	1	1	0	6.75	30.735	30.735	2	1.1048e-05	P180731_F8	98.254	87.502	632520000
AAASAPITMK	Acetyl (Protein N-term)	1001.52	0.521567	4619;4756	NNU_12628-RA;NNU_13083-RA	no	no	1	0	0	8	51.645	51.645	2	0.00016448	P180731_F7	99.568	83.939	653400000
AAASAVANVVQDWTVVNAVDR	Unmodified	2155.1	0.10218	887	NNU_02279-RA	yes	yes	0	0	0	6.5	123.63	123.63	2;3	1.1279e-16	P180731_F7	97.69	94.969	4442900
AAASGLVLLR	Unmodified	969.597	0.597115	5978	NNU_16724-RA	yes	yes	0	0	0	1	76.828	76.828	2	0.0029325	P180731_F1	78.098	47.301	38171000
AAASSNIFK	Unmodified	907.476	0.476331	9316	NNU_25995-RA	yes	yes	0	0	0	8	38.568	38.568	2	0.012768	P180731_F8	74.173	26.082	278880000
AAASVAPSPR	Acetyl (Protein N-term)	967.509	0.508694	8107	NNU_22679-RA	yes	yes	1	0	0	7.67	53.486	53.486	2	2.9097e-05	P180731_F8	160.75	140.61	4056000000
AAASVAPSPR	Unmodified	925.498	0.498129	8107	NNU_22679-RA	yes	yes	0	0	0	4.5	16.888	16.888	2	9.483e-05	P180731_F4	119.53	92.934	25268000
AAATANIPIINAGDGPGQHPTQALLDVYTIER	Unmodified	3286.69	0.694604	8459	NNU_23684-RA	yes	yes	0	0	0	7	114.5	114.5	3	0.042045	P180731_F7	14.384	13.914	978560
AAATDLSPPFAVLEGGYGK	Acetyl (Protein N-term)	1904.95	0.951994	8601	NNU_24022-RA	yes	yes	1	0	0	5	133.51	133.51	2	2.5126e-05	P180731_F5	62.94	61.079	2890800
AAATTTAAQTFQNNNNNLGDVSR	Acetyl (Protein N-term)	2420.13	0.131642	4212	NNU_11573-RA	yes	yes	1	0	0	4	73.756	73.756	2;3	3.8675e-52	P180731_F4	143.91	138.24	9305700
AAATVVPANR	Acetyl (Protein N-term)	1010.55	0.550893	3714	NNU_10128-RA	yes	yes	1	0	0	7.5	37.727	37.727	2	0.00024411	P180731_F5	93.649	76.418	671180000
AAAVAALSNQLTFEQK	Unmodified	1660.88	0.878435	5535	NNU_15254-RA	yes	yes	0	0	0	10	83.229	83.229	2;3	6.6445e-25	P180731_F10	163.62	149.6	56102000
AAAVAALSNVLTAEK	Unmodified	1427.8	0.798394	8169	NNU_22855-RA	yes	yes	0	0	0	2.5	93.305	93.305	2;3	6.9344e-07	P180731_F1	102.5	97.59	642720000
AAAVFSLK	Unmodified	805.47	0.469789	2841	NNU_07592-RA	yes	yes	0	0	0	8	61.294	61.294	2	0.042702	P180731_F8	69.598	29.33	10305000
AAAVTTAPQAVAVA	Unmodified	1239.68	0.682301	1409	NNU_03797-RA	yes	yes	0	0	0	4	51.943	51.943	2	0.0073146	P180731_F4	47.57	41.668	4615200
AAAVVVNSFR	Unmodified	1032.57	0.571629	7558	NNU_21189-RA	yes	yes	0	0	0	7	50.04	50.04	2	4.656e-05	P180731_F7	121.5	89.284	228920000
AAAYAFGNIDPTNISR	Unmodified	1679.83	0.826734	4146	NNU_11374-RA	yes	yes	0	0	0	10	86.043	86.043	2	3.0606e-06	P180731_F10	82.837	78.619	117180000
AAAYQAGGGLEHMLGN	Unmodified	1558.72	0.719826	7246	NNU_20324-RA	yes	yes	0	0	0	1	80.971	80.971	2	1.2184e-12	P180731_F1	122.63	120.32	26942000
AACLVAPK	Unmodified	828.453	0.452759	5310	NNU_14615-RA	yes	yes	0	0	0	7	26.558	26.558	2	0.021247	P180731_F7	79.469	69.203	16409000
AACSFHEMAEHFNK	Unmodified	1677.7	0.702795	9574	NNU_26676-RA	yes	yes	0	0	0	7	48.276	48.276	3	0.00015864	P180731_F7	63.212	60.427	4670400
AACYSTVGGR	Unmodified	1040.47	0.470928	7442	NNU_20835-RA	yes	yes	0	0	0	5	19.737	19.737	2	0.019166	P180731_F5	60.064	45.395	2008700
AADAVQFYK	Unmodified	1011.5	0.502546	7573	NNU_21237-RA	yes	yes	0	0	0	1	46.514	46.514	2	0.0029448	P180731_F1	95.502	71.38	1083200000
AADIWNIISK	Unmodified	1129.61	0.613159	1884	NNU_05189-RA	yes	yes	0	0	0	3	109.28	109.28	2	0.0023794	P180731_F3	80.014	68.918	174700000
AADLDKEERPEVLSLLPPFK	Unmodified	2266.22	0.220898	1468	NNU_03980-RA	yes	yes	0	0	2	3	115.89	115.89	2;3;4	1.1039e-13	P180731_F3	91.276	86.019	73755000
AADLFNPQLTEIIK	Unmodified	1571.86	0.855909	5970	NNU_16696-RA	yes	yes	0	0	0	7	116.88	116.88	2;3	2.8081e-05	P180731_F7	94.09	72.23	176230000
AADLGVENIVIGMSHR	Oxidation (M)	1696.86	0.856654	5157	NNU_14151-RA	yes	yes	0	1	0	7	76.732	76.732	2;3	3.3994e-19	P180731_F8	138.05	132.51	275990000
AADLGVENIVIGMSHR	Unmodified	1680.86	0.861739	5157	NNU_14151-RA	yes	yes	0	0	0	7.17	101.82	101.82	2;3	3.2508e-30	P180731_F5	177.04	170.27	954930000
AADLGVETIVIGMSHR	Unmodified	1667.87	0.86649	5583;3768	NNU_15472-RA;NNU_10286-RA	no	no	0	0	0	5.33	103.99	103.99	2;3	5.1066e-07	P180731_F6	78.326	72.611	13807000
AADLTISPVYCAATGVVDPNK	Unmodified	2161.07	0.0725196	6076	NNU_16955-RA	yes	yes	0	0	0	5	97.81	97.81	2	4.1715e-17	P180731_F5	99.407	81.842	2876100
AADLTLVPSVAIGR	Unmodified	1381.79	0.792914	6646	NNU_18584-RA	yes	yes	0	0	0	2	96.393	96.393	2	1.3652e-05	P180731_F2	72.321	61.773	10165000
AADLTYWESAAR	Unmodified	1352.64	0.636079	2753;1678;1349;1677	NNU_03659-RA;NNU_07386-RA;NNU_04520-RA;NNU_04519-RA	no	no	0	0	0	1	78.758	78.758	2	0.00012085	P180731_F1	104.24	91.613	8074200
AADLVISYLNSNEK	Unmodified	1535.78	0.783138	814	NNU_02121-RA	yes	yes	0	0	0	5	92.148	92.148	2;3	3.3577e-16	P180731_F5	143.56	137.48	222580000
AADNIAANLYSVK	Unmodified	1348.7	0.69868	6328	NNU_17657-RA	yes	yes	0	0	0	7.5	71.286	71.286	2	3.4148e-11	P180731_F5	132.06	114.32	79014000
AADNQLYVATCSPAR	Unmodified	1635.77	0.767504	4310	NNU_11867-RA	yes	yes	0	0	0	2	45.916	45.916	2	6.1572e-05	P180731_F2	69.331	66.251	38717000
AADTTATGPLFQQR	Unmodified	1475.74	0.736856	6195	NNU_17322-RA	yes	yes	0	0	0	1	56.159	56.159	2	4.0755e-16	P180731_F1	141.37	133.06	23510000
AADVGADLVGK	Unmodified	1014.53	0.534574	9511;4151;5057;4662	NNU_26502-RA;NNU_11388-RA;NNU_13895-RA;NNU_12777-RA	no	no	0	0	0	2	35.364	35.364	2	0.049622	P180731_F2	44.71	12.95	1107400
AADVIAAANTAAEVALR	Unmodified	1625.87	0.873684	4758	NNU_13086-RA	yes	yes	0	0	0	7	104.6	104.6	2;3	2.4189e-35	P180731_F6	165.58	152.79	265030000
AADVLLWR	Unmodified	942.529	0.528701	6173	NNU_17244-RA	yes	yes	0	0	0	8	89.076	89.076	2	0.012218	P180731_F8	94.114	75.98	19757000
AADVMAAANTAAEVALR	Unmodified	1643.83	0.830104	4620	NNU_12632-RA	yes	yes	0	0	0	6	99.554	99.554	2;3	1.5487e-33	P180731_F5	162.59	153.05	336210000
AADVMAAANTAAEVALR	Oxidation (M)	1659.83	0.825019	4620	NNU_12632-RA	yes	yes	0	1	0	5	77.082	77.082	2;3	1.194e-22	P180731_F6	137.61	128.29	112890000
AADVPIEWEEHHVGTEIDPR	Unmodified	2299.09	0.0869241	1423	NNU_03831-RA	yes	yes	0	0	0	5.43	73.877	73.877	2;3;4	2.6095e-15	P180731_F3	108.71	103.46	608250000
AADVSSLVR	Acetyl (Protein N-term)	958.508	0.50836	6572	NNU_18376-RA	yes	yes	1	0	0	5	76.83	76.83	2	0.00051582	P180731_F5	113.62	96.784	3563500
AAEAAAAVLSTGNNGK	Unmodified	1443.73	0.731771	5606;4555	NNU_15555-RA;NNU_12464-RA	no	no	0	0	0	2	38.837	38.837	2	3.6942e-24	P180731_F2	155.06	146.5	5169000
AAEAGIIPVLVR	Unmodified	1207.73	0.728858	6487	NNU_18087-RA	yes	yes	0	0	0	1	98.514	98.514	2	0.0005487	P180731_F1	77.062	63.253	13601000
AAEAGQGFWNCPCVPMR	Oxidation (M)	1965.83	0.828407	8960	NNU_25024-RA	yes	yes	0	1	0	7	74.608	74.608	2	1.2338e-08	P180731_F7	81.651	79.507	5527400
AAEAGQGFWNCPCVPMR	Unmodified	1949.83	0.833492	8960	NNU_25024-RA	yes	yes	0	0	0	9.67	88.239	88.239	2;3	1.8253e-09	P180731_F10	104.95	100.73	24852000
AAEALINLSQISELSAK	Unmodified	1756.96	0.957079	2708	NNU_07254-RA	yes	yes	0	0	0	8	114.8	114.8	2	1.1265e-08	P180731_F8	93.226	88.609	7429400
AAEAVEQFGGVLVTLR	Unmodified	1658.9	0.89917	622;4902	NNU_01622-RA;NNU_13515-RA	no	no	0	0	0	8.3	114.67	114.67	2;3	1.103e-24	P180731_F7	147.7	145.77	795170000
AAEDANVYHDLVR	Unmodified	1471.71	0.705556	4619;4757	NNU_13085-RA;NNU_12628-RA	no	no	0	0	0	1	55.161	55.161	2	0.00028666	P180731_F1	83.087	72.956	1043300
AAEDEDLGPSGK	Unmodified	1187.53	0.530611	484	NNU_01242-RA	yes	yes	0	0	0	3	20.512	20.512	2	0.0012111	P180731_F3	70.089	61.679	902100
AAEEQLGPQLDILAPIK	Unmodified	1804.99	0.993465	1233	NNU_03210-RA	yes	yes	0	0	0	1.33	114.97	114.97	2;3	1.382e-05	P180731_F1	74.141	69.524	43641000
AAEEQLGPQLDILAPIKY	Unmodified	1968.06	0.0567932	1233	NNU_03210-RA	yes	yes	0	0	1	2.8	125.31	125.31	2;3	1.5632e-23	P180731_F2	137.45	133.35	70798000
AAEGVVSICSCHK	Unmodified	1416.65	0.648969	1097	NNU_02845-RA	yes	yes	0	0	0	1	29.888	29.888	2	0.012294	P180731_F1	48.527	43.432	793460
AAEIGATSTNPSFLESYGLK	Unmodified	2055.02	0.0160506	8726	NNU_24346-RA	yes	yes	0	0	0	5	98.334	98.334	2	3.3208e-28	P180731_F5	137.61	131.5	4096600
AAEIIHMACK	Unmodified	1142.56	0.557635	7737	NNU_21703-RA	yes	yes	0	0	0	3	36.679	36.679	2;3	0.0019957	P180731_F3	82.417	63.285	18234000
AAEILYGLGFNK	Unmodified	1294.69	0.692138	7611;7070	NNU_21370-RA;NNU_19828-RA	no	no	0	0	0	5	101.69	101.69	2	1.4312e-06	P180731_F5	114.86	105.37	24564000
AAELGLLSLTQLQK	Acetyl (Protein N-term)	1525.87	0.871559	8641	NNU_24123-RA	yes	yes	1	0	0	6	144.91	144.91	2	0.000772	P180731_F6	56.569	50.886	1246500
AAELLVHFFEK	Unmodified	1302.7	0.697223	5644	NNU_15671-RA	yes	yes	0	0	0	8.5	107.92	107.92	2;3	1.3045e-06	P180731_F8	142.97	118.5	422990000
AAELLVNFFEK	Unmodified	1279.68	0.681239	6826	NNU_19077-RA	yes	yes	0	0	0	7.4	126.43	126.43	2;3	1.1696e-06	P180731_F7	115.33	105.58	1163100000
AAELLVNFFEKSK	Unmodified	1494.81	0.80823	6826	NNU_19077-RA	yes	yes	0	0	1	7	112.4	112.4	3	0.0091033	P180731_F7	40.477	35.573	1186400
AAENVYIK	Unmodified	906.481	0.481082	6801	NNU_18989-RA;NNU_25417-RA	yes	no	0	0	0	1	29.929	29.929	2	0.034348	P180731_F1	73.26	40.94	11031000
AAEPFFLLAGPNVIESEEHILR	Unmodified	2451.28	0.27981	9563	NNU_26647-RA	yes	yes	0	0	0	1	141.87	141.87	3	0.019962	P180731_F1	20.296	20.06	1858100
AAEPLKVEVLQLR	Unmodified	1464.87	0.866414	2873	NNU_07682-RA	yes	yes	0	0	1	10	82.764	82.764	2;3	9.5143e-05	P180731_F10	74.987	70.265	488040000
AAEQSLNQIQYTPQHLVR	Unmodified	2095.08	0.0810509	3986	NNU_10842-RA	yes	yes	0	0	0	8.33	66.251	66.251	2;3	1.8972e-132	P180731_F8	268.26	262.14	104390000
AAESIGFVHQGSLGPTK	Unmodified	1697.87	0.873684	3272	NNU_08834-RA	yes	yes	0	0	0	8.5	64.45	64.45	2	3.4499e-12	P180731_F7	118.72	110.6	25919000
AAESNPFLASPLQQGEK	Unmodified	1785.89	0.889728	2776	NNU_07434-RA	yes	yes	0	0	0	1	82.703	82.703	2	0.00099473	P180731_F1	48.677	43.622	2832700
AAETFTAIGCK	Unmodified	1167.56	0.559409	3719	NNU_10146-RA	yes	yes	0	0	0	5.5	46.785	46.785	2	6.9984e-07	P180731_F5	118.28	108.09	48378000
AAETTTTEAGTTTESK	Unmodified	1597.73	0.73189	321	NNU_00823-RA	yes	yes	0	0	0	2.5	14.595	14.595	2	4.7371e-05	P180731_F1	68.481	67.537	3349700
AAEVEMFSDRPIKPGR	Oxidation (M)	1817.91	0.909417	6569	NNU_18366-RA	yes	yes	0	1	2	2	36.587	36.587	3	0.0024105	P180731_F2	53.168	46.894	3815100
AAEVEMFSDRPIKPGR	Unmodified	1801.91	0.914503	6569	NNU_18366-RA	yes	yes	0	0	2	3	52.61	52.61	3;4	3.8635e-06	P180731_F3	85.493	75.802	37892000
AAEVQLGPQLDILSPVK	Unmodified	1777	0.99855	8730	NNU_24361-RA	yes	yes	0	0	0	7	112.87	112.87	2;3	7.1204e-10	P180731_F7	99.044	96.695	122080000
AAEVQLGPQLDILSPVKY	Unmodified	1940.06	0.0618786	8730	NNU_24361-RA	yes	yes	0	0	1	8	122.25	122.25	2;3	1.856e-05	P180731_F8	73.138	70.616	68162000
AAEVVTTLVQNNPR	Unmodified	1510.81	0.810355	1341	NNU_03607-RA	yes	yes	0	0	0	7.33	54.223	54.223	2;3	2.2681e-28	P180731_F7	196.7	0	748700000
AAEWGLVLK	Unmodified	985.56	0.559667	5519	NNU_15221-RA	yes	yes	0	0	0	8	91.003	91.003	2	0.030272	P180731_F8	63.816	50.237	59119000
AAFAEILR	Unmodified	889.502	0.502152	5733	NNU_15941-RA	yes	yes	0	0	0	6.5	77.784	77.784	2	0.0038251	P180731_F6	122.74	70.339	44778000
AAFGDNYYICR	Unmodified	1348.59	0.587021	2114	NNU_05756-RA	yes	yes	0	0	0	5.5	65.171	65.171	2	1.2864e-06	P180731_F3	142.83	119.71	540630000
AAFGQLVQIHDPPK	Unmodified	1519.81	0.814712	327	NNU_00842-RA	yes	yes	0	0	0	9.33	69.571	69.571	2;3	0.00016047	P180731_F9	75.764	67.981	24618000
AAFLGDTPLSLNDALSQNR	Unmodified	2002.01	0.0119683	6512	NNU_18148-RA	yes	yes	0	0	0	8	112.58	112.58	2;3	1.1439e-07	P180731_F8	77.795	75.798	40800000
AAFLTSSVMK	Unmodified	1053.55	0.552867	9273;6240	NNU_17454-RA;NNU_25885-RA	no	no	0	0	0	5.5	68.952	68.952	2	0.0019957	P180731_F10	82.417	72.329	25837000
AAFMVMSQLGGK	Unmodified	1238.62	0.61515	4717	NNU_12955-RA	yes	yes	0	0	0	7	88.309	88.309	2	2.6521e-07	P180731_F7	120.77	100.48	5491600
AAFNLYTETLAYK	Unmodified	1503.76	0.760946	8161	NNU_22834-RA	yes	yes	0	0	0	10	99.635	99.635	2	4.1087e-10	P180731_F10	122.39	110.47	10221000
AAFPILLQK	Unmodified	999.612	0.611703	4768	NNU_13114-RA	yes	yes	0	0	0	6	94.059	94.059	2	0.0037236	P180731_F6	88.358	69.82	102960000
AAFSHLEVR	Unmodified	1028.54	0.540328	4088	NNU_11183-RA	yes	yes	0	0	0	8	40.035	40.035	2	0.0011705	P180731_F9	116.52	0	68024000
AAFSTQSVSTK	Unmodified	1125.57	0.566603	664	NNU_01744-RA	yes	yes	0	0	0	6	29.065	29.065	2	4.6952e-05	P180731_F6	101.5	91.131	499120000
AAFTQEVAVWHK	Unmodified	1385.71	0.709185	8491	NNU_23787-RA	yes	yes	0	0	0	7	67.567	67.567	2	9.1509e-08	P180731_F7	143.42	132.93	8961200
AAFVPASESALDTSYFTSR	Unmodified	2018.96	0.958536	6228	NNU_17428-RA	yes	yes	0	0	0	5	98.26	98.26	2	5.1465e-09	P180731_F5	83.423	73.283	3925200
AAGATCGVACGCK	Unmodified	1281.53	0.526411	4688	NNU_12852-RA	yes	yes	0	0	0	2	15.99	15.99	2	0.002023	P180731_F2	63.091	59.237	875520
AAGEQNLVAWAR	Unmodified	1284.66	0.657483	4533	NNU_12427-RA	yes	yes	0	0	0	4	72.194	72.194	2	0.0012898	P180731_F4	69.261	57.798	14170000
AAGEVLALQK	Unmodified	998.576	0.576045	4814	NNU_13287-RA	yes	yes	0	0	0	2	45.599	45.599	1	0.001719	P180731_F2	122.19	48.98	359890000
AAGFPEPEIVHYNPK	Unmodified	1667.83	0.830756	3362	NNU_09105-RA	yes	yes	0	0	0	2.75	71.362	71.362	2;3	0.00067938	P180731_F2	50.806	47.036	12704000
AAGGFGGIK	Unmodified	776.418	0.418088	1268	NNU_03350-RA	yes	yes	0	0	0	8	35.121	35.121	2	0.019409	P180731_F8	68.224	48.864	695140000
AAGGFGGLR	Unmodified	804.424	0.424236	3408	NNU_09224-RA;NNU_15707-RA	yes	no	0	0	0	5.5	38.788	38.788	2	0.002399	P180731_F1	103.83	0	330430000
AAGGYGGIVINNR	Unmodified	1260.66	0.657483	7448	NNU_20851-RA	yes	yes	0	0	0	3	50.175	50.175	2	0.00036149	P180731_F3	86.243	73.888	38691000
AAGGYGGLNVYER	Unmodified	1325.64	0.636414	8312	NNU_23287-RA	yes	yes	0	0	0	4	55.369	55.369	2	0.00035677	P180731_F4	93.348	84.154	3376200
AAGILQLQTR	Unmodified	1069.62	0.624392	9392;7660	NNU_26198-RA;NNU_21483-RA	no	no	0	0	0	10	63.364	63.364	2	0.00011777	P180731_F10	139.43	115.34	64064000
AAGIWYEHR	Unmodified	1101.54	0.535577	326	NNU_00841-RA	yes	yes	0	0	0	6.3	43.029	43.029	1;2;3	1.9634e-06	P180731_F10	124.92	100.97	2555200000
AAGKTFFDLPIEEK	Unmodified	1564.81	0.813709	3282	NNU_08856-RA	yes	yes	0	0	1	7	96.614	96.614	2	0.00082864	P180731_F7	96.489	82.309	970990
AAGLHTVIVGR	Unmodified	1092.64	0.640377	3078	NNU_08278-RA	yes	yes	0	0	0	10	38.822	38.822	2;3	9.4857e-08	P180731_F10	166.86	156.21	31874000
AAGLVSLQAR	Unmodified	984.572	0.571629	5122	NNU_14063-RA	yes	yes	0	0	0	6	50.231	50.231	2	0.00067028	P180731_F6	94.309	58.401	8413400
AAGLVTGGTK	Unmodified	873.492	0.491981	6127	NNU_17116-RA	yes	yes	0	0	0	5	20.987	20.987	2	0.018376	P180731_F5	60.641	37.118	3271200
AAGMEVVAVPSLPK	Unmodified	1367.75	0.748272	3657	NNU_09980-RA	yes	yes	0	0	0	9	86.802	86.802	2	0.00011025	P180731_F9	101.3	98.377	89322000
AAGMYGGLR	Oxidation (M)	910.433	0.433086	4493	NNU_12318-RA	yes	yes	0	1	0	5	25.332	25.332	2	0.00082454	P180731_F1	93.429	58.073	105910000
AAGMYGGLR	Unmodified	894.438	0.438172	4493	NNU_12318-RA	yes	yes	0	0	0	9.5	38.22	38.22	2	0.017622	P180731_F9	69.825	32.266	247040000
AAGQDTIVLAGAEYGSGSSR	Unmodified	1908.92	0.917734	5695	NNU_15836-RA	yes	yes	0	0	0	5	64.611	64.611	2;3	3.3113e-10	P180731_F3	88.071	81.468	52293000
AAGSSGWWR	Unmodified	976.452	0.451513	2825	NNU_07553-RA	yes	yes	0	0	0	6	61.255	61.255	2	0.006064	P180731_F6	82.645	71.576	12021000
AAGTLLYSR	Unmodified	950.519	0.51853	7208;8041	NNU_20234-RA;NNU_22451-RA	no	no	0	0	0	4	42.346	42.346	2	0.035497	P180731_F4	61.78	29.459	12931000
AAGVDVMTFGQYMR	Unmodified	1544.71	0.711569	7001	NNU_19634-RA;NNU_09299-RA	yes	no	0	0	0	2.5	104.22	104.22	2	0.00022235	P180731_F3	90.412	81.376	41951000
AAGVDVMTFGQYMR	Oxidation (M)	1560.71	0.706484	7001	NNU_19634-RA;NNU_09299-RA	yes	no	0	1	0	9	82.623	82.623	2	1.4431e-07	P180731_F9	117.03	110.75	8123900
AAGVGVISCIIQR	Unmodified	1342.74	0.739105	8037	NNU_22439-RA	yes	yes	0	0	0	4.5	92.1	92.1	2	1.9387e-11	P180731_F4	162.68	147.14	16659000
AAGVILQMIK	Unmodified	1042.62	0.620887	5018	NNU_13786-RA	yes	yes	0	0	0	7.5	93.107	93.107	2	0.00037078	P180731_F7	105.52	105.52	41480000
AAGVILQMIK	Oxidation (M)	1058.62	0.615802	5018	NNU_13786-RA	yes	yes	0	1	0	8	62.032	62.032	2	0.0043051	P180731_F9	62.463	42.28	32327000
AAGVLENFSEGEK	Unmodified	1349.65	0.64631	8968	NNU_25043-RA	yes	yes	0	0	0	1	62.825	62.825	2	0.038234	P180731_F1	35.487	23.219	0
AAGVYDHLANEILPSLQPDLAK	Unmodified	2334.22	0.221961	216	NNU_00558-RA	yes	yes	0	0	0	5	115.25	115.25	3	0.017292	P180731_F5	20.921	19.557	2151500
AAGWGVMVSHR	Oxidation (M)	1185.57	0.571311	2822;1594	NNU_04346-RA;NNU_07550-RA	no	no	0	1	0	10	36.864	36.864	2	0.0041732	P180731_F10	55.258	45.709	4244600
AAGWGVMVSHR	Unmodified	1169.58	0.576396	2822;1594	NNU_04346-RA;NNU_07550-RA	no	no	0	0	0	10	53.153	53.153	3	0.00018042	P180731_F10	80.916	77.216	11127000
AAGYHEHAMYVAK	Unmodified	1446.67	0.671419	8457;5761	NNU_23678-RA;NNU_16006-RA	no	no	0	0	0	4	20.703	20.703	3	3.1527e-05	P180731_F4	79.744	72.725	6543100
AAHGWLCNNK	Unmodified	1169.54	0.540011	3556;6576	NNU_09652-RA;NNU_18386-RA	no	no	0	0	0	3.5	29.188	29.188	3	0.0021918	P180731_F4	63.534	56.271	53549000
AAHHGVVTSDWLAQAQAAVTR	Unmodified	2188.11	0.113748	1822	NNU_05015-RA	yes	yes	0	0	0	5.33	91.867	91.867	3;4	3.046e-09	P180731_F5	75.215	73.596	5614500
AAHLEDAGPMASLLK	Unmodified	1522.78	0.781363	4421	NNU_12118-RA	yes	yes	0	0	0	1.5	84.348	84.348	2;3	1.4831e-05	P180731_F2	87.647	76.543	37734000
AAHLEDAGPMASLLK	Oxidation (M)	1538.78	0.776278	4421	NNU_12118-RA	yes	yes	0	1	0	2	50.937	50.937	2	0.0010925	P180731_F2	45.873	35.448	2013900
AAHLVDSTEVVGHFQK	Unmodified	1736.88	0.884583	1815	NNU_04996-RA	yes	yes	0	0	0	3.14	53.082	53.082	2;3;4	1.2297e-52	P180731_F1	212.7	204.39	259410000
AAHLVDSTNQVGHFQK	Unmodified	1750.88	0.875081	7568	NNU_21224-RA	no	no	0	0	0	6	33.751	33.751	2;3;4	1.4395e-18	P180731_F4	137.21	131	761720000
AAHLVDTTNQVGHFQK	Unmodified	1764.89	0.890731	8995;2669	NNU_07178-RA;NNU_25111-RA	no	no	0	0	0	6.62	36.739	36.739	2;3;4	1.1494e-32	P180731_F5	187.04	178.44	1179100000
AAHNFQVLGEAYQVLSDPAK	Unmodified	2157.09	0.0854675	616	NNU_01599-RA	yes	yes	0	0	0	7	110.44	110.44	2;3	1.5673e-15	P180731_F7	101.17	92.312	6755000
AAHPDWSPAAIK	Unmodified	1262.64	0.640771	5839	NNU_16255-RA	yes	yes	0	0	0	2.33	47.384	47.384	2;3	1.3926e-07	P180731_F2	148.18	129.56	135190000
AAHPEWSPAAIK	Unmodified	1276.66	0.656421	4979	NNU_13703-RA	yes	yes	0	0	0	3.5	47.902	47.902	2;3	1.3926e-07	P180731_F2	148.18	106.78	587180000
AAHPEWSPAAIR	Unmodified	1304.66	0.662569	6094	NNU_17016-RA	yes	yes	0	0	0	3.5	50.715	50.715	2;3	0.00061867	P180731_F3	76.326	60.954	453580000
AAHPNWSPSAIK	Unmodified	1277.65	0.65167	4283	NNU_11788-RA	yes	yes	0	0	0	3	41.21	41.21	2;3	0.0025821	P180731_F3	65.329	50.185	7095400
AAIAAATPITYHSR	Unmodified	1441.77	0.767762	5928	NNU_16553-RA	yes	yes	0	0	0	6	41.855	41.855	3	0.064421	P180731_F6	18.015	6.3069	1454200
AAIAAGELIPWLPCK	Unmodified	1608.87	0.869784	9554	NNU_26612-RA	yes	yes	0	0	0	8	129.2	129.2	2	0.01122	P180731_F8	41.621	38.653	505540
AAIAASLLDSIPASAESNTPK	Unmodified	2026.06	0.0582497	6659	NNU_18622-RA	yes	yes	0	0	0	5.67	105.38	105.38	2;3	2.4046e-24	P180731_F5	111.82	110	16135000
AAIADYFR	Unmodified	925.466	0.465767	3575	NNU_09711-RA	yes	yes	0	0	0	6	75.229	75.229	2	0.0040648	P180731_F6	119.29	72.92	27184000
AAIDVVCNPLGK	Unmodified	1255.66	0.659457	9440;8357;7696	NNU_23406-RA;NNU_26307-RA;NNU_21570-RA	no	no	0	0	0	7	72.979	72.979	2	0.00036217	P180731_F7	95.477	82.386	233070000
AAIELMHK	Unmodified	911.49	0.489873	8310	NNU_23280-RA	yes	yes	0	0	0	3	35.815	35.815	2	0.025652	P180731_F3	77.072	60.524	18689000
AAIEMWSGLLSTGSPSASSSGR	Unmodified	2151.03	0.026632	7058	NNU_19783-RA	yes	yes	0	0	0	9	116.4	116.4	2	0.0029951	P180731_F9	32.956	31.393	1264700
AAIFPLANSFR	Unmodified	1205.66	0.655693	4589	NNU_12558-RA	yes	yes	0	0	0	1	109.49	109.49	2	0.010407	P180731_F1	58.172	44.363	3658700
AAIFTTNAR	Unmodified	963.514	0.513779	89	NNU_00207-RA	yes	yes	0	0	0	5	39.888	39.888	2	0.0010287	P180731_F5	117.89	93.86	72481000
AAIGAAEAVPVLVEVIGNGSPR	Unmodified	2089.15	0.153153	4475	NNU_12277-RA	yes	yes	0	0	0	10	134.34	134.34	3	0.022541	P180731_F10	19.693	19.3	805420
AAIGLSEHGFNTACITK	Unmodified	1788.88	0.882868	1969;6160	NNU_17208-RA;NNU_05391-RA	no	no	0	0	0	9.33	67.199	67.199	2;3	6.7866e-150	P180731_F9	275.74	261.39	1526400000
AAIGSGLIYHGIPK	Unmodified	1395.79	0.787435	2289	NNU_06209-RA	yes	yes	0	0	0	1	70.614	70.614	3	0.016505	P180731_F1	30.567	26.898	2774200
AAIHAAQEYGMGPR	Unmodified	1470.7	0.703782	5248	NNU_14431-RA	yes	yes	0	0	0	1	34.179	34.179	3	0.020236	P180731_F1	36.519	26.447	2861800
AAIHGNIAHIDEVINQAQATR	Unmodified	2241.16	0.161426	5290	NNU_14550-RA	yes	yes	0	0	0	6.5	70.536	70.536	3;4	2.2774e-06	P180731_F7	50.858	44.144	17520000
AAIIGLR	Acetyl (Protein N-term)	754.47	0.470124	6524	NNU_18197-RA	yes	yes	1	0	0	1	99.004	99.004	2	0.028291	P180731_F1	75.311	48.515	1566000
AAIQGGLR	Unmodified	784.456	0.455536	4085	NNU_11174-RA	yes	yes	0	0	0	4.5	24.249	24.249	2	0.030492	P180731_F4	60.972	16.855	11881000
AAISSPGVSVVHFK	Unmodified	1397.77	0.7667	379	NNU_00975-RA;NNU_08506-RA	yes	no	0	0	0	8	61.6	61.6	2;3	0.00047883	P180731_F8	54.898	49.799	19620000
AAISTDPTHALR	Unmodified	1251.66	0.657149	4208	NNU_11559-RA	yes	yes	0	0	0	2	38.103	38.103	2	0.004908	P180731_F2	60.161	52.595	2280300
AAIVDYAWSVGDR	Unmodified	1421.69	0.693929	5258	NNU_14466-RA	yes	yes	0	0	0	8	90.263	90.263	2	0.00035188	P180731_F8	85.837	79.755	9425100
AAIVENLSNLR	Unmodified	1198.67	0.666986	5902	NNU_16464-RA	yes	yes	0	0	0	7	72.44	72.44	2	0.00020333	P180731_F7	96.229	83.961	9406800
AAIVENLSTLR	Unmodified	1185.67	0.671737	4705	NNU_12926-RA	yes	yes	0	0	0	7	72.646	72.646	2	0.00039559	P180731_F7	90.913	63.764	9969900
AAIVHTNTFLTNAR	Unmodified	1527.82	0.815775	3716	NNU_10137-RA	yes	yes	0	0	0	3	54.3	54.3	2;3	5.7367e-16	P180731_F1	136.3	119.18	20658000
AAKPLTSEAIALTEK	Acetyl (Protein N-term)	1583.88	0.877038	980	NNU_02532-RA	yes	yes	1	0	1	10	87.533	87.533	2;3	0.00062696	P180731_F10	52.112	49.168	59780000
AAKPPATLEMSR	Oxidation (M)	1286.67	0.665271	7772	NNU_21819-RA	yes	yes	0	1	1	8	19.913	19.913	3	0.00050517	P180731_F9	67.952	48.293	20552000
AAKPPATLEMSR	Unmodified	1270.67	0.670356	7772	NNU_21819-RA	yes	yes	0	0	1	7	30.986	30.986	3	2.4073e-08	P180731_F7	144.28	135.87	40580000
AALAEIADILK	Unmodified	1126.66	0.659775	1047	NNU_02708-RA	yes	yes	0	0	0	4	120.22	120.22	2	0.0043435	P180731_F4	67.08	20.236	2273400
AALAESFSAK	Unmodified	993.513	0.513111	6852	NNU_19146-RA	yes	yes	0	0	0	1	42.75	42.75	2	0.0067424	P180731_F1	71.03	46.192	231560000
AALAFATDR	Unmodified	934.487	0.48723	2618	NNU_07044-RA	yes	yes	0	0	0	4	49.458	49.458	2	0.0020238	P180731_F4	107.9	80.649	8957100
AALALLEK	Unmodified	827.512	0.511654	2879	NNU_07707-RA	yes	yes	0	0	0	2	66.749	66.749	2	0.018867	P180731_F2	82.426	17.859	115000000
AALCLLR	Unmodified	815.469	0.468743	9055	NNU_25268-RA	yes	no	0	0	0	1	65.915	65.915	2	0.028089	P180731_F1	109.7	59.584	13961000
AALDLLLPYQK	Unmodified	1243.72	0.717624	5548	NNU_15295-RA	yes	yes	0	0	0	4	107.89	107.89	2	0.00075403	P180731_F4	85.963	75.177	5497800
AALDPNTFQR	Unmodified	1131.57	0.567272	7656	NNU_21466-RA	yes	yes	0	0	0	4.5	45.741	45.741	2	2.7849e-05	P180731_F5	123.75	112.11	107250000
AALEGILR	Unmodified	841.502	0.502152	8343;2998	NNU_23373-RA;NNU_08057-RA	no	no	0	0	0	4	68.052	68.052	2	0.0050471	P180731_F4	110.81	30.578	54233000
AALELPNAFNK	Unmodified	1186.63	0.634623	8138	NNU_22752-RA	yes	yes	0	0	0	8	82.168	82.168	2	0.0033594	P180731_F8	69.786	63.162	14661000
AALEPWVR	Unmodified	940.513	0.513051	8624	NNU_24070-RA	no	no	0	0	0	4	70.329	70.329	2	0.012364	P180731_F4	93.374	79.388	12347000
AALESIEQAALLYR	Unmodified	1546.84	0.835507	3443	NNU_09324-RA	yes	yes	0	0	0	4	113.57	113.57	2;3	2.4014e-16	P180731_F4	153.75	144.56	22329000
AALGLNEGGPLFGFTK	Unmodified	1590.84	0.840593	8715	NNU_24313-RA	yes	yes	0	0	0	5	116.28	116.28	2	2.8912e-09	P180731_F5	119.47	109.91	26888000
AALGMVTNK	Oxidation (M)	919.48	0.479702	8135	NNU_22744-RA	yes	yes	0	1	0	1.5	21.527	21.527	2	0.001029	P180731_F1	88.181	38.739	23523000
AALGMVTNK	Unmodified	903.485	0.484787	8135	NNU_22744-RA	yes	yes	0	0	0	1	34.585	34.585	2	0.0013637	P180731_F1	93.938	42.745	37521000
AALGVHASAYEQQLNATTMPK	Oxidation (M)	2216.09	0.0895666	4763	NNU_13097-RA	yes	yes	0	1	0	7	57.532	57.532	3	9.3642e-05	P180731_F7	40.489	36.953	3820000
AALGVHASAYEQQLNATTMPK	Unmodified	2200.09	0.094652	4763	NNU_13097-RA	yes	yes	0	0	0	8	66.072	66.072	2;3	7.6964e-13	P180731_F8	88.176	85.785	9559500
AALHALTDSLR	Unmodified	1166.64	0.640771	7196	NNU_20197-RA	yes	yes	0	0	0	8	54.884	54.884	3	7.563e-09	P180731_F8	128.01	113.52	26679000
AALHMEALQYLR	Unmodified	1414.74	0.739105	7090	NNU_19874-RA	yes	yes	0	0	0	3	87.124	87.124	3	8.6267e-05	P180731_F3	89.731	78.472	1755700
AALHNLLK	Unmodified	878.534	0.533787	4852	NNU_13405-RA	yes	yes	0	0	0	9	39.377	39.377	2	0.015321	P180731_F9	86.833	54.362	5576200
AALIALR	Unmodified	726.475	0.475209	7390	NNU_20688-RA	yes	yes	0	0	0	10	60.134	60.134	2	0.0062624	P180731_F10	137.5	77.864	21261000
AALIAQPALVENEKK	Unmodified	1593.91	0.909007	23	NNU_00033-RA	yes	yes	0	0	1	3	54.242	54.242	2;3	2.1139e-07	P180731_F3	111.12	107.98	29982000
AALKEDTVDYAVYTASIK	Unmodified	1957	0.00442326	2757	NNU_07395-RA	yes	yes	0	0	1	5	76.479	76.479	3	0.0059715	P180731_F5	30.042	23.268	2637100
AALLAFK	Unmodified	732.453	0.453411	1098;4207	NNU_02846-RA;NNU_11557-RA	no	no	0	0	0	1	70.95	70.95	2	0.045967	P180731_F1	88.734	43.284	285240000
AALLALAAHASDPR	Unmodified	1375.76	0.757198	5473	NNU_15095-RA	yes	yes	0	0	0	2	70.714	70.714	2	8.8393e-07	P180731_F2	113.69	97.753	8186900
AALMNQYFAQK	Oxidation (M)	1299.63	0.628157	1750	NNU_04744-RA	yes	yes	0	1	0	3.25	46.734	46.734	2	8.0379e-07	P180731_F1	154.85	144.54	62248000
AALMNQYFAQK	Unmodified	1283.63	0.633243	1750	NNU_04744-RA	yes	yes	0	0	0	9	69.382	69.382	2	0.00013732	P180731_F9	98.055	89.645	81975000
AALMSQPALVENEKK	Oxidation (M)	1643.86	0.855257	584	NNU_01522-RA	yes	yes	0	1	1	8	31.845	31.845	3	6.7645e-05	P180731_F8	64.244	58.703	4045800
AALMSQPALVENEKK	Unmodified	1627.86	0.860342	584	NNU_01522-RA	yes	yes	0	0	1	8	48.525	48.525	2	1.1713e-05	P180731_F8	100.31	72.255	22536000
AALNAYTR	Unmodified	878.461	0.461016	7516	NNU_21045-RA;NNU_21044-RA	yes	no	0	0	0	5	27.453	27.453	2	0.0023038	P180731_F5	125.49	79.067	0
AALNELLPPVK	Acetyl (Protein N-term)	1205.7	0.701974	7618	NNU_21382-RA	yes	yes	1	0	0	5.5	123.61	123.61	2	1.2441e-08	P180731_F10	129.89	112.22	14481000
AALNGATGDLKSTFR	Acetyl (Protein N-term)	1562.81	0.80527	7346	NNU_20569-RA	yes	yes	1	0	1	4	83.626	83.626	2	0.00022432	P180731_F4	67.136	61.054	604470
AALNLAGTMLGYYPVR	Unmodified	1708.9	0.897062	5782;2413	NNU_16055-RA;NNU_06540-RA	no	no	0	0	0	2	120.56	120.56	2	0.044426	P180731_F2	31.614	30.626	643890
AALNLAYQNLSR	Unmodified	1332.71	0.714998	4006;3757	NNU_10917-RA;NNU_10261-RA	no	no	0	0	0	9	71.251	71.251	2	0.0005398	P180731_F9	87.641	77.636	34469000
AALNLQHGGVR	Unmodified	1134.63	0.625789	978;570	NNU_02525-RA;NNU_01496-RA	no	no	0	0	0	2.67	28.728	28.728	2;3	3.9028e-07	P180731_F3	120.22	102.71	110510000
AALNMGISK	Oxidation (M)	919.48	0.479702	3011	NNU_08103-RA;NNU_06442-RA	yes	no	0	1	0	1	22.283	22.283	2	0.054267	P180731_F1	42.336	10.016	6532600
AALNMGISK	Unmodified	903.485	0.484787	3011	NNU_08103-RA;NNU_06442-RA	yes	no	0	0	0	2	42.361	42.361	2	0.0032172	P180731_F2	78.556	26.808	43556000
AALNQALQGINR	Unmodified	1267.7	0.699683	7131	NNU_20008-RA	yes	yes	0	0	0	7	62.118	62.118	2	1.8335e-07	P180731_F7	152.54	136.91	32821000
AALNSRPLDETQQSWLLGPSEQK	Unmodified	2567.3	0.29798	7767	NNU_21801-RA	yes	yes	0	0	1	4	87.74	87.74	3	3.0555e-22	P180731_F4	99.93	89.582	2578400
AALNTLATAYK	Unmodified	1135.62	0.623724	5824	NNU_16199-RA	yes	yes	0	0	0	5	57.705	57.705	2	0.00076692	P180731_F5	85.813	70.605	18585000
AALPVGTVSGAPK	Unmodified	1166.67	0.665923	9564;3727;6639	NNU_26649-RA;NNU_18554-RA;NNU_10178-RA	no	no	0	0	0	5.5	45.197	45.197	2	0.0004295	P180731_F3	70.089	60.085	337680000
AALQALAK	Unmodified	784.481	0.480688	5631	NNU_15624-RA	yes	yes	0	0	0	1	34.787	34.787	2	0.0082197	P180731_F1	105.25	55.891	5851900
AALQFIDAGNR	Unmodified	1174.61	0.609471	8149	NNU_22796-RA	yes	yes	0	0	0	5	68.844	68.844	2	0.0033739	P180731_F5	69.721	57.09	8941300
AALQFIDAGSR	Unmodified	1147.6	0.598572	638	NNU_01674-RA	yes	yes	0	0	0	5	69.787	69.787	2	7.2374e-06	P180731_F5	110.08	76.186	12693000
AALQFIHGITLSNEYTVPEEVK	Unmodified	2458.27	0.274391	2129	NNU_05804-RA	yes	yes	0	0	0	5	108.89	108.89	3	4.3954e-06	P180731_F5	45.992	43.348	1926500
AALQLFK	Unmodified	789.475	0.474875	1658	NNU_04481-RA	yes	yes	0	0	0	1	74.549	74.549	2	0.020636	P180731_F1	117.7	86.395	16763000
AALSDEYFVK	Unmodified	1141.57	0.56554	3739	NNU_10205-RA	yes	yes	0	0	0	2	64.044	64.044	2	0.0017649	P180731_F1	83.862	74.54	11812000
AALSSPELFK	Unmodified	1061.58	0.575711	2317	NNU_06277-RA	yes	yes	0	0	0	5	71.998	71.998	2	0.020974	P180731_F5	58.743	44.049	18135000
AALSVIDEMVNAGFVPSK	Unmodified	1846.95	0.949885	1671	NNU_04509-RA	yes	yes	0	0	0	5.5	133.52	133.52	2	0.00010533	P180731_F10	64.454	52.536	15899000
AALSVIDEMVNAGFVPSK	Oxidation (M)	1862.94	0.9448	1671	NNU_04509-RA	yes	yes	0	1	0	3	93.371	93.371	2	4.7201e-17	P180731_F3	122.29	118.54	7138700
AALSVIDEMVNAGFVPSR	Oxidation (M)	1890.95	0.950948	2759	NNU_07398-RA	yes	yes	0	1	0	3	95.479	95.479	2	3.6462e-05	P180731_F4	63.302	54.039	7143400
AALSVIDEMVNAGFVPSR	Unmodified	1874.96	0.956033	2759	NNU_07398-RA	yes	yes	0	0	0	1	134.89	134.89	3	0.0029765	P180731_F1	31.41	29.172	1463200
AALTVLEK	Unmodified	843.507	0.506569	6307	NNU_17617-RA	yes	yes	0	0	0	1	48.943	48.943	2	0.0047328	P180731_F1	111.95	38.687	518950000
AALVMLK	Oxidation (M)	760.452	0.451696	8307	NNU_23273-RA	yes	yes	0	1	0	5.5	44	44	2	0.038706	P180731_F8	62.714	34.608	108120000
AALVQSLDTAASK	Unmodified	1273.69	0.687781	4567	NNU_12502-RA	yes	yes	0	0	0	4.5	56.661	56.661	2	6.9731e-05	P180731_F5	107.53	73.659	119760000
AALVSQLK	Unmodified	828.507	0.506903	7194;8029	NNU_22426-RA;NNU_20192-RA	no	no	0	0	0	1	40.128	40.128	2	0.048466	P180731_F1	67.464	35.934	20482000
AALVTHFQNSSLMNEDKR	Oxidation (M)	2076.01	0.00583702	2058	NNU_05630-RA	yes	yes	0	1	1	7	42.822	42.822	3	1.8323e-17	P180731_F7	126.8	120.36	3685100
AALVTHFQNSSLMNEDKR	Unmodified	2060.01	0.0109224	2058	NNU_05630-RA	yes	yes	0	0	1	9.67	55.667	55.667	3;4	1.7595e-23	P180731_F10	136.66	110.3	14451000
AALWTDGR	Unmodified	888.445	0.445365	2296	NNU_06223-RA	yes	yes	0	0	0	1	48.288	48.288	2	0.011791	P180731_F1	82.529	68.623	20236000
AAMENGVLTVTIPK	Unmodified	1442.78	0.780301	5640	NNU_15651-RA	no	no	0	0	0	9	85.448	85.448	2	0.016684	P180731_F9	42.958	11.044	5756000
AAMEWGVMHLVNHGISDDLIER	2 Oxidation (M)	2524.18	0.183878	3282	NNU_08856-RA	yes	yes	0	2	0	4.64	87.912	87.912	3;4	5.8297e-57	P180731_F4	122.18	119.68	83995000
AAMEWGVMHLVNHGISDDLIER	Oxidation (M)	2508.19	0.188963	3282	NNU_08856-RA	yes	yes	0	1	0	4.19	101.81	101.81	2;3;4	6.0503e-36	P180731_F2	135.64	132.84	278610000
AAMEWGVMHLVNHGISDDLIER	Unmodified	2492.19	0.194049	3282	NNU_08856-RA	yes	yes	0	0	0	2	114.07	114.07	3;4	7.2749e-22	P180731_F2	100.76	97.489	7588100
AAMILESLVSEPQNR	Oxidation (M)	1672.85	0.84542	5206	NNU_14312-RA	yes	yes	0	1	0	3.5	89.015	89.015	2	0.00053658	P180731_F4	52.527	45.643	2292200
AAMILESLVSEPQNR	Unmodified	1656.85	0.850506	5206	NNU_14312-RA	yes	yes	0	0	0	4	105.64	105.64	2;3	6.4434e-18	P180731_F4	134.04	126.83	24500000
AAMINFYETLR	Oxidation (M)	1343.65	0.654372	775	NNU_02021-RA	yes	yes	0	1	0	8	87.055	87.055	2	0.01345	P180731_F8	44.71	38.454	5560600
AAMLQGVAELAEAVK	Oxidation (M)	1515.8	0.796679	7476	NNU_20926-RA	yes	yes	0	1	0	7	97.823	97.823	2;3	3.259e-06	P180731_F8	85.28	75.48	105380000
AAMLQGVAELAEAVK	Unmodified	1499.8	0.801764	7476	NNU_20926-RA	yes	yes	0	0	0	6.4	122.58	122.58	2;3	4.5456e-05	P180731_F5	71.98	68.535	241200000
AAMLQPQIILLK	Acetyl (Protein N-term);Oxidation (M)	1395.82	0.815958	6600;8542	NNU_18465-RA;NNU_23890-RA	no	no	1	1	0	5.33	119.07	119.07	2	0.0001371	P180731_F3	75.416	75.416	51983000
AAMLQPQIILLK	Acetyl (Protein N-term)	1379.82	0.821043	6600;8542	NNU_18465-RA;NNU_23890-RA	no	no	1	0	0	10	139.72	139.72	2	0.0082156	P180731_F10	46.352	46.352	1099600
AAMLTASQLASYDESKR	Unmodified	1840.9	0.898912	2548	NNU_06879-RA	yes	yes	0	0	1	5	61.952	61.952	3	0.00044567	P180731_F5	42.633	38.412	3307800
AAMNNNSMALNGR	Oxidation (M)	1378.61	0.608167	4133	NNU_11316-RA	yes	yes	0	1	0	9	23.087	23.087	2	0.0058501	P180731_F9	44.511	43.044	1166200
AAMNSGVPISGNISENGSPNFR	Unmodified	2218.04	0.0436791	2058	NNU_05630-RA	yes	yes	0	0	0	7	71.157	71.157	2	0.00027158	P180731_F7	42.185	40.622	2337100
AAMNSVEWNPK	Unmodified	1245.58	0.581207	7736	NNU_21701-RA	yes	yes	0	0	0	3.5	52.544	52.544	2	2.0961e-05	P180731_F4	107.11	100.68	57026000
AAMNSVEWNPK	Oxidation (M)	1261.58	0.576122	7736	NNU_21701-RA	yes	yes	0	1	0	4	37.016	37.016	2	0.0002295	P180731_F4	84.882	80.582	7778700
AAMQGFTK	Unmodified	852.416	0.416374	4357	NNU_11979-RA	yes	yes	0	0	0	6.5	29.322	29.322	2	0.016667	P180731_F6	85.161	63.233	25162000
AAMSVPSALGLDPTVANK	Unmodified	1740.91	0.90802	7896	NNU_22110-RA	yes	yes	0	0	0	1	92.115	92.115	2	0.024594	P180731_F1	30.083	25.028	4228600
AAMVSQTIR	Oxidation (M)	991.512	0.512065	6675	NNU_18666-RA	yes	yes	0	1	0	7.33	20.113	20.113	2	0.00072389	P180731_F7	151.44	104.36	40012000
AANAFLQEFR	Unmodified	1165.59	0.588007	7461	NNU_20894-RA	yes	yes	0	0	0	6	91.385	91.385	2	0.00035671	P180731_F6	106.62	94.905	25557000
AANAHEFIISLPQGYDTLVGER	Unmodified	2400.21	0.207374	3262	NNU_08809-RA	yes	yes	0	0	0	5	115.54	115.54	3	1.4486e-06	P180731_F5	48.872	46.364	2435500
AANAHNFIVSQLPQGYDTQVGER	Unmodified	2514.23	0.225149	2650	NNU_07129-RA	yes	yes	0	0	0	6	80.928	80.928	3	4.1295e-07	P180731_F6	50.255	43.494	1267500
AANAMTLASNTVR	Oxidation (M)	1334.66	0.661248	5051	NNU_13873-RA	yes	yes	0	1	0	6	32.74	32.74	2	0.00073721	P180731_F6	60.364	43.594	2046400
AANFTIR	Unmodified	791.429	0.428987	8202	NNU_22964-RA	yes	yes	0	0	0	1	39.471	39.471	2	0.025326	P180731_F1	113.1	46.109	24266000
AANILLDFK	Unmodified	1003.57	0.570232	7654	NNU_21460-RA	yes	yes	0	0	0	9	99.764	99.764	2	0.039041	P180731_F9	60.398	47.81	1767200
AANLALQCLSTEAR	Unmodified	1516.77	0.766776	6717	NNU_18784-RA	yes	yes	0	0	0	6	72.842	72.842	2	5.7398e-07	P180731_F6	116.63	109.95	4099500
AANLDWANCAHHACSEIR	Unmodified	2094.91	0.911225	1232	NNU_03208-RA	yes	yes	0	0	0	5	56.12	56.12	3;4	4.6331e-07	P180731_F5	76.586	75.916	6859300
AANMPIQYR	Oxidation (M)	1078.52	0.522964	4248	NNU_11692-RA	yes	yes	0	1	0	5.5	25.363	25.363	2	0.0047802	P180731_F1	69.812	53.141	4341400
AANNLWILASSGEDFR	Unmodified	1762.86	0.863847	5718	NNU_15910-RA	yes	yes	0	0	0	5	120.31	120.31	2	4.3571e-05	P180731_F5	69.331	66.47	1181700
AANPGSVEFGLR	Unmodified	1216.62	0.620035	2571	NNU_06926-RA	yes	yes	0	0	0	2	63.558	63.558	2	0.011175	P180731_F2	54.023	47.05	42776000
AANQAAEEFISSQNRPK	Unmodified	1859.91	0.912589	5535	NNU_15254-RA	yes	yes	0	0	1	5.5	49.932	49.932	2;3	2.6175e-36	P180731_F1	171.46	146.98	233150000
AANSMPFGSSIVPVQK	Unmodified	1631.83	0.834127	7946	NNU_22229-RA	yes	yes	0	0	0	1	84.558	84.558	2	0.0036754	P180731_F1	44.691	39.933	1942800
AANSSVYSPELLAQK	Unmodified	1576.81	0.809687	3525	NNU_09567-RA	yes	yes	0	0	0	3	66.088	66.088	2	0.002382	P180731_F3	50.739	47.829	18793000
AANVHGFVSALPDGYK	Unmodified	1644.83	0.826005	2699	NNU_07236-RA	yes	yes	0	0	0	10	72.127	72.127	2;3	7.4402e-13	P180731_F10	126.63	119.31	21111000
AANVLLDKDFEAVVGDFGLAK	Unmodified	2191.15	0.152484	4850	NNU_13401-RA	yes	yes	0	0	1	5	139.39	139.39	3	4.2829e-06	P180731_F5	49.559	40.275	1476700
AANVPIVVAINK	Unmodified	1207.73	0.728858	3792	NNU_10351-RA	yes	yes	0	0	0	9	71.555	71.555	2	0.0055078	P180731_F9	58.829	50.084	35183000
AANVPVWTIGDGFR	Unmodified	1501.77	0.767762	8421	NNU_23589-RA	yes	yes	0	0	0	3	108.36	108.36	2	0.004014	P180731_F3	53.377	45.594	3716800
AAPAGSFVLLHGCAHNPTGIDPTPEQWEK	Unmodified	3099.49	0.487254	2209	NNU_06006-RA	yes	yes	0	0	0	4	89.028	89.028	3;4	4.5756e-07	P180731_F4	35.927	32.229	9230500
AAPATSAAAANVMLAIHEK	Acetyl (Protein N-term);Oxidation (M)	1893.96	0.961847	6182	NNU_17283-RA	yes	yes	1	1	0	7	81.033	81.033	2	4.9001e-18	P180731_F9	68.168	63.287	817260
AAPATSAAAANVMLAIHEK	Acetyl (Protein N-term)	1877.97	0.966932	6182	NNU_17283-RA	yes	yes	1	0	0	9.5	103.71	103.71	2;3	1.4073e-05	P180731_F10	65.423	62.609	6055300
AAPAVQQPR	Unmodified	936.514	0.514114	6844	NNU_19130-RA	yes	yes	0	0	0	3	17.033	17.033	2	0.0026049	P180731_F3	101.6	82.506	6542200
AAPAVQQPR	Acetyl (Protein N-term)	978.525	0.524678	6844	NNU_19130-RA	yes	yes	1	0	0	3.5	26.871	26.871	2	0.00018972	P180731_F4	130.27	113.6	258190000
AAPDHLFALR	Acetyl (Protein N-term)	1151.61	0.608742	44	NNU_00077-RA	yes	yes	1	0	0	8	91.588	91.588	2	0.00048946	P180731_F8	86.18	74.133	158890000
AAPGFGLDR	Unmodified	902.461	0.461016	7946	NNU_22229-RA	yes	yes	0	0	0	2	47.318	47.318	2	0.031346	P180731_F2	63.397	44.615	23941000
AAPIENHLPCSLEELYK	Unmodified	1982.98	0.977163	4092	NNU_11194-RA	yes	yes	0	0	0	6.5	92.129	92.129	2;3	8.0543e-05	P180731_F7	56.817	53.281	2568900
AAPIPIDSYK	Acetyl (Protein N-term)	1115.59	0.586276	5589	NNU_15496-RA	yes	yes	1	0	0	9	76.098	76.098	2	0.0023662	P180731_F9	71.03	64.086	44149000
AAPLAFANAFK	Unmodified	1119.61	0.60768	9455	NNU_26345-RA	yes	yes	0	0	0	6	96.779	96.779	2	0.0052693	P180731_F6	65.719	59.415	3483000
AAPNVNQVSIQLR	Unmodified	1408.78	0.778661	2069	NNU_05658-RA	yes	yes	0	0	0	6	65.318	65.318	2	0.0012786	P180731_F6	66.004	56	3050500
AAPSVSSWWGITDK	Unmodified	1503.74	0.735793	8115	NNU_22692-RA	yes	yes	0	0	0	2.5	104.97	104.97	2	0.00013876	P180731_F2	98.582	83.42	24072000
AAPTKPVSVESGQNVGR	Unmodified	1695.89	0.890397	4790	NNU_13194-RA	yes	yes	0	0	1	3	22.399	22.399	3	2.1801e-09	P180731_F3	95.197	89.986	20550000
AAPTMPIPSVPK	Unmodified	1207.66	0.66348	2595	NNU_06988-RA	yes	yes	0	0	0	7	70.042	70.042	2	0.024678	P180731_F7	46.069	46.069	38071000
AAPVDQLQVQGVSNPGLLR	Unmodified	1961.07	0.0694236	3243	NNU_08754-RA	yes	yes	0	0	0	10	86.277	86.277	2;3	5.3067e-28	P180731_F10	141.22	136.55	17656000
AAQALVLK	Unmodified	812.512	0.511988	4975	NNU_13694-RA	yes	yes	0	0	0	3.33	39.43	39.43	2	0.017144	P180731_F1	84.568	42.915	428660000
AAQANDVAIALASSEGISGNSK	Unmodified	2073.03	0.0338259	6911	NNU_19348-RA	yes	yes	0	0	0	2.25	86.504	86.504	2;3	1.315e-70	P180731_F1	189.57	188	39082000
AAQASQFVAK	Unmodified	1019.54	0.539994	4379	NNU_12019-RA	yes	yes	0	0	0	5	24.812	24.812	2	0.00025215	P180731_F4	113.1	84.298	1639200000
AAQASYLHK	Unmodified	987.514	0.513779	7306	NNU_20484-RA	yes	yes	0	0	0	9	17.808	17.808	2	0.0022051	P180731_F9	105.94	95.225	1604800
AAQDIALADLAPTHPIR	Unmodified	1771.96	0.958082	8093;4815	NNU_13288-RA;NNU_22625-RA	no	no	0	0	0	4.5	81.362	81.362	2;3;4	4.2228e-53	P180731_F3	200.33	185.36	3652300000
AAQDVLLVR	Unmodified	983.576	0.57638	2997	NNU_08056-RA	yes	yes	0	0	0	7.5	59.225	59.225	2	0.011934	P180731_F8	74.92	53.921	105620000
AAQFPSSTSDFNGYK	Unmodified	1618.73	0.726351	670	NNU_01755-RA	yes	yes	0	0	0	3	60.407	60.407	2	0.013491	P180731_F3	40.278	37.618	4220500
AAQGMPLR	Unmodified	842.443	0.443257	6278	NNU_17561-RA	yes	yes	0	0	0	7.5	27.387	27.387	2	0.0087239	P180731_F6	104.37	0	40520000
AAQGQVPVFLDGGVR	Unmodified	1512.8	0.804876	7445;7446	NNU_20847-RA;NNU_20846-RA	no	no	0	0	0	7	82.966	82.966	2;3	6.512e-06	P180731_F6	80.632	78.133	504610000
AAQIASAVQR	Unmodified	1013.56	0.561792	8844	NNU_24686-RA	yes	yes	0	0	0	7	24.747	24.747	2	7.4068e-05	P180731_F7	136.96	79.1	121740000
AAQIVGNMCSLVTEPK	Unmodified	1716.85	0.853876	4630	NNU_12665-RA	yes	yes	0	0	0	10	83.659	83.659	2	5.6028e-06	P180731_F10	89.358	83.902	5117400
AAQLAQHCLSR	Unmodified	1253.63	0.629889	2902	NNU_07808-RA	yes	yes	0	0	0	10	21.222	21.222	2;3	1.2951e-06	P180731_F10	142.89	131.31	33170000
AAQLDIVVTNK	Unmodified	1170.66	0.660838	7580	NNU_21252-RA	yes	yes	0	0	0	9	56.539	56.539	2	0.00044787	P180731_F9	89.533	74.548	17161000
AAQLDVVVTNK	Unmodified	1156.65	0.645187	2059	NNU_05631-RA;NNU_03888-RA	yes	no	0	0	0	4	46.158	46.158	2	8.888e-07	P180731_F2	117.09	74.755	498930000
AAQLDVVVTNR	Unmodified	1184.65	0.651335	9556	NNU_26620-RA	yes	yes	0	0	0	5	49.262	49.262	2	2.5382e-06	P180731_F5	151.26	128.57	170020000
AAQLGFVGDIAR	Unmodified	1216.66	0.656421	6563	NNU_18349-RA	yes	yes	0	0	0	7	82.758	82.758	2	0.00048383	P180731_F7	84.352	79.558	188140000
AAQLGLK	Unmodified	699.428	0.427924	8797;8794	NNU_24547-RA;NNU_24543-RA	no	no	0	0	0	7	28.711	28.711	2	0.03382	P180731_F7	99.919	28.205	915900000
AAQMGAAGTNASLLR	Unmodified	1430.73	0.729997	1988	NNU_05430-RA	yes	yes	0	0	0	3	50.475	50.475	2	2.9053e-08	P180731_F3	113.4	105.53	10655000
AAQMGATASNASLLR	Unmodified	1460.74	0.740561	5935	NNU_16579-RA	yes	yes	0	0	0	3	49.97	49.97	2	4.4968e-06	P180731_F3	102.63	91.047	13222000
AAQMGATASNASLLR	Oxidation (M)	1476.74	0.735476	5935	NNU_16579-RA	yes	yes	0	1	0	7	37.282	37.282	2	0.00075783	P180731_F7	48.899	36.979	1703700
AAQMGSTTSGNGASLLR	Unmodified	1620.79	0.788968	1249	NNU_03259-RA	yes	yes	0	0	0	1	47.116	47.116	2	0.003176	P180731_F1	42.633	36.156	4330900
AAQMGSTTSGNGASLLR	Oxidation (M)	1636.78	0.783883	1249	NNU_03259-RA	yes	yes	0	1	0	7	36.259	36.259	2	4.5332e-06	P180731_F7	73.168	66.285	5183900
AAQMLSGIDLDSGIR	Oxidation (M)	1561.78	0.777006	1985	NNU_05425-RA	yes	yes	0	1	0	2	75.893	75.893	2	2.4752e-07	P180731_F2	109.55	102.65	36028000
AAQMLSGIDLDSGIR	Unmodified	1545.78	0.782092	1985	NNU_05425-RA	yes	yes	0	0	0	2.5	93.41	93.41	2	3.7822e-12	P180731_F2	122.33	96.345	283460000
AAQNLIAK	Unmodified	827.486	0.486502	6002	NNU_16785-RA	yes	yes	0	0	0	5	24.96	24.96	2	0.023711	P180731_F5	77.923	58.001	6702600
AAQNLIGK	Unmodified	813.471	0.470852	8288	NNU_23219-RA;NNU_04672-RA	yes	no	0	0	0	6	26.225	26.225	2	0.04586	P180731_F6	68.214	21.401	43167000
AAQQAVFQQR	Unmodified	1145.59	0.594155	642	NNU_01689-RA	yes	yes	0	0	0	7	28.401	28.401	2	0.058264	P180731_F7	47.706	34.252	618770
AAQQLLDEVVNVGK	Unmodified	1482.8	0.804207	9166	NNU_25542-RA;NNU_09740-RA	yes	no	0	0	0	2	100.42	100.42	3	2.1999e-05	P180731_F2	98	94.017	5585100
AAQQLLDEVVNVR	Unmodified	1453.79	0.788892	1931;611	NNU_05289-RA;NNU_01584-RA	no	no	0	0	0	9.5	98.642	98.642	2;3	0.0012786	P180731_F9	66.004	52.604	3534800
AAQQLLGR	Unmodified	855.493	0.49265	5602	NNU_15550-RA	yes	yes	0	0	0	1	31.595	31.595	2	0.016626	P180731_F1	85.212	37.363	27111000
AAQQLLR	Unmodified	798.471	0.471186	4557	NNU_12471-RA	yes	yes	0	0	0	8	29.643	29.643	2	0.031882	P180731_F8	102.98	59.172	14625000
AAQSFSENELLSQTNLQLK	Unmodified	2120.07	0.0749624	277	NNU_00698-RA	yes	yes	0	0	0	5.67	97.779	97.779	2;3	2.8511e-28	P180731_F4	134.82	112.92	57728000
AAQSLTDAVVPSAQK	Unmodified	1484.78	0.783472	1153;687	NNU_01805-RA;NNU_02983-RA	no	no	0	0	0	4.5	49.595	49.595	2	2.0347e-08	P180731_F2	116	101.91	152570000
AAQSNMEWKPK	Oxidation (M)	1304.62	0.618321	1858	NNU_05118-RA	yes	yes	0	1	1	3	18.673	18.673	3	0.002797	P180731_F3	61.958	39.63	9560000
AAQSNMEWKPK	Unmodified	1288.62	0.623406	1858	NNU_05118-RA	yes	yes	0	0	1	5	28.641	28.641	2	0.00070102	P180731_F5	98.105	94.251	9581700
AASAASEVTDGPVLSLINK	Unmodified	1841.97	0.973457	8998;2671	NNU_25114-RA;NNU_07181-RA	no	no	0	0	0	2	102.27	102.27	2	3.406e-57	P180731_F2	192.85	187.39	43856000
AASAASEVTDGPVLSLINK	Acetyl (Protein N-term)	1883.98	0.984022	8998;2671	NNU_25114-RA;NNU_07181-RA	no	no	1	0	0	2.4	122.17	122.17	2;3	1.2299e-113	P180731_F2	248.54	231.96	33294000
AASASASASLK	Acetyl (Protein N-term)	1004.51	0.513839	150	NNU_00377-RA	yes	yes	1	0	0	3	30.646	30.646	2	0.0004367	P180731_F3	80.245	69.025	13961000
AASAVNENGAEEEELFGR	Unmodified	1891.85	0.854799	1153;687	NNU_01805-RA;NNU_02983-RA	no	no	0	0	0	1	69.683	69.683	2	3.044e-09	P180731_F1	92.264	76.637	835200
AASFGIPMQSLFEAK	Oxidation (M)	1611.8	0.796679	3943	NNU_10757-RA	yes	yes	0	1	0	4.5	98.939	98.939	2	0.00027169	P180731_F2	56.872	53.774	26213000
AASFGIPMQSLFEAK	Unmodified	1595.8	0.801764	3943	NNU_10757-RA	yes	yes	0	0	0	7	127.12	127.12	2	1.1311e-05	P180731_F7	95.067	89.352	17698000
AASFNGVYMPLLVDDVAK	Oxidation (M)	1924.96	0.96045	400	NNU_01031-RA	yes	yes	0	1	0	5.5	102.82	102.82	2	4.6232e-06	P180731_F3	68.243	61.469	20683000
AASFNGVYMPLLVDDVAK	Unmodified	1908.97	0.965535	400	NNU_01031-RA	yes	yes	0	0	0	8	129.43	129.43	2;3	0.021335	P180731_F8	30.945	28.876	60407000
AASFNIIPSSTGAAK	Unmodified	1433.75	0.751443	7888;7891	NNU_22089-RA;NNU_22096-RA	no	no	0	0	0	7.97	80.553	80.553	2;3	6.5365e-10	P180731_F9	73.722	64.21	11501000000
AASFSSIQLHSQTK	Unmodified	1503.77	0.768156	2840	NNU_07591-RA	yes	yes	0	0	0	6	45.846	45.846	2;3	4.7196e-67	P180731_F6	237.46	227.11	60562000
AASGGTDSNSPPVITRPVR	Unmodified	1880.97	0.970438	2072	NNU_05663-RA	yes	yes	0	0	1	9	32.862	32.862	3	5.9815e-05	P180731_F9	45.916	42.275	938150
AASIEENEDEK	Unmodified	1233.54	0.536091	3977	NNU_10821-RA	yes	yes	0	0	0	1.5	16.811	16.811	2	0.0051861	P180731_F2	65.842	59.406	822960
AASIGKPAVHPAPVDLK	Unmodified	1669.95	0.95154	8623	NNU_24068-RA	yes	yes	0	0	1	2.83	38.808	38.808	2;3;4	1.5956e-11	P180731_F2	119.08	109.54	679700000
AASILSSHDPPVVLAK	Unmodified	1603.89	0.893357	1006	NNU_02608-RA	yes	yes	0	0	0	7.5	67.817	67.817	2;3	7.2897e-90	P180731_F9	244.67	184.01	1875200000
AASLADSSPASVPLPLR	Unmodified	1650.89	0.894085	8679	NNU_24205-RA	yes	yes	0	0	0	10	87.076	87.076	2;3	1.382e-05	P180731_F10	74.141	68.059	25939000
AASLDTLPCR	Unmodified	1102.54	0.544093	1786	NNU_04917-RA	yes	yes	0	0	0	1	43.804	43.804	2	0.00010229	P180731_F1	119.22	100.55	54725000
AASLPLLLCHGR	Unmodified	1306.72	0.717975	7712	NNU_21607-RA	yes	yes	0	0	0	8	78.914	78.914	3	0.00017946	P180731_F8	70.412	64.41	4912300
AASLPNVQLEQGTVTSLLEEK	Unmodified	2226.17	0.174342	9212	NNU_25650-RA	yes	yes	0	0	0	1.5	115.93	115.93	2	1.8541e-05	P180731_F2	49.188	47.827	1917800
AASLVSLQAR	Unmodified	1014.58	0.582193	2100	NNU_05720-RA	yes	yes	0	0	0	6.5	51.217	51.217	2	0.00035671	P180731_F7	106.62	79.315	29105000
AASMLMQSK	Oxidation (M)	981.462	0.462337	1248	NNU_03256-RA	yes	yes	0	1	0	7	30.957	30.957	2	0.0058731	P180731_F7	56.916	30.811	6417600
AASMPVQYR	Oxidation (M)	1037.5	0.496415	6279	NNU_17562-RA	yes	yes	0	1	0	3	19.583	19.583	2	0.00095814	P180731_F3	88.819	74.15	24504000
AASMPVQYR	Unmodified	1021.5	0.5015	6279	NNU_17562-RA	yes	yes	0	0	0	8	34.517	34.517	2	0.0048225	P180731_F8	85.676	66.572	83526000
AASPLAMGAGHINPNK	Unmodified	1547.79	0.787846	6114	NNU_17069-RA	yes	yes	0	0	0	6	45.856	45.856	2;3	7.8795e-07	P180731_F6	88.282	82.376	6693800
AASPNVSAVLESISGVK	Unmodified	1627.88	0.878101	4043	NNU_11036-RA	yes	yes	0	0	0	4	119.29	119.29	2	0.0050362	P180731_F4	39.338	33.062	684360
AASQAAEEFINSQNRPK	Unmodified	1859.91	0.912589	8169	NNU_22855-RA	yes	yes	0	0	1	5	51.352	51.352	2;3	6.7049e-86	P180731_F3	231.21	201.63	1238200000
AASQSISLFELLNR	Unmodified	1547.83	0.830756	5372	NNU_14769-RA	yes	yes	0	0	0	8	129.46	129.46	2	0.028677	P180731_F8	38.376	31.759	7430200
AASSSTSLNTR	Unmodified	1093.54	0.536365	362	NNU_00940-RA	yes	yes	0	0	0	1	16.063	16.063	2	5.0873e-08	P180731_F1	127.87	73.084	19644000
AASSVEFYPPK	Unmodified	1194.59	0.592089	1364	NNU_03691-RA	yes	yes	0	0	0	2.33	53.248	53.248	2	0.0021529	P180731_F3	75.229	64.477	46994000
AASTILTTGGYGR	Unmodified	1266.66	0.656815	6160	NNU_17208-RA	yes	yes	0	0	0	7.5	51.155	51.155	2	0.0045223	P180731_F5	56.139	44.904	257490000
AASVLCHILK	Unmodified	1110.62	0.62195	4524	NNU_12406-RA	yes	yes	0	0	0	5	65.503	65.503	2	0.0081951	P180731_F5	68.335	47.222	4315700
AASVLSSHDPPVILAK	Unmodified	1603.89	0.893357	3708	NNU_10114-RA	yes	yes	0	0	0	8.5	65.053	65.053	2;3	3.5979e-76	P180731_F8	233.02	180.49	1755500000
AASWGDTIYVR	Unmodified	1237.61	0.609136	9130	NNU_25445-RA	yes	yes	0	0	0	5	73.527	73.527	2	2.1232e-05	P180731_F5	107.06	107.06	67495000
AASYPQQVHISLAGDK	Unmodified	1683.86	0.858034	5867	NNU_16355-RA	yes	yes	0	0	0	5	57.17	57.17	2;3	0.00022448	P180731_F5	51.235	46.477	3014600
AATALELAQAFSR	Unmodified	1347.71	0.714664	5907	NNU_16486-RA	yes	yes	0	0	0	5	105.36	105.36	2;3	6.2745e-11	P180731_F3	122.34	107.53	19286000
AATALELLR	Unmodified	956.565	0.565481	4584	NNU_12544-RA	yes	yes	0	0	0	7	81.774	81.774	2	0.0026708	P180731_F7	151.44	90.759	576110000
AATAPANSLNK	Unmodified	1056.56	0.556372	1263	NNU_03316-RA	yes	yes	0	0	0	3.5	17.652	17.652	2	3.9026e-05	P180731_F3	103.21	88.534	817330000
AATATTYYTR	Unmodified	1117.54	0.540388	1316	NNU_03538-RA	yes	yes	0	0	0	1	24.554	24.554	2	0.002061	P180731_F1	82.008	42.383	5736800
AATAVANSLNK	Unmodified	1058.57	0.572023	5992	NNU_16759-RA	yes	yes	0	0	0	5.5	23.809	23.809	2	3.7013e-05	P180731_F6	103.65	81.589	651640000
AATDMLFLYGSSDMVVAK	Oxidation (M)	1933.92	0.916536	2339	NNU_06335-RA	yes	yes	0	1	0	5	107.09	107.09	2	0.00042598	P180731_F5	43.208	36.773	1166900
AATDPVFPPGIIDVYGIQR	Unmodified	2028.07	0.0680266	1595	NNU_04348-RA	yes	yes	0	0	0	8.71	123.47	123.47	2;3	4.1711e-17	P180731_F8	117.18	105.04	17878000
AATFPLTK	Unmodified	847.48	0.480354	7858	NNU_22027-RA	yes	yes	0	0	0	3	47.362	47.362	2	0.013723	P180731_F3	88.819	53.995	4700900
AATKEDGELIANLFGAIGK	Unmodified	1917.02	0.020742	5589	NNU_15496-RA	yes	yes	0	0	1	9	130.35	130.35	2	0.00085473	P180731_F9	46.494	45.711	1267100
AATMATNIADLLGESLTK	Unmodified	1818.94	0.939715	1740	NNU_04693-RA	yes	yes	0	0	0	9	141.79	141.79	2	0.00199	P180731_F9	42.068	41.514	400260
AATMEILK	Unmodified	875.479	0.478639	7263	NNU_20372-RA	yes	yes	0	0	0	2	51.881	51.881	2	0.012663	P180731_F2	91.853	48.73	257540000
AATNNFDEALLLGVGGFGK	Unmodified	1892.96	0.963227	3412;8738	NNU_09233-RA;NNU_24377-RA;NNU_24378-RA	no	no	0	0	0	7	129.81	129.81	2	4.084e-13	P180731_F7	92.264	88.286	2783200
AATPDILTTHCIPSAMSGDLK	Unmodified	2198.07	0.0711394	2622	NNU_07064-RA	yes	yes	0	0	0	6	88.209	88.209	3	7.8282e-05	P180731_F6	41.615	37.861	3955400
AATSATYPPPPPYYR	Acetyl (Protein N-term)	1692.81	0.814772	8420	NNU_23587-RA	yes	yes	1	0	0	1.5	70.039	70.039	2	3.088e-10	P180731_F1	72.891	59.743	3894500
AATSDTASGSKPSFTLHAHDK	Unmodified	2128.02	0.0185102	615	NNU_01597-RA	yes	yes	0	0	1	5	24.5	24.5	3	5.0404e-09	P180731_F5	75.064	73.656	2323300
AATYFWPGSEVHK	Unmodified	1491.71	0.714664	7463	NNU_20896-RA	yes	yes	0	0	0	9	71.154	71.154	2	0.00040457	P180731_F9	91.202	83.985	8877800
AATYFWPGSEVPK	Unmodified	1451.71	0.708516	4366	NNU_11992-RA	yes	yes	0	0	0	9	91.417	91.417	2	0.00028086	P180731_F9	96.756	89.852	513090000
AATYHQLLATSK	Unmodified	1302.69	0.6932	546	NNU_01428-RA	yes	yes	0	0	0	5	37.347	37.347	2	0.018655	P180731_F5	49.333	42.73	825540
AAVAQAVLAYK	Unmodified	1103.63	0.633895	738	NNU_01921-RA	yes	yes	0	0	0	6	60.732	60.732	2	1.4858e-05	P180731_F6	108.43	61.969	293680000
AAVAWEAGKPLVIEEVEVAPPQK	Unmodified	2430.32	0.315861	5179	NNU_14241-RA	yes	yes	0	0	1	4.67	98.63	98.63	2;3	2.6913e-13	P180731_F5	77.576	76.642	30740000
AAVAWEAGKPLVMEQVEVAPPQVMEVR	Unmodified	2933.51	0.51432	5979	NNU_16725-RA	yes	yes	0	0	1	5	111.82	111.82	3	2.0539e-14	P180731_F5	67.496	62.376	7291100
AAVAWEAGKPVVIEEVEVAPPQAK	Unmodified	2487.34	0.337325	5176	NNU_14237-RA	yes	yes	0	0	1	1	90.732	90.732	3	1.2583e-10	P180731_F1	61.612	60.296	8840100
AAVAWEPNKPLVIEDVQVAPPQAGEVR	Unmodified	2882.53	0.529042	5967	NNU_16675-RA	yes	yes	0	0	1	4.25	102.25	102.25	2;3;4	2.6807e-49	P180731_F3	132.28	128.83	109430000
AAVAWEPNKPLVVEDVQVAPPQAGEVR	Unmodified	2868.51	0.513392	3750	NNU_10239-RA	yes	yes	0	0	1	2.83	95.487	95.487	2;3;4	3.4726e-48	P180731_F1	124.73	123.06	159870000
AAVDAGFVPNELQVGQTGK	Unmodified	1899.97	0.969041	5140	NNU_14099-RA	yes	yes	0	0	0	8.67	83.147	83.147	2;3	2.7019e-14	P180731_F8	104.45	102.89	140440000
AAVEEGIVPGGGAALLYASK	Unmodified	1872	0.999278	4641	NNU_12690-RA	yes	yes	0	0	0	5.14	95.339	95.339	2;3	1.0821e-07	P180731_F4	75.319	66.849	1835100000
AAVEEGIVPGGGVALLYASK	Unmodified	1900.03	0.0305784	5973;7476	NNU_16704-RA;NNU_20926-RA	no	no	0	0	0	7	105.73	105.73	2;3	8.0312e-15	P180731_F5	103.4	84.104	1887300000
AAVEEGIVVGGGCTLLR	Unmodified	1699.89	0.892705	9352;7619	NNU_21384-RA;NNU_26089-RA	no	no	0	0	0	7.17	87.349	87.349	2;3	4.3982e-30	P180731_F7	151.44	117.65	1286100000
AAVESVQCFGR	Acetyl (Protein N-term)	1264.59	0.587021	4930	NNU_17056-RA;NNU_13594-RA	yes	no	1	0	0	6.5	75.161	75.161	2	9.5129e-09	P180731_F7	130.98	123.72	130170000
AAVFALR	Unmodified	746.444	0.443909	4238	NNU_11671-RA	yes	yes	0	0	0	10	60.777	60.777	2	0.0078155	P180731_F10	133.99	79.463	84824000
AAVFLASNDAK	Unmodified	1105.58	0.576774	747	NNU_01943-RA	yes	yes	0	0	0	5	45.515	45.515	2	0.00026713	P180731_F5	94.465	80.23	12369000
AAVGAPDVLGDCPFSQR	Unmodified	1758.84	0.835918	4509	NNU_12364-RA	yes	yes	0	0	0	8.33	84.392	84.392	2;3	4.6166e-16	P180731_F8	125.98	112.23	1804700000
AAVGAPNALGDCPFSQR	Unmodified	1729.82	0.820602	5505	NNU_15171-RA	yes	yes	0	0	0	6.78	66.684	66.684	2;3	5.1077e-33	P180731_F6	156	149.32	2494100000
AAVGVGPLK	Unmodified	810.496	0.496338	3639	NNU_09883-RA	yes	yes	0	0	0	10	40.218	40.218	2	0.0069679	P180731_F10	80.438	49.876	249810000
AAVNLMK	Oxidation (M)	761.411	0.41056	6386;6478	NNU_17784-RA;NNU_18051-RA	no	no	0	1	0	8	21.178	21.178	2	0.033226	P180731_F8	65.672	65.672	5987100
AAVNLMK	Unmodified	745.416	0.415645	6386;6478	NNU_17784-RA;NNU_18051-RA	no	no	0	0	0	9	35.401	35.401	2	0.040991	P180731_F9	92.692	65.572	59293000
AAVNTVVLHPNQTELISGDQNGNIR	Unmodified	2659.37	0.36779	6917	NNU_19363-RA	yes	yes	0	0	0	3	70.82	70.82	2;3	5.3322e-34	P180731_F3	111.65	107.75	75714000
AAVPGGGLHPITR	Unmodified	1244.7	0.698954	3704	NNU_10107-RA	yes	yes	0	0	0	5	38.264	38.264	3	0.039162	P180731_F5	24.697	15.692	3278800
AAVPNQTLR	Unmodified	968.54	0.540328	5892	NNU_16424-RA	yes	yes	0	0	0	3	23.835	23.835	2	0.0021602	P180731_F3	106.42	78.249	53180000
AAVPSGASTGIYEALELR	Unmodified	1803.94	0.936678	424	NNU_01082-RA	yes	yes	0	0	0	4.92	105.9	105.9	2;3	1.5259e-11	P180731_F8	109.87	104.41	1774700000
AAVPSGASTGVYEALELR	Unmodified	1789.92	0.921028	9061	NNU_25287-RA	yes	yes	0	0	0	6.46	95.494	95.494	2;3	1.0866e-12	P180731_F10	117.78	110.07	1464100000
AAVPTIK	Unmodified	698.433	0.432675	34;3666	NNU_00064-RA;NNU_10002-RA	no	no	0	0	0	6	29.467	29.467	2	0.039434	P180731_F6	94.262	47.891	2945300000
AAVQETVSATLNR	Unmodified	1358.72	0.715392	6328	NNU_17657-RA	yes	yes	0	0	0	2.67	50.869	50.869	2	6.1168e-07	P180731_F2	118.76	99.307	52929000
AAVSAMPELLR	Oxidation (M)	1172.62	0.622344	8426;1167	NNU_03016-RA;NNU_23599-RA	no	no	0	1	0	5.5	54.202	54.202	2	0.00032584	P180731_F6	80.737	65.108	29688000
AAVSAMPELLR	Unmodified	1156.63	0.627429	8426;1167	NNU_03016-RA;NNU_23599-RA	no	no	0	0	0	8	83.658	83.658	2	0.0062874	P180731_F8	64.224	55.479	79633000
AAVSGLQNQPIINAVIDGDDIIYR	Unmodified	2554.34	0.339116	2335;8829	NNU_06323-RA;NNU_24631-RA	no	no	0	0	0	3	134.43	134.43	2;3	5.5993e-13	P180731_F3	71.143	69.217	21600000
AAVTELLGK	Unmodified	900.528	0.528032	4904	NNU_13522-RA	no	no	0	0	0	3	60.993	60.993	2	0.0022434	P180731_F3	105.52	65.252	44802000
AAVTVIQIDEAALR	Unmodified	1468.82	0.824943	2408	NNU_06527-RA	yes	yes	0	0	0	5.35	104.33	104.33	2;3	5.0551e-19	P180731_F5	174.39	159.23	1110800000
AAVTVSLSR	Unmodified	902.519	0.51853	1843	NNU_05074-RA;NNU_15729-RA	yes	no	0	0	0	2	39.385	39.385	2	0.00057649	P180731_F2	124.92	97.619	8970900
AAVVGGNVLTSQR	Unmodified	1270.7	0.699348	5485	NNU_15120-RA	yes	yes	0	0	0	6.5	46.435	46.435	2	5.2877e-07	P180731_F4	119.21	88.877	182280000
AAVVVLGDIGR	Unmodified	1068.63	0.629143	5012	NNU_13774-RA	yes	yes	0	0	0	7	77.475	77.475	2	0.0096634	P180731_F7	59.265	42.887	72850000
AAVYLEMGK	Unmodified	980.5	0.500103	5292	NNU_14554-RA	yes	yes	0	0	0	5	55.893	55.893	1;2	0.005247	P180731_F5	130.28	58.14	499420000
AAVYLEMGK	Oxidation (M)	996.495	0.495018	5292	NNU_14554-RA	yes	yes	0	1	0	5	32.14	32.14	2	0.012317	P180731_F5	71.451	38.188	25169000
AAVYLEMGKYEECIK	Unmodified	1802.86	0.858293	5292	NNU_14554-RA	yes	yes	0	0	1	3	79.152	79.152	3	1.8573e-06	P180731_F3	81.632	72.835	2165000
AAWAEGGSSFVAFNK	Unmodified	1540.73	0.731042	5168	NNU_14188-RA	yes	yes	0	0	0	9	87.626	87.626	2	7.2027e-06	P180731_F9	98.943	94.076	44074000
AAWEFAK	Unmodified	821.407	0.407189	6753	NNU_18873-RA;NNU_09538-RA	yes	no	0	0	0	5	59.2	59.2	2	0.061464	P180731_F5	81.784	31.657	57752000
AAWEIFHSLDVK	Unmodified	1414.72	0.7245	7617	NNU_21381-RA	yes	yes	0	0	0	7	107.25	107.25	3	0.048792	P180731_F7	25.194	19.247	1220400
AAWEIFNSLDVK	Unmodified	1391.71	0.708516	9349	NNU_26084-RA	yes	yes	0	0	0	7	124.62	124.62	2	0.022569	P180731_F7	46.88	40.604	1447800
AAWEIFTPLLHK	Unmodified	1424.78	0.781621	7885	NNU_22082-RA	yes	yes	0	0	0	2.67	123.9	123.9	2;3	0.0028081	P180731_F1	49.448	48.076	73809000
AAWEIFTPLLHR	Unmodified	1452.79	0.787769	834	NNU_02159-RA	yes	yes	0	0	0	2	126.49	126.49	3	0.048792	P180731_F2	25.194	20.854	307840
AAWNLLK	Unmodified	814.47	0.470124	3871	NNU_10554-RA	yes	yes	0	0	0	2	79.284	79.284	2	0.035313	P180731_F2	98.415	69.077	13989000
AAYALSQNLK	Unmodified	1077.58	0.581859	2399	NNU_06494-RA	yes	yes	0	0	0	4.75	44.699	44.699	2	9.3486e-06	P180731_F1	174.02	114.87	1142900000
AAYNQAILQNMR	Unmodified	1391.7	0.697968	7713	NNU_21615-RA	yes	yes	0	0	0	5	66.536	66.536	2	0.020796	P180731_F5	47.991	38.479	8438000
AAYNQAILQNMR	Oxidation (M)	1407.69	0.692883	7713	NNU_21615-RA	yes	yes	0	1	0	10	42.514	42.514	2	1.0849e-13	P180731_F10	113.69	102.32	0
AAYPIEYIPNAK	Unmodified	1348.7	0.702702	605;1916	NNU_01571-RA;NNU_05264-RA	no	no	0	0	0	6	75.143	75.143	2	0.0224	P180731_F6	46.985	36.137	848620000
AAYPSYAEFR	Unmodified	1173.55	0.545473	9477	NNU_26393-RA	yes	yes	0	0	0	6	62.491	62.491	2	0.046742	P180731_F6	50.791	34.653	9073300
AAYQLVHSGISPGLLEAVIK	Unmodified	2065.16	0.157176	3766;3862	NNU_10283-RA;NNU_10529-RA	no	no	0	0	0	9	119.42	119.42	2;3	2.042e-05	P180731_F9	62.617	61.054	9650900
AAYSLSQNLK	Unmodified	1093.58	0.576774	4871	NNU_13447-RA	yes	yes	0	0	0	9.33	45.995	45.995	2	2.1729e-05	P180731_F9	125.97	96.225	608920000
ACAAQTNATFLK	Unmodified	1294.63	0.633971	41	NNU_00073-RA	yes	yes	0	0	0	9.67	45.192	45.192	2	0.00016992	P180731_F9	101.35	87.114	608230000
ACAEEALLMLNGTQLGGQNIR	Oxidation (M)	2274.11	0.10965	5686	NNU_15808-RA	yes	yes	0	1	0	5.5	98.342	98.342	2;3	1.5415e-53	P180731_F7	155.92	151.33	33545000
ACAEEALLMLNGTQLGGQNIR	Unmodified	2258.11	0.114736	5686	NNU_15808-RA	yes	yes	0	0	0	7	111.6	111.6	2;3;4	3.4135e-159	P180731_F7	268.6	265.18	185620000
ACAHLSALQEGR	Unmodified	1311.64	0.635368	2714	NNU_07272-RA	yes	yes	0	0	0	3.5	38.707	38.707	3	0.011826	P180731_F4	37.327	28.22	418320000
ACAMPTWFESWER	Oxidation (M)	1685.7	0.696647	7335	NNU_20550-RA	yes	yes	0	1	0	5	107.83	107.83	2	0.00016469	P180731_F5	71.176	70.187	1351100
ACAMPTWFESWER	Unmodified	1669.7	0.701733	7335	NNU_20550-RA	yes	yes	0	0	0	5	123.6	123.6	2	0.028493	P180731_F5	42.785	40.398	3327800
ACASLEPNYQPPVTFVVVQK	Unmodified	2246.14	0.14054	1240;8359	NNU_03240-RA;NNU_23415-RA;NNU_14645-RA	no	no	0	0	0	2	98.202	98.202	2;3	6.3564e-05	P180731_F2	47.68	44.534	15083000
ACCVVVEYLPGGTLK	Unmodified	1664.83	0.826599	5307	NNU_14607-RA	yes	yes	0	0	0	9	91.972	91.972	2	0.00013389	P180731_F9	67.136	62.081	1412900
ACDFFFR	Unmodified	961.412	0.411622	2111	NNU_05748-RA	yes	yes	0	0	0	7	88.482	88.482	2	0.019628	P180731_F7	118.69	115.29	3312500
ACDFLLSK	Unmodified	952.469	0.468803	7059;3421	NNU_09254-RA;NNU_19786-RA	no	no	0	0	0	9	64.398	64.398	2	0.0047443	P180731_F9	111.82	78.27	74084000
ACEALIFDHLK	Unmodified	1315.66	0.659457	5751	NNU_15982-RA	yes	yes	0	0	0	5.5	79.009	79.009	2;3	2.6628e-06	P180731_F6	155.97	143.34	131250000
ACEDLIFNHLK	Unmodified	1358.67	0.665271	7299	NNU_20465-RA	yes	yes	0	0	0	7.33	75.512	75.512	2;3	6.5268e-07	P180731_F7	137.89	125.09	73400000
ACEGWGTNENTIVSILGHR	Unmodified	2113	0.00108599	406	NNU_01040-RA	yes	yes	0	0	0	7.09	105.76	105.76	2;3;4	7.5699e-255	P180731_F7	320.43	313.65	2973400000
ACELGLEVKPWIK	Unmodified	1541.83	0.827585	5695;6604	NNU_18480-RA;NNU_15836-RA	no	no	0	0	1	7.75	90.309	90.309	2;3	2.5076e-05	P180731_F10	105.65	94.706	1660400000
ACELSNACTTLIR	Unmodified	1507.71	0.712298	7306	NNU_20484-RA	yes	yes	0	0	0	3	61.697	61.697	2	0.044222	P180731_F3	43.03	39.452	7506500
ACEVQPTDVKPHFR	Unmodified	1682.82	0.819874	8343	NNU_23373-RA	yes	yes	0	0	1	3.75	34.474	34.474	2;3;4	2.2387e-05	P180731_F4	79.875	67.957	18183000
ACEYFNNCFK	Unmodified	1351.53	0.532542	1548	NNU_04185-RA	yes	yes	0	0	0	3	61.225	61.225	2	0.00039609	P180731_F3	103.55	89.737	4767100
ACFLPDGSQVIAGGR	Unmodified	1546.76	0.756211	8406	NNU_23537-RA	yes	yes	0	0	0	8.5	77.965	77.965	2	0.0023164	P180731_F8	51.03	46.514	15387000
ACGCPLLPLK	Unmodified	1127.58	0.583121	8413	NNU_23570-RA	yes	yes	0	0	0	8	73.169	73.169	2	0.041758	P180731_F8	52.126	45.523	5580000
ACGGPVVSCADILAVAAR	Unmodified	1785.89	0.886574	4731	NNU_12989-RA	yes	yes	0	0	0	1	98.149	98.149	2	1.1372e-08	P180731_F1	85.563	83.941	3106800
ACGLVGFTCTR	Unmodified	1240.57	0.569262	8051	NNU_22478-RA	yes	yes	0	0	0	8	62.631	62.631	2	0.050466	P180731_F8	44.612	41.118	1133400
ACGVCHSDLHVIK	Unmodified	1494.71	0.707153	8372	NNU_23465-RA	yes	yes	0	0	0	4	28.962	28.962	2;3;4	2.0953e-10	P180731_F1	127.56	111.69	115150000
ACGVTRPVIACSVTSNEGSQLK	Unmodified	2333.15	0.146764	1368	NNU_18668-RA;NNU_03697-RA	yes	no	0	0	1	2	50.514	50.514	2;3	1.7494e-20	P180731_F2	103.84	98.713	143410000
ACIGLAPENNMILEYK	Oxidation (M)	1850.89	0.890656	7202;8036	NNU_20219-RA;NNU_22438-RA	no	no	0	1	0	4.5	84.887	84.887	2	3.2205e-05	P180731_F6	66.826	62.497	19372000
ACIGLAPENNMILEYK	Unmodified	1834.9	0.895741	7202;8036	NNU_20219-RA;NNU_22438-RA	no	no	0	0	0	3	98.243	98.243	2;3	5.6429e-09	P180731_F3	117	108.65	101560000
ACINYGLLGR	Unmodified	1135.58	0.580813	6489	NNU_18097-RA	yes	yes	0	0	0	9	71.467	71.467	2	0.0055548	P180731_F9	73.233	60.421	3830000
ACIVFPDKPEK	Unmodified	1302.66	0.664208	3485	NNU_09460-RA	yes	yes	0	0	1	4	46.586	46.586	2	0.050227	P180731_F4	59.198	50.791	4199800
ACKPALESSYITK	Unmodified	1466.74	0.743915	6026	NNU_16846-RA	yes	yes	0	0	1	6	38.494	38.494	3	0.0006666	P180731_F6	60.196	42.123	14518000
ACMSLPATK	Oxidation (M)	993.462	0.462337	4780	NNU_13158-RA	yes	yes	0	1	0	6.5	19.153	19.153	2	0.0008034	P180731_F9	95.09	82.502	130370000
ACMSLPATK	Unmodified	977.467	0.467423	4780	NNU_13158-RA	yes	yes	0	0	0	9	36.591	36.591	2	0.0034414	P180731_F9	89.047	69.953	153180000
ACNALLLK	Unmodified	901.506	0.505523	9061;424;8909;2822;1594	NNU_24887-RA;NNU_01082-RA;NNU_25287-RA;NNU_04346-RA;NNU_07550-RA	no	no	0	0	0	3	66.132	66.132	2	0.0045916	P180731_F3	113.5	71.997	5434300000
ACQASQFVAK	Unmodified	1108.53	0.533529	172	NNU_00430-RA	yes	yes	0	0	0	3	26.863	26.863	2	0.00030813	P180731_F3	92.538	76.909	167730000
ACSAVGNMCR	Unmodified	1124.45	0.452518	1432	NNU_03864-RA	yes	yes	0	0	0	10	21.76	21.76	2	0.0069439	P180731_F10	70.908	66.217	0
ACSLGGCSGSTILK	Unmodified	1409.66	0.664285	3989	NNU_10854-RA	yes	yes	0	0	0	10	49.26	49.26	2	0.00049052	P180731_F10	67.136	46.929	5530600
ACTIPYR	Unmodified	879.427	0.427273	3495	NNU_09485-RA	yes	yes	0	0	0	10	30.167	30.167	2	0.02422	P180731_F10	114.19	100.41	3853700
ACTVLLR	Unmodified	831.464	0.463658	8499	NNU_23801-RA;NNU_21337-RA	yes	no	0	0	0	2.5	40.561	40.561	2	0.0002912	P180731_F2	153.88	79.368	646580000
ACYAESSLLHGVDWMPPK	Oxidation (M)	2075.94	0.944482	7816	NNU_21921-RA	yes	yes	0	1	0	4	90.35	90.35	3	0.00015333	P180731_F4	44.662	41.861	3524700
ACYAESSLLHGVDWMPPK	Unmodified	2059.95	0.949568	7816	NNU_21921-RA	yes	yes	0	0	0	6	98.809	98.809	2;3	0.0023496	P180731_F6	41.088	34.972	3250900
ACYTAVLK	Unmodified	924.474	0.473888	5938	NNU_16586-RA	yes	yes	0	0	0	9	43.374	43.374	1;2	0.01133	P180731_F9	98.629	77.101	399490000
ADAALLLQR	Unmodified	969.561	0.56073	4986	NNU_13725-RA;NNU_16236-RA	yes	no	0	0	0	2	59.718	59.718	2	0.0022434	P180731_F2	105.52	60.439	4989300
ADAGASKTYPQQAGTIR	Unmodified	1733.87	0.869661	4416;2741;1704	NNU_12103-RA;NNU_07359-RA;NNU_04579-RA	no	no	0	0	1	6	23.562	23.562	2;3	6.8848e-09	P180731_F6	86.122	77.808	9169100
ADAIIANPPAYGHTHVAEALK	Unmodified	2158.12	0.117102	5983	NNU_16735-RA	yes	yes	0	0	0	4	57.224	57.224	2;3	3.2846e-17	P180731_F4	95.195	88.097	17127000
ADALFIPR	Unmodified	901.502	0.502152	3080;438	NNU_08280-RA;NNU_01122-RA	no	no	0	0	0	5.33	71.594	71.594	2	0.012663	P180731_F3	91.853	65.469	336750000
ADALSIIPAAVLR	Acetyl (Protein N-term)	1350.79	0.787101	6238	NNU_17452-RA	yes	yes	1	0	0	7	147	147	2	0.0022308	P180731_F7	54.343	49.827	18821000
ADAPSFVTIL	Unmodified	1032.55	0.549162	4821	NNU_13302-RA	yes	yes	0	0	0	3	127.04	127.04	2	0.012807	P180731_F3	64.711	58.676	21323000
ADASILSSTVFR	Unmodified	1265.66	0.661566	8661	NNU_24172-RA	yes	yes	0	0	0	7	93.723	93.723	2;3	6.6637e-05	P180731_F10	93.345	82.181	214300000
ADATVTIVHSHTHNPESIIR	Unmodified	2197.12	0.123978	8711	NNU_24305-RA	yes	yes	0	0	0	5.75	44.148	44.148	3;4;5	7.7541e-23	P180731_F7	126.4	121.64	53059000
ADDPSLPLTFPSSR	Unmodified	1501.74	0.741273	4071	NNU_11131-RA	yes	yes	0	0	0	2	89.628	89.628	2	0.00028623	P180731_F2	71.279	59.571	12715000
ADDQSTSQAFSALFQSALSK	Unmodified	2101	0.996378	9387	NNU_26188-RA	yes	yes	0	0	0	9	130.2	130.2	2	0.00065385	P180731_F9	42.639	41.13	1120400
ADDQSTSQVFSDLFQSALSK	Unmodified	2173.02	0.0175071	7656	NNU_21466-RA	yes	yes	0	0	0	3	136.91	136.91	2;3	3.3814e-05	P180731_F3	58.712	58.712	16803000
ADDTWNPISFQSSK	Unmodified	1594.73	0.726351	523	NNU_01343-RA	yes	yes	0	0	0	1.5	86.886	86.886	2	5.1408e-07	P180731_F1	117.2	111.31	89126000
ADEISAHIHDFIQKF	Unmodified	1769.87	0.873684	2114	NNU_05756-RA	yes	yes	0	0	1	5	116.29	116.29	2;3	0.0048015	P180731_F5	34.33	30.57	5968600
ADENGFFSISNIR	Unmodified	1468.69	0.694657	1899	NNU_05224-RA	yes	yes	0	0	0	9	101.69	101.69	2	0.0027627	P180731_F9	60.196	48.937	2897300
ADEPVSTQSSSGSASLGHSVIPIVNK	Acetyl (Protein N-term)	2608.3	0.298039	1893	NNU_05211-RA	yes	yes	1	0	0	2	79.633	79.633	2	3.6917e-74	P180731_F2	163.72	161.49	34538000
ADFDVGSLMK	Unmodified	1081.51	0.511396	4262	NNU_11735-RA	yes	yes	0	0	0	1	88.041	88.041	2	0.049139	P180731_F1	50.149	40.635	8443300
ADFDVGSLMK	Oxidation (M)	1097.51	0.506311	4262	NNU_11735-RA	yes	yes	0	1	0	2	58.724	58.724	2	0.011081	P180731_F2	55.806	43.016	0
ADFGGPNDQACFNFLAR	Unmodified	1898.84	0.836981	2016	NNU_05504-RA	yes	yes	0	0	0	4	103.13	103.13	2;3	1.9933e-08	P180731_F4	88.385	86.388	28606000
ADFGSVMDVLK	Oxidation (M)	1196.57	0.574725	4318	NNU_11886-RA	yes	yes	0	1	0	3.5	79.583	79.583	2	3.5966e-05	P180731_F4	98.182	74.459	42621000
ADFGSVMDVLK	Unmodified	1180.58	0.57981	4318	NNU_11886-RA	yes	yes	0	0	0	5	108.25	108.25	2	0.00099249	P180731_F3	83.182	65.123	588440000
ADFGSVMDVLKK	Unmodified	1308.67	0.674773	4318	NNU_11886-RA	yes	yes	0	0	1	2	93.304	93.304	3	0.00060543	P180731_F2	61.48	52.286	52271000
ADFGSVMDVLKK	Oxidation (M)	1324.67	0.669688	4318	NNU_11886-RA	yes	yes	0	1	1	6	66.158	66.158	3	0.0011107	P180731_F6	57.567	47.423	3430300
ADFLVFR	Unmodified	866.465	0.465038	218	NNU_00563-RA	yes	yes	0	0	0	10	97.15	97.15	2	0.05598	P180731_F10	84.244	7.3971	9630200
ADGDSQHDLK	Acetyl (Protein N-term)	1126.49	0.489081	8516	NNU_23829-RA	yes	yes	1	0	0	1	17.038	17.038	2	0.00058694	P180731_F1	77.062	64.487	0
ADGFLPGGASLHCCMTPHGPDTK	Unmodified	2425.06	0.0613198	5660	NNU_15740-RA	yes	yes	0	0	0	4	66.132	66.132	3	0.00013723	P180731_F4	34.685	32.33	2915000
ADGGLWLLVR	Unmodified	1098.62	0.618579	6328	NNU_17657-RA	yes	yes	0	0	0	4	120.45	120.45	2	0.016511	P180731_F4	62.005	53.311	2202200
ADGIEKPIQISAIQAIFASEK	Unmodified	2228.21	0.205248	221	NNU_00567-RA	yes	yes	0	0	1	10	125.74	125.74	3	0.029772	P180731_F10	20.921	19.561	830140
ADGIPGLYR	Unmodified	960.503	0.50288	2785	NNU_07453-RA	yes	yes	0	0	0	8	61.604	61.604	2	0.010617	P180731_F8	76.1	52.07	16435000
ADGKPFVGEVWPGPCVFPDFTQEK	Unmodified	2706.28	0.278824	2223	NNU_06045-RA	yes	yes	0	0	1	6	126.53	126.53	3	0.031412	P180731_F6	19.891	18.124	1225100
ADGNPVAISFPNLTGGPEQSK	Unmodified	2098.03	0.0330976	1670	NNU_04508-RA	yes	yes	0	0	0	5	101.81	101.81	2	3.1054e-16	P180731_F5	92.913	91.033	3140200
ADGNSFIPIIHR	Unmodified	1338.7	0.704434	2299	NNU_06230-RA	yes	yes	0	0	0	10	75.792	75.792	3	0.00062494	P180731_F10	61.932	53.8	45779000
ADGPAFTSNLPTNLPDIGK	Unmodified	1926.97	0.968706	3396	NNU_09184-RA	yes	yes	0	0	0	5	99.747	99.747	2	6.7569e-06	P180731_F5	70.094	66.344	1880200
ADGTHIAGIVNPK	Unmodified	1291.69	0.688449	3795	NNU_10357-RA	yes	yes	0	0	0	2	36.674	36.674	2;3	0.00035677	P180731_F2	93.348	83.548	14458000
ADHPTTLSAGSSHLK	Unmodified	1520.76	0.75832	3279	NNU_08853-RA	yes	yes	0	0	0	1	20.542	20.542	2;3	7.7466e-07	P180731_F1	78.615	69.103	7986400
ADIEDYLASSR	Unmodified	1238.58	0.577896	4328	NNU_11909-RA	yes	yes	0	0	0	1	76.086	76.086	2	0.0047124	P180731_F1	66.538	60.719	2539900
ADILAIK	Unmodified	742.459	0.45889	8829	NNU_24631-RA	yes	yes	0	0	0	4	58.549	58.549	2	0.042892	P180731_F4	90.777	27.47	2084600000
ADILDSALLRPGR	Unmodified	1395.78	0.783412	9222	NNU_25691-RA	yes	yes	0	0	1	3.5	87.108	87.108	2;3	2.1431e-13	P180731_F10	170.04	143.51	341680000
ADILSMLAEENIASLR	Unmodified	1744.9	0.902935	7252	NNU_20337-RA	yes	yes	0	0	0	3	142.02	142.02	2	0.0084755	P180731_F3	39.91	35.561	740430
ADINDVIAALAR	Unmodified	1240.68	0.67755	3216	NNU_08686-RA;NNU_16325-RA	yes	no	0	0	0	8	126.44	126.44	2;3	8.7632e-08	P180731_F8	142.97	100.88	19419000
ADIVGVTWMK	Oxidation (M)	1134.57	0.574331	2907	NNU_07816-RA	yes	yes	0	1	0	5	69.554	69.554	2	0.021433	P180731_F5	44.847	29.948	3887300
ADIVGVTWMK	Unmodified	1118.58	0.579416	2907	NNU_07816-RA	yes	yes	0	0	0	9	90.611	90.611	2	0.0081843	P180731_F9	68.355	47.267	18098000
ADLASADARPWAAGGSHGIK	Unmodified	1949.97	0.970772	5941	NNU_16599-RA	yes	yes	0	0	1	5	48.293	48.293	3	9.9897e-06	P180731_F5	56.304	49.354	7382000
ADLDVGGINVPHFHPR	Unmodified	1742.89	0.885252	9104	NNU_25383-RA	yes	yes	0	0	0	5	74.932	74.932	2;3;4	3.0099e-07	P180731_F5	100.11	92.198	9245800
ADLGLLGFPSK	Unmodified	1116.62	0.61791	3485	NNU_09460-RA	yes	yes	0	0	0	2	102.02	102.02	2	0.0025864	P180731_F2	73.273	52.986	22829000
ADLGSSSLGQGVVYR	Unmodified	1507.76	0.763071	1094	NNU_02833-RA	yes	yes	0	0	0	5	64.235	64.235	2	1.2107e-19	P180731_F5	143.56	121.89	17609000
ADLHHLGLFLQGK	Unmodified	1447.79	0.793583	1240	NNU_03240-RA	yes	yes	0	0	0	7	84.448	84.448	3	4.22e-05	P180731_F7	82.705	72.352	69144000
ADLHHLGQFLAGK	Unmodified	1405.75	0.746633	8359	NNU_23415-RA	yes	yes	0	0	0	5	72.255	72.255	3	0.00017929	P180731_F5	66.393	44.072	1084700
ADLIAALGETTGKPTFER	Unmodified	1888.99	0.989442	1247	NNU_07185-RA;NNU_03255-RA	yes	no	0	0	1	5	94.434	94.434	2;3	2.5738e-09	P180731_F5	85.937	67.703	32023000
ADLIAFLK	Unmodified	889.527	0.527304	52	NNU_00101-RA	yes	yes	0	0	0	3	108.28	108.28	2	0.038639	P180731_F3	71.379	33.246	1417500000
ADLIHSAATILDR	Unmodified	1394.75	0.751778	3508	NNU_09515-RA	yes	yes	0	0	0	4	99.907	99.907	2;3	1.5528e-10	P180731_F4	128.95	99.648	25204000
ADLLDYQSLCAAIAGCK	Unmodified	1867.88	0.880819	8165	NNU_22844-RA	yes	yes	0	0	0	9	119.4	119.4	2	3.8344e-08	P180731_F9	83.54	79.562	2070800
ADLLPFTVR	Unmodified	1030.58	0.581131	9178	NNU_25573-RA	yes	yes	0	0	0	1	100.67	100.67	2	0.0037099	P180731_F1	88.392	77.295	8765800
ADLLRPFSETK	Unmodified	1275.68	0.682301	370	NNU_00963-RA	yes	yes	0	0	1	7	67.982	67.982	2;3	0.0014181	P180731_F7	64.827	39.353	117130000
ADLLVMGSHAYGPIK	Oxidation (M)	1586.81	0.812664	4812	NNU_13279-RA	yes	yes	0	1	0	4	62.987	62.987	2	0.00073805	P180731_F1	49.223	36.309	21580000
ADLLVMGSHAYGPIK	Unmodified	1570.82	0.817749	4812	NNU_13279-RA	yes	yes	0	0	0	1	80.652	80.652	2;3	2.7645e-18	P180731_F1	139.58	129.78	166830000
ADLLVQNSLSQAIR	Unmodified	1526.84	0.841655	4771	NNU_13118-RA	yes	yes	0	0	0	10	90.956	90.956	2	0.00021236	P180731_F10	88.282	74.536	2788300
ADLMDAHLYAFK	Oxidation (M)	1409.66	0.664937	9230	NNU_25723-RA	yes	yes	0	1	0	1.6	68.28	68.28	2;3	0.00014062	P180731_F1	91.093	75.229	37938000
ADLMDAHLYAFK	Unmodified	1393.67	0.670022	9230	NNU_25723-RA	yes	yes	0	0	0	4.17	88.557	88.557	2;3	0.00012085	P180731_F2	104.24	87.573	193910000
ADLNVPLDGNQNITDDTR	Unmodified	1969.93	0.934112	3666	NNU_10002-RA	yes	yes	0	0	0	1	69.668	69.668	2	0.00042323	P180731_F1	48.376	38.623	928610
ADLPAFHALLNSCANSK	Unmodified	1827.89	0.893767	6960	NNU_19477-RA	yes	yes	0	0	0	6	91.275	91.275	2	0.0010778	P180731_F6	47.223	44.817	2288200
ADLSIDLKK	Unmodified	1001.58	0.575711	2226;4021	NNU_06050-RA;NNU_10976-RA	no	no	0	0	1	2	44.364	44.364	2	0.030291	P180731_F2	72.275	45.328	153260000
ADLVNNLGTIAR	Unmodified	1255.69	0.688449	3876;518	NNU_10574-RA;NNU_01334-RA;NNU_11524-RA	no	no	0	0	0	6.75	76.669	76.669	2;3	2.1974e-09	P180731_F7	134.49	99.722	4960600000
ADLVVLNTAVAGK	Unmodified	1269.73	0.729251	1934	NNU_05296-RA	yes	yes	0	0	0	7	75.755	75.755	2	0.00020962	P180731_F7	78.287	62.489	56621000
ADLVVSDVVPVACR	Unmodified	1498.78	0.781363	4665	NNU_12789-RA	yes	yes	0	0	0	2	82.425	82.425	2;3	0.00019334	P180731_F2	86.944	77.666	134530000
ADMDALPMQENVEWEHK	Oxidation (M)	2057.88	0.882276	1550	NNU_04189-RA	yes	yes	0	1	0	1	67.756	67.756	3	0.00057001	P180731_F1	41.422	38.989	1044000
ADMTLAGFDGFK	Unmodified	1271.59	0.585624	3168	NNU_16750-RA;NNU_08567-RA	yes	no	0	0	0	7	100.72	100.72	2	0.0062831	P180731_F7	57.106	52.212	3780700
ADMYHLQQFLSGR	Oxidation (M)	1580.74	0.740561	9036	NNU_25235-RA	yes	yes	0	1	0	1	80.342	80.342	2;3	0.00072437	P180731_F1	60.549	45.387	13376000
ADMYHLQQFLSGR	Unmodified	1564.75	0.745647	9036	NNU_25235-RA	yes	yes	0	0	0	6	97.825	97.825	2;3	1.2768e-12	P180731_F6	167.32	154.22	32120000
ADNQQMPILR	Oxidation (M)	1200.59	0.592106	7466	NNU_20907-RA	yes	yes	0	1	0	2	28.532	28.532	2	0.0019198	P180731_F2	70.399	55.026	187700000
ADNQQMPILR	Unmodified	1184.6	0.597191	7466	NNU_20907-RA	yes	yes	0	0	0	2	51.862	51.862	2	3.7236e-08	P180731_F2	180.74	166.5	945190000
ADPAYLSYYYSNVNLNPR	Unmodified	2119	0.00106922	6703	NNU_18742-RA	yes	yes	0	0	0	3	99.509	99.509	2	3.5302e-06	P180731_F3	76.586	71.768	2195300
ADPCPLHTTWLK	Unmodified	1437.71	0.70747	7755	NNU_21758-RA	yes	yes	0	0	0	8	69.639	69.639	2;3	0.0020497	P180731_F8	52.576	45.211	9712700
ADPELQWLLR	Unmodified	1239.66	0.661172	7781	NNU_21843-RA	yes	yes	0	0	0	10	116.55	116.55	2	0.0080218	P180731_F10	68.657	55.565	7203100
ADPLQLKPVSK	Unmodified	1194.7	0.697223	6595	NNU_18457-RA	yes	yes	0	0	1	10	44.271	44.271	2;3	0.00043278	P180731_F10	99.539	78.705	8761600
ADPNYVMLTPNK	Unmodified	1361.66	0.664937	8505	NNU_23810-RA	yes	yes	0	0	0	10	59.354	59.354	2	0.0081822	P180731_F10	55.899	49.168	13392000
ADPSFSSSNFSLNTR	Unmodified	1628.74	0.743064	3214	NNU_08680-RA	yes	yes	0	0	0	5	73.331	73.331	2	0.011095	P180731_F5	41.695	38.615	971020
ADPSISKDELLVPLKPVLLDMGK	Unmodified	2477.38	0.381498	4225	NNU_11643-RA	yes	yes	0	0	2	1	123.41	123.41	3	0.00027522	P180731_F1	37.642	37.35	3530400
ADPTSVYTVAQYNSPFEFQNR	Unmodified	2433.12	0.123704	2409	NNU_06529-RA	yes	yes	0	0	0	7	102.67	102.67	2;3	4.8663e-64	P180731_F7	181.4	176.01	19419000
ADPYVVLHMK	Unmodified	1171.61	0.605965	8486	NNU_23767-RA	yes	yes	0	0	0	6	63.936	63.936	2;3	0.0026854	P180731_F6	61.161	56.256	47895000
ADPYVVLHMK	Oxidation (M)	1187.6	0.60088	8486	NNU_23767-RA	yes	yes	0	1	0	8	41.583	41.583	2	0.01639	P180731_F8	51.762	42.824	0
ADQAEEIGGKMLGQILVTK	Unmodified	2000.06	0.0612266	3791	NNU_10350-RA	yes	yes	0	0	1	7	108.05	108.05	3	0.0028297	P180731_F7	31.917	30.509	1050400
ADQHVLVPLTLGK	Unmodified	1389.8	0.798	8454	NNU_23671-RA	yes	yes	0	0	0	5.5	76.877	76.877	2	0.00098943	P180731_F1	67.136	57.698	9583900
ADQIHDAILK	Unmodified	1122.6	0.603323	5499	NNU_15147-RA	yes	yes	0	0	0	1	37.528	37.528	2;3	0.0021222	P180731_F1	81.625	50.203	5880400
ADQIHDAILKTIADGK	Unmodified	1707.92	0.915549	5499	NNU_15147-RA	yes	yes	0	0	1	6	76.336	76.336	3	0.0020418	P180731_F6	39.923	34.853	2386100
ADQIQDAILNTIAEGK	Unmodified	1698.88	0.878829	1423	NNU_03831-RA	yes	yes	0	0	0	5.6	116	116	2	1.7539e-05	P180731_F7	54.004	40.586	3372900
ADQIQDAILNTIAEGKHR	Unmodified	1992.04	0.0388517	1423	NNU_03831-RA	yes	yes	0	0	1	5	95.581	95.581	4	6.2356e-05	P180731_F5	49.708	45.836	2528000
ADQLTDDQISEFK	Acetyl (Protein N-term)	1550.71	0.710032	3034	NNU_08163-RA	yes	yes	1	0	0	4	86.544	86.544	2	0.00015403	P180731_F2	89.507	82.142	3778600
ADQPIFSMK	Oxidation (M)	1051.5	0.500831	6642	NNU_18563-RA	yes	yes	0	1	0	6	38.767	38.767	2	0.041916	P180731_F6	43.77	34.412	3539700
ADQPIFSMK	Unmodified	1035.51	0.505917	6642	NNU_18563-RA	yes	yes	0	0	0	6	64.86	64.86	2	0.046868	P180731_F6	57.347	46.713	38801000
ADQVGPENMLAWK	Oxidation (M)	1473.69	0.692214	3756	NNU_10259-RA	yes	yes	0	1	0	1	62.79	62.79	2	0.0026764	P180731_F1	50.897	46.282	2017500
ADRDESSPYAAMLAAQDVAQR	Unmodified	2264.05	0.0491584	6932;5411	NNU_19400-RA;NNU_14907-RA;NNU_17330-RA	no	no	0	0	1	1	82.562	82.562	3	0.0016062	P180731_F1	34.614	33.346	1948600
ADRPWGSYR	Unmodified	1106.53	0.525741	564	NNU_01479-RA	yes	yes	0	0	1	6	32.779	32.779	2	0.035378	P180731_F6	80.755	28.5	4789500
ADSATTSFLSPHLHFGEVSVR	Unmodified	2257.11	0.112745	8060;4851	NNU_13404-RA;NNU_22506-RA	no	no	0	0	0	9	95.287	95.287	4	3.6691e-05	P180731_F9	43.841	40.306	1500200
ADSDSASLAVAPAVVPLSSK	Acetyl (Protein N-term)	1925.99	0.994587	5137	NNU_14092-RA	yes	yes	1	0	0	8.5	94.484	94.484	2	1.6197e-15	P180731_F8	106.75	104.75	9694400
ADSGILFK	Unmodified	849.46	0.459619	699	NNU_01842-RA	yes	yes	0	0	0	4	61.224	61.224	2	0.034375	P180731_F4	73.248	43.91	3307200
ADSHAAELTTGFYNLGSR	Unmodified	1908.9	0.896604	5901	NNU_16462-RA	yes	yes	0	0	0	4.67	78.175	78.175	2;3	1.0689e-40	P180731_F3	184.37	176.53	112220000
ADSPQPLHTLLNTSR	Unmodified	1648.85	0.853283	1619	NNU_04413-RA	yes	yes	0	0	0	10	68.27	68.27	2;3	0.00012707	P180731_F10	51.771	46.23	2942900
ADSQVFLFANSK	Unmodified	1325.66	0.661566	3058	NNU_08226-RA	yes	yes	0	0	0	7	83.593	83.593	2	1.9734e-07	P180731_F7	154.94	144.29	45917000
ADSSILGLVDMGR	Unmodified	1332.67	0.67075	7653	NNU_21457-RA	yes	yes	0	0	0	2	113.66	113.66	2	3.8329e-11	P180731_F2	139.78	127.36	12060000
ADSSSLPWQDMFR	Unmodified	1538.68	0.682378	1490	NNU_04021-RA	yes	yes	0	0	0	5	118.8	118.8	2	0.033151	P180731_F5	41.621	41.28	24260000
ADSTSNWWNK	Unmodified	1207.53	0.525801	9204	NNU_25630-RA	yes	yes	0	0	0	3	59.393	59.393	2	0.0057627	P180731_F3	72.848	50.162	5995900
ADSYPYGIDYPTHRPTGR	Unmodified	2064.97	0.965352	5970	NNU_16696-RA	yes	yes	0	0	1	3.67	48.651	48.651	3;4	2.7439e-09	P180731_F3	85.563	82.537	46691000
ADTAFMNIR	Unmodified	1037.5	0.496415	5553	NNU_15316-RA	yes	yes	0	0	0	9	64.907	64.907	2	0.0024255	P180731_F9	103.55	90.509	21628000
ADTDHTSFIAGTLSLK	Unmodified	1675.84	0.841715	3543	NNU_09621-RA	yes	yes	0	0	0	7.5	85.222	85.222	2;3	3.2658e-76	P180731_F5	233.78	198.66	57225000
ADTLDPALLRPGR	Unmodified	1393.77	0.767762	8733	NNU_24365-RA;NNU_09246-RA	yes	no	0	0	1	6.2	65.03	65.03	2;3	1.9077e-07	P180731_F4	117.79	105.87	772910000
ADTLFGDPFR	Acetyl (Protein N-term)	1179.56	0.556038	7392	NNU_20694-RA	yes	yes	1	0	0	2	131.37	131.37	2	0.00023008	P180731_F1	94.692	84.688	575150000
ADTQSVATLIDSATSK	Acetyl (Protein N-term)	1648.82	0.81556	3903	NNU_10647-RA	yes	yes	1	0	0	5	112.77	112.77	2	1.5042e-24	P180731_F5	153.72	146.02	46351000
ADVFLLIGSQPR	Unmodified	1314.73	0.729586	5415	NNU_14917-RA	yes	yes	0	0	0	6.67	109.6	109.6	2;3	0.0089179	P180731_F5	40.475	35.495	76691000
ADVLSAWSGIR	Unmodified	1173.61	0.614222	7074	NNU_19835-RA	yes	yes	0	0	0	2	97.69	97.69	2	3.9026e-05	P180731_F2	103.21	82.425	75846000
ADVQGTVQAVTDALK	Unmodified	1514.79	0.794037	3792	NNU_10351-RA	yes	yes	0	0	0	5	102.34	102.34	2;3	6.8904e-06	P180731_F5	99.238	85.492	39562000
ADVTFRPGMTYDVK	Oxidation (M)	1614.77	0.771193	8419	NNU_23586-RA	yes	yes	0	1	1	8.33	49.828	49.828	2;3	0.00092649	P180731_F10	68.044	53.253	22617000
ADVTFRPGMTYDVK	Unmodified	1598.78	0.776278	8419	NNU_23586-RA	yes	yes	0	0	1	5	61.359	61.359	2;3	0.00077779	P180731_F5	97.45	75.784	77514000
ADVTPADFSEWSK	Unmodified	1451.66	0.656874	0	Biognosys|iRT-Kit_WR_fusion	yes	yes	0	0	0	5.64	79.247	79.247	1;2;3	5.4065e-37	P180731_F7	266.26	226.96	36608000000
ADWHACLDNQVGFK	Unmodified	1659.75	0.746375	5695	NNU_15836-RA	yes	yes	0	0	0	6.67	70.668	70.668	2;3	1.0206e-27	P180731_F8	192.46	171.4	2440300000
ADYFLVGK	Unmodified	911.475	0.475269	1681	NNU_04529-RA	yes	yes	0	0	0	1	70.571	70.571	2	0.048466	P180731_F1	67.464	29.045	765690000
ADYISVFMDK	Unmodified	1187.55	0.553261	141	NNU_00358-RA	yes	yes	0	0	0	2	100.72	100.72	2	0.0080872	P180731_F2	68.536	54.727	57637000
ADYLEEEDPKGEYGQVLATDYNANGR	Unmodified	2916.3	0.304975	8876	NNU_24813-RA	yes	yes	0	0	1	1	77.504	77.504	3	0.001056	P180731_F1	25.157	23.67	1421900
ADYLTLR	Unmodified	850.455	0.454868	3490	NNU_09471-RA	yes	yes	0	0	0	3	58.761	58.761	2	0.029279	P180731_F3	107.59	75.123	25791000
ADYQPYGIDFPAGPTGR	Unmodified	1823.85	0.847863	9567	NNU_26654-RA	yes	yes	0	0	0	1	88.657	88.657	2	0.005556	P180731_F1	38.418	34.039	1975900
AEAALTEALNEFGKPWQINEGDGAFYGPK	Unmodified	3122.5	0.49853	8857;6972	NNU_24740-RA;NNU_19527-RA	no	no	0	0	1	4	133.88	133.88	3	0.00057114	P180731_F4	26.446	26.351	1045500
AEAATVVPGDNALEWAQK	Acetyl (Protein N-term)	1910.94	0.937406	1269	NNU_03353-RA	yes	yes	1	0	0	1.33	102.28	102.28	2;3	1.901e-10	P180731_F1	103.66	100.4	8728700
AEAFEIINKLR	Unmodified	1302.73	0.729586	7149	NNU_20055-RA	yes	yes	0	0	1	2	87.739	87.739	3	0.041619	P180731_F2	39.923	31.024	2441000
AEAFGCPISYYSR	Unmodified	1519.68	0.676564	7649	NNU_21444-RA	yes	yes	0	0	0	6	75.156	75.156	2	0.00023826	P180731_F6	77.776	75.116	161330000
AEAFNIVNANK	Unmodified	1189.61	0.609136	4010	NNU_10926-RA	yes	yes	0	0	0	9.5	55.266	55.266	2	0.0005679	P180731_F10	88.134	72.99	22883000
AEAHLYTIIK	Unmodified	1157.64	0.644459	3624	NNU_09833-RA	yes	yes	0	0	0	7.5	55.643	55.643	2;3	0.00053899	P180731_F5	97.734	57.949	146670000
AEAIASLISEK	Acetyl (Protein N-term)	1172.63	0.628869	4793	NNU_13201-RA	yes	yes	1	0	0	5.5	135.69	135.69	2	0.0038906	P180731_F5	57.175	52.281	28349000
AEAMGKPGLVEIYAK	Unmodified	1575.83	0.833065	1314	NNU_03533-RA	yes	yes	0	0	1	4.5	62.501	62.501	2;3	1.0968e-05	P180731_F5	71.98	69.32	8257900
AEAMGKPGLVEIYAK	Oxidation (M)	1591.83	0.827979	1314	NNU_03533-RA	yes	yes	0	1	1	7	51.408	51.408	2;3	1.7817e-06	P180731_F7	79.346	70.434	31737000
AEAPSPTPLLK	Acetyl (Protein N-term)	1164.64	0.639039	2787	NNU_07459-RA	yes	yes	1	0	0	2	71.705	71.705	2	0.013787	P180731_F2	45.911	33.864	8180700
AEAQILHGGNLTSLLTNER	Unmodified	2036.07	0.0650665	724	NNU_01895-RA	yes	yes	0	0	0	7	97.279	97.279	2;3	3.1314e-07	P180731_F7	76.118	69.845	8042100
AEASSSLANGGGK	Unmodified	1147.55	0.54693	9037	NNU_25236-RA	yes	yes	0	0	0	3	15.62	15.62	2	0.0024972	P180731_F3	61.235	31.684	3876100
AEDALTLSYGSELIGMQR	Oxidation (M)	1968.95	0.946256	1108	NNU_02873-RA	yes	yes	0	1	0	1	98.323	98.323	2	7.6144e-05	P180731_F1	57.525	50.811	1128600
AEDGSIWLFTTQK	Unmodified	1494.74	0.735459	6575	NNU_18383-RA	yes	yes	0	0	0	9.5	108.22	108.22	2	1.377e-12	P180731_F9	166.62	155.98	21346000
AEDWLKPNVILETFEAR	Unmodified	2030.05	0.0472911	5246	NNU_14427-RA	yes	yes	0	0	1	5.67	134.95	134.95	2;3	0.00084329	P180731_F4	42.068	36.529	169190000
AEEIMGQAIR	Unmodified	1116.56	0.559743	3173	NNU_08581-RA;NNU_16734-RA	yes	no	0	0	0	1	53.045	53.045	2	0.0091113	P180731_F1	67.704	47.004	0
AEEVASINHQLTMLQK	Unmodified	1810.92	0.924733	4776	NNU_13145-RA	yes	yes	0	0	0	1.67	71.305	71.305	2;3	1.2187e-30	P180731_F2	183.31	172.27	20990000
AEFANAIDFINK	Unmodified	1351.68	0.677216	1849	NNU_05087-RA;NNU_11723-RA	yes	no	0	0	0	2	98.531	98.531	2	0.00036431	P180731_F2	95.417	90.104	18833000
AEFFWSHGLISDSTYK	Unmodified	1886.88	0.883914	750	NNU_01958-RA	yes	yes	0	0	0	8	105.9	105.9	2;3	4.0866e-06	P180731_F8	85.469	83.471	3678700
AEFFWSHGLISDSTYR	Unmodified	1914.89	0.890062	7969	NNU_22277-RA	yes	yes	0	0	0	8	107.12	107.12	2	1.8714e-06	P180731_F8	100.43	88.783	1333200
AEFGPSQPFK	Unmodified	1106.54	0.53966	2168	NNU_05895-RA	yes	yes	0	0	0	5	54.946	54.946	2	0.025247	P180731_F5	56.548	51.222	1114400000
AEFHVGAHVTK	Unmodified	1194.61	0.614556	8913	NNU_24910-RA	yes	yes	0	0	0	3	23.62	23.62	2;3	0.0012508	P180731_F3	80.17	68.111	63422000
AEFLGQTIDLTPLK	Unmodified	1544.85	0.845009	7265	NNU_20376-RA	yes	yes	0	0	0	7.33	118.73	118.73	2;3	0.00021555	P180731_F7	91.076	76.088	292250000
AEFPFHVIPK	Unmodified	1183.64	0.63898	4766	NNU_13108-RA	no	no	0	0	0	3.75	80.471	80.471	2;3	0.0068622	P180731_F2	70.808	57.374	125560000
AEFSFLR	Unmodified	868.444	0.444303	9561	NNU_26638-RA	yes	yes	0	0	0	7	85.946	85.946	2	0.039434	P180731_F7	94.262	56.703	23094000
AEFYNALK	Unmodified	954.481	0.481082	8599;3480	NNU_24016-RA;NNU_09453-RA	no	no	0	0	0	5	57.519	57.519	2	0.010073	P180731_F5	102	91.367	28373000
AEGAMYLFPR	Oxidation (M)	1169.55	0.55393	1823;4252	NNU_05017-RA;NNU_11710-RA	no	no	0	1	0	6	70.141	70.141	2	0.0051949	P180731_F8	60.064	53.761	104170000
AEGAMYLFPR	Unmodified	1153.56	0.559015	1823;4252	NNU_05017-RA;NNU_11710-RA	no	no	0	0	0	8	88.945	88.945	2;3	0.00045921	P180731_F8	99.815	92.166	466010000
AEGASKEPINEQAVANMYATMR	Unmodified	2380.12	0.115129	6289	NNU_17578-RA	yes	yes	0	0	1	5.67	86.371	86.371	2;3	4.3023e-70	P180731_F6	192.63	186.27	89461000
AEGASKEPINEQAVANMYATMR	Oxidation (M)	2396.11	0.110044	6289	NNU_17578-RA	yes	yes	0	1	1	6	62.205	62.205	3	7.9124e-18	P180731_F6	98.957	95.988	15801000
AEGDVISANMVFLK	Oxidation (M)	1508.75	0.75448	3496	NNU_09488-RA	yes	yes	0	1	0	3.33	83.243	83.243	2	2.5008e-06	P180731_F4	110.51	99.275	101960000
AEGDVISANMVFLK	Unmodified	1492.76	0.759565	3496	NNU_09488-RA	yes	yes	0	0	0	3.67	105.12	105.12	2;3	2.5759e-06	P180731_F4	111.12	94.766	297130000
AEGGFLGAETILK	Unmodified	1304.7	0.697617	8831;1265	NNU_24635-RA;NNU_03338-RA	no	no	0	0	0	4	97.554	97.554	2	0.00073095	P180731_F2	68.972	57.389	1636300000
AEGNPIFASGR	Unmodified	1117.55	0.551621	9315	NNU_25991-RA	yes	yes	0	0	0	1	46.604	46.604	2	0.0083221	P180731_F1	61.235	43.176	12484000
AEGPATVMAIGTANPPNCVDQSTYPDYYFR	Unmodified	3304.48	0.480513	5987	NNU_16743-RA;NNU_16744-RA	yes	no	0	0	0	3.5	109.06	109.06	3	1.0625e-29	P180731_F3	82.773	81.137	16944000
AEGPATVMAIGTANPPNCVDQSTYPDYYFR	Oxidation (M)	3320.48	0.475428	5987	NNU_16743-RA;NNU_16744-RA	yes	no	0	1	0	4	95.098	95.098	3	9.6197e-30	P180731_F4	83.236	82.669	2459600
AEGPATVMAIGTATPPNCVDQSTYPDYYFR	Unmodified	3291.49	0.485264	5988	NNU_16749-RA	yes	yes	0	0	0	4	111.05	111.05	3	0.0026303	P180731_F4	24.032	22.98	6689400
AEGPMALYK	Oxidation (M)	994.479	0.479368	8089;4810	NNU_22614-RA;NNU_13276-RA	no	no	0	1	0	2	33.698	33.698	2	0.0075823	P180731_F2	64.711	52.665	61724000
AEGPMALYK	Unmodified	978.484	0.484453	8089;4810	NNU_22614-RA;NNU_13276-RA	no	no	0	0	0	2	52.79	52.79	1;2	0.0018354	P180731_F2	139.88	96.812	736440000
AEGYAENVWHHLK	Unmodified	1552.74	0.742276	6318	NNU_17636-RA	yes	yes	0	0	0	4	61.072	61.072	4	0.016758	P180731_F4	31.675	29.141	4543000
AEHAEDSGSTVESVMHK	Acetyl (Protein N-term)	1854.81	0.805406	537	NNU_01390-RA	yes	yes	1	0	0	3.4	44.369	44.369	3	1.2094e-09	P180731_F3	96.489	86.064	16344000
AEHDAIVLALGATKPR	Unmodified	1660.93	0.926054	978	NNU_02525-RA	yes	yes	0	0	1	1	66.479	66.479	2;3;4	7.1521e-07	P180731_F1	82.59	77.672	22013000
AEHLASIFGTEK	Acetyl (Protein N-term)	1343.67	0.672131	421	NNU_25285-RA;NNU_01076-RA;NNU_09519-RA	yes	no	1	0	0	4	98.834	98.834	2;3	1.4441e-09	P180731_F4	170.18	159.25	733620000
AEHLASIFGTEKDR	Acetyl (Protein N-term)	1614.8	0.800185	421	NNU_25285-RA;NNU_01076-RA;NNU_09519-RA	yes	no	1	0	1	3.67	88.394	88.394	2;3	8.9871e-17	P180731_F4	147.39	143.75	32518000
AEIDAANMQIALGK	Oxidation (M)	1459.73	0.734079	1297	NNU_03455-RA	yes	yes	0	1	0	1	53.53	53.53	2	6.0266e-05	P180731_F1	90.412	73.639	4015000
AEIDAANMQIALGK	Unmodified	1443.74	0.739164	1297	NNU_03455-RA	yes	yes	0	0	0	1	79.949	79.949	2	0.00013256	P180731_F1	76.759	71.892	32894000
AEIIQSLR	Unmodified	928.534	0.53418	1157	NNU_02993-RA	yes	yes	0	0	0	6	53.082	53.082	2	0.0046137	P180731_F6	113.26	19.882	36984000
AEILSSSLEAFK	Unmodified	1293.68	0.681633	1691	NNU_04547-RA	yes	yes	0	0	0	2	93.691	93.691	2	0.00036431	P180731_F2	95.417	74.022	5580500
AEILYQTIDESGGFYR	Unmodified	1860.89	0.889393	7771	NNU_21817-RA	yes	yes	0	0	0	1	100.42	100.42	2	0.00011012	P180731_F1	46.892	39.942	0
AEINIIR	Unmodified	827.486	0.486502	4734	NNU_12999-RA	yes	yes	0	0	0	2	49.967	49.967	2	0.03929	P180731_F2	94.407	33.619	9795800
AEIRPTDTVLEIGPGTGNLTLK	Unmodified	2294.25	0.248176	3690	NNU_10062-RA	yes	yes	0	0	1	6	95.748	95.748	3	8.4034e-08	P180731_F6	62.099	59.604	1033300
AEISAALNQMK	Oxidation (M)	1190.6	0.596523	8476	NNU_23740-RA	yes	yes	0	1	0	2	35.207	35.207	2	4.0713e-09	P180731_F2	132.57	115.57	45413000
AEISAALNQMK	Unmodified	1174.6	0.601608	8476	NNU_23740-RA	yes	yes	0	0	0	4	59.794	59.794	2	0.00020543	P180731_F2	96.171	81.492	127940000
AEISPLLLVVDR	Unmodified	1323.78	0.776202	654	NNU_01715-RA	yes	yes	0	0	0	4	123.8	123.8	2	0.0011048	P180731_F4	71.208	65.706	41359000
AEIVASLTSTSR	Unmodified	1233.66	0.65648	7682	NNU_21532-RA	yes	yes	0	0	0	5	55.693	55.693	2	0.055317	P180731_F5	45.28	33.644	2180500
AEIVNELLQLPDTNVNALNR	Unmodified	2235.19	0.18591	4512	NNU_12372-RA	yes	yes	0	0	0	4	127.86	127.86	3	0.0020706	P180731_F4	28.333	25.449	1755900
AEKPELLTVILPQSLK	Unmodified	1778.06	0.0553366	3906	NNU_10651-RA;NNU_17430-RA	yes	no	0	0	1	5.67	114.97	114.97	2;3	1.131e-06	P180731_F6	92.427	88.449	95378000
AEKPVGTQLFGQAK	Unmodified	1472.8	0.798728	239	NNU_00619-RA	yes	yes	0	0	1	2.4	47.973	47.973	2;3	2.7265e-06	P180731_F2	117.08	101.54	401930000
AELALLR	Unmodified	784.481	0.480688	913;7799;5504	NNU_21879-RA;NNU_04119-RA;NNU_02339-RA;NNU_15167-RA	no	no	0	0	0	3.25	68.175	68.175	2	0.0060109	P180731_F2	138.07	23.535	1137900000
AELEHLIILTASR	Unmodified	1464.83	0.830028	730	NNU_01906-RA	yes	yes	0	0	0	6.5	95.182	95.182	2;3	2.1745e-10	P180731_F6	127.36	113.61	5934800
AELFPGSAFVIGADTAAR	Unmodified	1791.92	0.915549	6833	NNU_19094-RA	yes	yes	0	0	0	7	118.71	118.71	2;3	0.00023892	P180731_F7	43.208	38.45	11158000
AELGAFAR	Unmodified	833.44	0.439552	7859	NNU_22030-RA	yes	yes	0	0	0	1	46.275	46.275	2	0.062336	P180731_F1	64.207	14.183	12048000
AELGQQTVEFSTLVR	Acetyl (Protein N-term)	1718.88	0.883914	5191	NNU_14282-RA	yes	yes	1	0	0	3	117.38	117.38	2	5.1515e-06	P180731_F3	87.519	81.624	1650100
AELLGCSSYSPWCTSK	Unmodified	1844.81	0.80732	6532	NNU_18212-RA	yes	yes	0	0	0	9.5	87.456	87.456	2	4.4647e-06	P180731_F10	78.078	77.209	3504200
AELLQVR	Unmodified	827.486	0.486502	3725;9562	NNU_10164-RA;NNU_26640-RA	no	no	0	0	0	1	48.451	48.451	2	0.02422	P180731_F1	114.19	41.147	470440000
AELLSTVQNNR	Unmodified	1243.65	0.652064	3198	NNU_08651-RA	yes	yes	0	0	0	7	46.07	46.07	2;3	5.3166e-07	P180731_F7	119.34	107.17	844740000
AELNHPQPVSMIQWR	Unmodified	1804.9	0.904272	6503	NNU_18129-RA	yes	yes	0	0	0	2	80.713	80.713	2;3	2.6955e-09	P180731_F2	116.78	109.81	12622000
AELRPSMGK	Unmodified	987.517	0.51715	3907	NNU_10654-RA	yes	yes	0	0	1	3	20.709	20.709	2	0.0027974	P180731_F3	133.44	96.098	3434900
AELSQLASMVDNR	Unmodified	1432.7	0.698028	2718	NNU_07287-RA	yes	yes	0	0	0	5	91.708	91.708	2	0.0091122	P180731_F5	51.643	46.27	757700
AELVLADFVLHR	Unmodified	1381.77	0.771785	9397	NNU_26211-RA	yes	yes	0	0	0	6	118.19	118.19	2	0.0040409	P180731_F6	62.088	51.142	796250
AELVSPTLIIIGK	Unmodified	1352.83	0.827903	1114	NNU_02886-RA	yes	yes	0	0	0	4	111.74	111.74	2	0.0034684	P180731_F4	57.434	47.609	2524600
AELWVGYISQDGGVCK	Unmodified	1780.85	0.84542	4887	NNU_13485-RA	yes	yes	0	0	0	2	98.132	98.132	2	0.00066143	P180731_F2	58.246	48.115	10186000
AELYLGRPER	Unmodified	1202.64	0.640771	7737	NNU_21703-RA	yes	yes	0	0	1	1	38.909	38.909	2;3	0.0013057	P180731_F1	73.499	36.914	57299000
AEMFISNFYR	Unmodified	1276.59	0.591043	5448	NNU_15041-RA	yes	yes	0	0	0	2	100.38	100.38	2	0.00077275	P180731_F2	91.636	83.504	4113000
AEMFLVR	Unmodified	864.453	0.452759	2933;1029	NNU_07879-RA;NNU_10105-RA;NNU_02665-RA	no	no	0	0	0	3	70.871	70.871	2	0.04754	P180731_F3	88.029	51.843	9612000
AENDAIVLALGATKPR	Unmodified	1637.91	0.910069	570	NNU_01496-RA	yes	yes	0	0	1	10	85.131	85.131	2;3	2.1536e-23	P180731_F10	153.98	152.2	38231000
AENTLAALLR	Unmodified	1070.61	0.608408	3818	NNU_10432-RA	yes	yes	0	0	0	9	96.647	96.647	2	2.2342e-05	P180731_F9	125.75	108.3	21285000
AEPFHGSFPVLGPPTAVSGK	Unmodified	1994.03	0.0261618	8037;7201	NNU_22439-RA;NNU_20216-RA	no	no	0	0	0	4	90.871	90.871	2;3	1.0749e-13	P180731_F4	92.098	86.135	17412000
AEPLATGLASDVHGQLMVVNK	Unmodified	2149.12	0.120138	4534	NNU_12428-RA	yes	yes	0	0	0	6	91.761	91.761	3	2.5251e-07	P180731_F6	57.41	53.152	4393000
AEQANLLPLNDNLSLLEGGK	Unmodified	2108.11	0.111348	1363	NNU_03684-RA	yes	yes	0	0	0	7.33	119.87	119.87	2;3	1.3384e-14	P180731_F7	93.776	90.241	22845000
AEQGWWK	Unmodified	903.424	0.423902	2098	NNU_05715-RA	yes	yes	0	0	0	2	58.041	58.041	2	0.057383	P180731_F2	83.614	67.978	1257200000
AEQLLHILR	Unmodified	1091.65	0.645128	6087	NNU_16982-RA	yes	yes	0	0	0	1	72.542	72.542	3	0.03217	P180731_F1	39.547	29.766	11251000
AEQYLADSGIPYTIVR	Unmodified	1794.92	0.915214	1337	NNU_03589-RA	yes	yes	0	0	0	5	96.33	96.33	2	3.6461e-24	P180731_F3	155.2	152.53	120960000
AESALNNSASGSSWQFYAR	Unmodified	2044.92	0.923882	7431	NNU_20805-RA	yes	yes	0	0	0	7	80.294	80.294	2	2.7654e-13	P180731_F7	95.205	92.149	1467000
AESIVVLLNNK	Unmodified	1198.69	0.692138	6027	NNU_16850-RA	yes	yes	0	0	0	8	86.874	86.874	2	6.7549e-08	P180731_F8	125.68	111.87	85165000
AESLIGSAAMK	Acetyl (Protein N-term);Oxidation (M)	1134.56	0.559075	4417	NNU_12107-RA	yes	yes	1	1	0	1	71.169	71.169	2	0.011372	P180731_F1	43.68	36.308	1062100
AESLIGSAAMK	Acetyl (Protein N-term)	1118.56	0.56416	4417	NNU_12107-RA	yes	yes	1	0	0	3	86.895	86.895	2	7.1355e-05	P180731_F3	96.229	86.574	5199300
AESLISLAQSSHAR	Unmodified	1468.76	0.763405	7922	NNU_22169-RA	yes	yes	0	0	0	8	61.592	61.592	2;3	2.5439e-16	P180731_F8	152.16	137.98	101110000
AESLQSINAQNSIPWSPAK	Unmodified	2040.03	0.0276183	27	NNU_00040-RA	yes	yes	0	0	0	9	85.874	85.874	2	0.0010813	P180731_F9	35.133	31.155	0
AESLSMQLQSTQGK	Oxidation (M)	1522.73	0.729722	4097	NNU_11207-RA	yes	yes	0	1	0	2	39.9	39.9	2	2.5008e-06	P180731_F2	110.51	96.765	4152000
AESLSMQLQSTQGK	Unmodified	1506.73	0.734807	4097	NNU_11207-RA	yes	yes	0	0	0	2.5	50.299	50.299	2	6.8283e-16	P180731_F2	132.97	119.2	45474000
AESLSVQLQTTQGK	Unmodified	1488.78	0.778386	8728	NNU_24351-RA	yes	yes	0	0	0	3	50.315	50.315	2	9.3087e-35	P180731_F3	201.48	189.43	117630000
AESMTPSAGSSSHSFFR	Acetyl (Protein N-term);Oxidation (M)	1842.78	0.784277	8861	NNU_24752-RA	yes	yes	1	1	0	4.17	56.681	56.681	2;3	6.8294e-35	P180731_F6	164.8	161.94	305990000
AESMTPSAGSSSHSFFR	Acetyl (Protein N-term)	1826.79	0.789362	8861	NNU_24752-RA	yes	yes	1	0	0	6	72.808	72.808	2;3	3.0334e-74	P180731_F6	222.45	213.88	891760000
AESMVYGYNAAGR	Oxidation (M)	1403.61	0.613964	7221	NNU_20269-RA	yes	yes	0	1	0	1.5	30.798	30.798	2	1.379e-05	P180731_F1	108.56	94.118	17154000
AESMVYGYNAAGR	Unmodified	1387.62	0.619049	7221	NNU_20269-RA	yes	yes	0	0	0	1.5	44.562	44.562	2	0.00035065	P180731_F2	93.623	85.757	167610000
AESSQGVPIKK	Unmodified	1142.63	0.629537	3134	NNU_08460-RA	yes	yes	0	0	1	2	15.786	15.786	2	0.013624	P180731_F2	63.624	50.224	384640
AESTDNVNANAVVTFSPVSSSR	Unmodified	2251.07	0.071668	8892	NNU_24851-RA	yes	yes	0	0	0	5	75.284	75.284	2	5.044e-29	P180731_F5	129.43	124.17	2873300
AESTGSNTHQTFFSR	Unmodified	1668.75	0.749212	571	NNU_01500-RA	yes	yes	0	0	0	5	37.83	37.83	2;3	3.9479e-07	P180731_F5	106.3	101.24	50404000
AESTLAALLR	Unmodified	1043.6	0.597509	1292	NNU_03432-RA	yes	yes	0	0	0	9	95.139	95.139	2	0.012658	P180731_F9	64.82	38.378	3445300
AETFGIPVPDWAK	Unmodified	1429.72	0.724166	6759	NNU_18884-RA	yes	yes	0	0	0	6.5	118.92	118.92	2	0.00021049	P180731_F7	97.69	90.324	224300000
AETFLSHVTEVGGK	Unmodified	1473.75	0.746358	5924	NNU_16544-RA	yes	yes	0	0	0	1	68.432	68.432	2;3	5.1093e-16	P180731_F1	138.21	117.15	85564000
AETGAMYPQQSFASPNQTPVVK	Unmodified	2350.13	0.126346	4342	NNU_11944-RA	yes	yes	0	0	0	5	66.829	66.829	2;3	3.7276e-06	P180731_F5	54.225	48.556	2919200
AETGTLYPQQSFASPNQTQVVK	Unmodified	2393.19	0.186304	7477	NNU_20933-RA	yes	yes	0	0	0	5	68.075	68.075	2	4.0267e-09	P180731_F5	76.817	74.322	1771300
AETGYLIFLEQLNK	Unmodified	1637.87	0.866473	3928	NNU_10713-RA	yes	yes	0	0	0	8	130.99	130.99	2	0.05109	P180731_F8	34.432	33.586	623660
AETINWASLEFTR	Unmodified	1536.76	0.757257	534	NNU_01374-RA	yes	yes	0	0	0	5.67	111.34	111.34	2;3	5.6805e-05	P180731_F4	86.756	82.604	183410000
AETLILK	Acetyl (Protein N-term)	828.496	0.49567	6190	NNU_17313-RA	yes	yes	1	0	0	3	87.578	87.578	1;2	0.017404	P180731_F4	101.69	50.654	529600000
AETLLQSLR	Unmodified	1029.58	0.581859	6620	NNU_18515-RA;NNU_23934-RA	yes	no	0	0	0	5	79.983	79.983	2	0.00055009	P180731_F5	128.86	57.165	8097700
AETLVLKGTMK	Acetyl (Protein N-term)	1231.68	0.684609	6927	NNU_19391-RA	yes	yes	1	0	1	3	76.187	76.187	2	0.040256	P180731_F3	43.549	24.417	928520
AETLVLKGTMK	Acetyl (Protein N-term);Oxidation (M)	1247.68	0.679524	6927	NNU_19391-RA	yes	yes	1	1	1	10	62.071	62.071	2	0.0026244	P180731_F10	56.551	48.984	1223100
AEVAEMLPLLR	Unmodified	1240.68	0.684944	7682	NNU_21532-RA	yes	yes	0	0	0	4.5	116.08	116.08	2	0.019845	P180731_F5	60.255	54.22	1858200
AEVALSLLR	Unmodified	970.581	0.581131	5079;2183	NNU_13964-RA;NNU_05934-RA	no	no	0	0	0	9	86.763	86.763	2	0.021042	P180731_F9	67.414	39.209	8901900
AEVATLANTVVK	Acetyl (Protein N-term)	1256.7	0.697617	8048	NNU_22474-RA	yes	yes	1	0	0	6	106.29	106.29	2	0.0086605	P180731_F6	46.069	29.931	1086900
AEVFACTVGQK	Unmodified	1208.59	0.585958	7433;9235	NNU_20812-RA;NNU_25740-RA	no	no	0	0	0	2	42.723	42.723	2	0.00084553	P180731_F2	84.896	64.119	6700600
AEVLELMMVPK	Oxidation (M)	1274.66	0.661431	6607	NNU_18488-RA	yes	yes	0	1	0	2.5	93.266	93.266	2	0.0055467	P180731_F1	53.08	48.536	2726800
AEVLELMMVPK	Unmodified	1258.67	0.666517	6607	NNU_18488-RA	yes	yes	0	0	0	3	111.64	111.64	2	0.00076692	P180731_F3	85.813	74.23	10050000
AEVLQILPTK	Unmodified	1110.66	0.66486	1109	NNU_02874-RA	yes	yes	0	0	0	8	81.295	81.295	2	0.00033453	P180731_F8	108.35	99.938	18056000
AEVLTSSHRPYGSNK	Unmodified	1644.82	0.821983	6500	NNU_18122-RA	yes	yes	0	0	1	7	18.942	18.942	3	0.0013592	P180731_F7	44.925	27.673	4323500
AEVMNPSWVNPQLLCSK	Unmodified	1971.95	0.954653	4339	NNU_11941-RA	yes	yes	0	0	0	3	102.56	102.56	2	1.2055e-05	P180731_F3	74.732	70.754	11391000
AEVMNPSWVNPQLLCSK	Oxidation (M)	1987.95	0.949568	4339	NNU_11941-RA	yes	yes	0	1	0	10	91.136	91.136	2	9.507e-05	P180731_F10	60.764	55.792	2242700
AEVMPSVEHILAAAEIQK	Unmodified	1935.01	0.0135482	9325	NNU_26024-RA	yes	yes	0	0	0	3	115.56	115.56	2;3	2.6377e-06	P180731_F3	77.137	69.427	12395000
AEVNALPVAPK	Unmodified	1107.63	0.628809	9311	NNU_25978-RA	yes	yes	0	0	0	2.5	45.799	45.799	2	0.0019084	P180731_F3	76.332	64.096	127960000
AEVPFVIVDMSNLK	Oxidation (M)	1576.82	0.81708	597	NNU_01549-RA;NNU_01552-RA	yes	no	0	1	0	2	98.86	98.86	2	3.1274e-05	P180731_F2	77.372	71.29	6614300
AEVPFVIVDMSNLK	Unmodified	1560.82	0.822166	597	NNU_01549-RA;NNU_01552-RA	yes	no	0	0	0	7.33	127.32	127.32	2;3	0.00010178	P180731_F7	80.507	77.189	32850000
AEVPWSAR	Unmodified	914.461	0.461016	4390	NNU_12045-RA	yes	yes	0	0	0	1	47.878	47.878	2	0.012888	P180731_F1	90.709	63.455	289030000
AEVVQYQALFEK	Unmodified	1423.73	0.734731	6566	NNU_18355-RA	yes	yes	0	0	0	1	88.876	88.877	2	0.00094493	P180731_F1	72.891	64.481	10952000
AEWAVAPVGSHK	Unmodified	1250.64	0.640771	8271	NNU_23174-RA	yes	yes	0	0	0	1	43.867	43.867	2	0.01447	P180731_F1	51.957	40.326	2450200
AEYAVDHNAGTGAVFFR	Unmodified	1823.86	0.859096	6701	NNU_18739-RA	yes	yes	0	0	0	9.5	70.334	70.334	2;3	4.3174e-33	P180731_F9	157.47	152.71	80532000
AEYVVVQQPAVGSIPK	Unmodified	1683.92	0.919571	4066	NNU_11121-RA	yes	yes	0	0	0	5	69.91	69.91	2	0.00016972	P180731_F5	66.022	62.825	3487200
AFADEIGIPFLETSAK	Unmodified	1707.87	0.871953	1545	NNU_04179-RA	yes	yes	0	0	0	2.33	133.06	133.06	2	1.4066e-06	P180731_F2	103.13	97.237	108700000
AFADEIGIPFMETSAK	Oxidation (M)	1741.82	0.823288	2360;8347	NNU_06393-RA;NNU_14798-RA;NNU_23386-RA	no	no	0	1	0	5	102.28	102.28	2	1.0659e-06	P180731_F5	94.569	82.926	88858000
AFADEIGIPFMETSAK	Unmodified	1725.83	0.828373	2360;8347	NNU_06393-RA;NNU_14798-RA;NNU_23386-RA	no	no	0	0	0	5.33	123.51	123.51	2;3	1.5449e-13	P180731_F5	131.61	121.16	529490000
AFAGTTQK	Acetyl (Protein N-term)	864.434	0.434132	5008	NNU_13765-RA	yes	yes	1	0	0	7	33.478	33.478	2	0.0024748	P180731_F7	107.29	83.108	33823000
AFAGWGTNER	Unmodified	1107.51	0.509757	8053	NNU_22480-RA	yes	yes	0	0	0	3.25	54.186	54.186	2	1.2602e-05	P180731_F7	129.28	109.97	2177900000
AFAHPPQELNSPASCR	Unmodified	1780.83	0.831501	7235	NNU_20298-RA	yes	yes	0	0	0	3	38.831	38.831	3	0.0007604	P180731_F3	43.37	38.844	23356000
AFAHPPQELNSPASSR	Unmodified	1707.83	0.832882	456	NNU_01172-RA	yes	yes	0	0	0	3.67	37.11	37.11	2;3	1.5341e-25	P180731_F2	162.64	154.24	870520000
AFALLSEEGIAK	Unmodified	1247.68	0.676153	3334	NNU_09001-RA;NNU_12043-RA	yes	no	0	0	0	1	92.482	92.482	2	0.00048105	P180731_F1	84.188	67.022	5815100
AFALLSEEGIAKGVR	Unmodified	1559.87	0.867142	3334	NNU_09001-RA;NNU_12043-RA	yes	no	0	0	1	2	88.236	88.236	3	0.00039158	P180731_F2	55.66	51.114	3434200
AFAMTGWR	Oxidation (M)	954.438	0.438172	7199;8033	NNU_22434-RA;NNU_20211-RA	no	no	0	1	0	5.67	48.184	48.184	2	0.0030801	P180731_F6	98.458	79.676	166790000
AFAQLLQAPHDDAQMIIQDR	Unmodified	2280.13	0.1321	1034	NNU_02671-RA	yes	yes	0	0	0	1	104.97	104.97	2;3	1.0883e-14	P180731_F1	95.195	87.444	3698500
AFAQMFQK	Oxidation (M)	985.469	0.469137	3986	NNU_10842-RA	yes	yes	0	1	0	2	37.479	37.479	2	0.0050603	P180731_F2	82.671	54.789	34346000
AFAQMFQK	Unmodified	969.474	0.474223	3986	NNU_10842-RA	yes	yes	0	0	0	2	66.495	66.495	2	0.05608	P180731_F2	65.676	57.355	48603000
AFASGKPETLLHHLR	Unmodified	1675.92	0.915823	2111	NNU_05748-RA	yes	yes	0	0	1	2	50.342	50.342	4	6.9276e-05	P180731_F2	63.29	52.245	3451300
AFATGGYAAMQR	Oxidation (M)	1258.58	0.576456	8113;4838	NNU_13370-RA;NNU_06973-RA;NNU_22690-RA	no	no	0	1	0	6	31.373	31.373	2	9.0878e-05	P180731_F10	96.229	61.843	404700000
AFATGGYAAMQR	Unmodified	1242.58	0.581541	8113;4838	NNU_13370-RA;NNU_06973-RA;NNU_22690-RA	no	no	0	0	0	6.83	47.932	47.932	2	1.2436e-07	P180731_F4	146.71	130.75	548880000
AFATYTNAK	Unmodified	985.487	0.486896	6655	NNU_18616-RA	yes	yes	0	0	0	9	29.077	29.077	2	0.0025619	P180731_F9	102.07	89.922	109160000
AFATYVQAK	Unmodified	997.523	0.523281	1681	NNU_04529-RA	yes	yes	0	0	0	5.6	41.154	41.154	2	0.0010291	P180731_F4	117.89	99.977	856650000
AFAVIAASPLK	Unmodified	1086.64	0.643731	8800	NNU_24561-RA	yes	yes	0	0	0	5	83.464	83.464	2	0.0021115	P180731_F5	75.416	64.829	14218000
AFCAGGDVAAVAR	Unmodified	1263.6	0.603005	168	NNU_00421-RA	yes	yes	0	0	0	8	49.421	49.421	2	0.00078553	P180731_F8	67.997	64.143	8290800
AFCLLGQCYEHK	Unmodified	1524.69	0.685354	1886	NNU_05198-RA	yes	yes	0	0	0	10	72.346	72.346	2;3	0.0037923	P180731_F10	53.034	49.837	19337000
AFCQFVTGAPR	Unmodified	1252.6	0.602277	6583;8524	NNU_23849-RA;NNU_18419-RA	no	no	0	0	0	2	63.866	63.866	2	0.00026713	P180731_F2	94.465	91.379	29136000
AFCSGVDLTAANDVFK	Unmodified	1713.8	0.803221	5037	NNU_13837-RA	yes	yes	0	0	0	5	98.348	98.348	2	6.2177e-13	P180731_F5	127.66	107.54	31722000
AFCSLLSK	Unmodified	924.474	0.473888	4886	NNU_13483-RA	yes	yes	0	0	0	1	64.329	64.329	1;2	0.03646	P180731_F1	106.36	64.704	13205000
AFCTETRPFNQGSR	Unmodified	1669.76	0.763088	4275	NNU_11766-RA	yes	yes	0	0	1	5.5	37.983	37.983	3	1.6308e-05	P180731_F3	105.19	101.02	182150000
AFCYAAGILVHPSGVER	Unmodified	1845.92	0.919588	6418	NNU_17870-RA	yes	yes	0	0	0	4	84.184	84.184	3	3.4624e-06	P180731_F4	71.143	69.229	10457000
AFDAQDQSGGGGFISVEGLHQVLR	Unmodified	2487.21	0.21425	8894	NNU_24856-RA	yes	yes	0	0	0	5	105.17	105.17	2;3	8.7376e-39	P180731_F5	131.77	129.35	44259000
AFDDSSALTLWR	Unmodified	1380.67	0.667379	2236	NNU_06078-RA	yes	yes	0	0	0	3	108.05	108.05	2	2.0087e-06	P180731_F3	111.94	89.908	2444800
AFDEGWGAVIAK	Unmodified	1262.63	0.629537	5416	NNU_14918-RA	yes	yes	0	0	0	6.17	90.552	90.552	2;3	0.0031955	P180731_F10	65.179	49.315	1028100000
AFDEVNSTLQTK	Unmodified	1351.66	0.66196	5604	NNU_15553-RA	yes	yes	0	0	0	5.5	48.746	48.746	2	0.0013454	P180731_F5	68.676	40.499	4037600
AFDFISDHLAAAR	Unmodified	1432.71	0.709913	9354	NNU_26096-RA	yes	yes	0	0	0	7	91.168	91.168	2;3	6.9125e-11	P180731_F7	151.7	144.8	52508000
AFDFISDHLSAAR	Unmodified	1448.7	0.704828	7620	NNU_21385-RA	yes	yes	0	0	0	6.75	88.717	88.717	2;3	5.9943e-05	P180731_F7	74.987	70.471	82106000
AFDFTHGSSLISTESFR	Unmodified	1900.9	0.895542	6370	NNU_17740-RA	yes	yes	0	0	0	8	99.162	99.162	3	0.00016688	P180731_F8	46.873	42.486	987660
AFDIVLAR	Unmodified	903.518	0.517802	8671	NNU_24191-RA	yes	yes	0	0	0	5	83.1	83.1	2	0.0075878	P180731_F9	106.36	74.001	384150000
AFDLASKPEGTGTPTK	Unmodified	1618.82	0.820251	1337	NNU_03589-RA	yes	yes	0	0	1	4.83	40.389	40.389	2;3	3.8776e-14	P180731_F4	131.56	110.01	1552800000
AFDLGGHQIAR	Unmodified	1183.61	0.609805	2163	NNU_17297-RA;NNU_05887-RA;NNU_13911-RA;NNU_00495-RA	yes	no	0	0	0	6	50.617	50.617	2;3	2.1167e-07	P180731_F6	113.93	106.66	1503200000
AFDLLHEGNCLR	Unmodified	1443.69	0.692883	3750	NNU_10239-RA	yes	yes	0	0	0	7	78.759	78.759	2;3	9.6986e-07	P180731_F7	117.2	112.56	609500000
AFDMAGLISK	Unmodified	1051.54	0.537217	9159;3577	NNU_25527-RA;NNU_09720-RA	no	no	0	0	0	1	93.011	93.011	2	0.0080872	P180731_F1	68.536	56.815	10811000
AFDMILGISMSENR	2 Oxidation (M)	1614.74	0.738178	7310;5766	NNU_20489-RA;NNU_16013-RA	no	no	0	2	0	3	87.698	87.698	2	0.0015416	P180731_F3	54.402	47.345	1721700
AFDMILGISMSENR	Oxidation (M)	1598.74	0.743263	7310;5766	NNU_20489-RA;NNU_16013-RA	no	no	0	1	0	6.67	106.24	106.24	2	0.00041667	P180731_F6	59.709	53.022	3983700
AFDMQALINK	Unmodified	1149.59	0.58523	2328	NNU_14619-RA;NNU_06304-RA	yes	no	0	0	0	1	91.667	91.667	2	0.016265	P180731_F1	70.056	63.62	3099900
AFDMWTGQTSSTFR	Unmodified	1633.72	0.719491	8070	NNU_22545-RA	yes	yes	0	0	0	2	93.501	93.501	2	0.004248	P180731_F2	52.966	49.493	3180000
AFDNFQFVNFTK	Unmodified	1476.7	0.703765	2943	NNU_07909-RA	yes	yes	0	0	0	5.5	113.73	113.73	2	1.7563e-07	P180731_F6	156.14	145.49	56430000
AFDTEAAGASYATGFVVDKR	Unmodified	2075	0.995984	1449	NNU_03916-RA	yes	yes	0	0	1	2	79.235	79.235	3	1.3731e-07	P180731_F2	74.029	74.029	7166900
AFDYMLK	Oxidation (M)	902.421	0.42079	659;5179;2973	NNU_01730-RA;NNU_07994-RA;NNU_14241-RA;NNU_13168-RA	no	no	0	1	0	7	54.973	54.973	2	0.021143	P180731_F7	76.035	65.207	34130000
AFEALGK	Unmodified	734.396	0.39629	5721;7266	NNU_15913-RA;NNU_20378-RA	no	no	0	0	0	1	37.196	37.196	2	0.064411	P180731_F1	80.462	25.676	15689000
AFEALLK	Unmodified	790.459	0.45889	2285	NNU_06197-RA	yes	yes	0	0	0	8	69.746	69.746	2	0.062551	P180731_F8	81.297	41.634	458560000
AFEDAKPVIDALK	Unmodified	1415.77	0.766031	2846	NNU_07602-RA	yes	yes	0	0	1	7.25	75.156	75.156	2;3	1.8502e-09	P180731_F9	123.76	105.69	881560000
AFEDMCAQMYYR	Oxidation (M)	1599.62	0.61562	6380	NNU_17759-RA	yes	yes	0	1	0	3	60.227	60.227	2	2.7167e-05	P180731_F3	105.46	105.4	11711000
AFEDMCAQMYYR	Unmodified	1583.62	0.620705	6380	NNU_17759-RA	yes	yes	0	0	0	3.5	77.757	77.757	2	3.6891e-09	P180731_F3	127.83	127.01	75718000
AFEDPDIIHVDDSVDPVR	Unmodified	2037.96	0.964349	1440	NNU_03889-RA	yes	yes	0	0	0	4.91	87.727	87.727	2;3	1.114e-22	P180731_F8	137.45	134.98	67049000
AFEGGIITSIHK	Unmodified	1271.69	0.687387	3842	NNU_10481-RA	yes	yes	0	0	0	8.5	61.705	61.705	2	0.0036719	P180731_F9	62.908	53.969	9080400
AFEHFDKDGSGFITK	Unmodified	1697.8	0.804936	6605	NNU_18481-RA	yes	yes	0	0	1	5	55.439	55.439	3	0.00070044	P180731_F5	48.423	44.064	3306400
AFELGLPFIR	Unmodified	1161.65	0.65463	8429	NNU_23605-RA	yes	yes	0	0	0	9.5	134.18	134.18	2	0.017665	P180731_F10	61.161	53.029	111500000
AFELPATNSGISPR	Unmodified	1458.75	0.746692	1564	NNU_04223-RA	yes	yes	0	0	0	8	72.984	72.984	2	0.0053481	P180731_F8	51.03	43.29	2264600
AFENAVIK	Unmodified	890.486	0.486168	4613;4763	NNU_12619-RA;NNU_13097-RA	no	no	0	0	0	2	43.884	43.884	2	0.018867	P180731_F2	82.426	46.031	1015400000
AFENENVASGSTLTSSSTLQSAVTPR	Unmodified	2653.28	0.283117	2840	NNU_07591-RA	yes	yes	0	0	0	3.5	78.107	78.107	2;3	6.2699e-86	P180731_F3	166.05	163.76	61690000
AFEPILLLGR	Unmodified	1127.67	0.67028	2286	NNU_06198-RA;NNU_24419-RA	yes	no	0	0	0	8	125.45	125.45	2	0.0005271	P180731_F7	98.044	89.819	1239600000
AFESPHTHSSCFSFLR	Unmodified	1908.86	0.857716	5310	NNU_14615-RA	yes	yes	0	0	0	3	68.901	68.901	2;3;4	1.3351e-13	P180731_F3	125.5	123.28	16274000
AFETHCGSLSQYGMK	Oxidation (M)	1730.74	0.739241	1547	NNU_04184-RA	yes	yes	0	1	0	3	36.818	36.818	2;3	6.7133e-06	P180731_F3	71.98	66.439	11054000
AFETHCGSLSQYGMK	Unmodified	1714.74	0.744326	1547	NNU_04184-RA	yes	yes	0	0	0	6	50.68	50.68	2	6.8241e-18	P180731_F6	133.47	130.56	2876800
AFEVWWR	Unmodified	992.487	0.486836	5518	NNU_15219-RA;NNU_09873-RA;NNU_05472-RA	yes	no	0	0	0	4	106.46	106.46	2	0.05598	P180731_F4	84.244	66.424	1508000
AFEWLTLASK	Unmodified	1164.62	0.61791	6214	NNU_17403-RA	yes	yes	0	0	0	7	115.58	115.58	2	0.032944	P180731_F7	54.486	48.485	32662000
AFEYMIR	Oxidation (M)	944.443	0.442588	5979	NNU_16725-RA	yes	yes	0	1	0	7	53.545	53.545	2	0.048771	P180731_F7	57.281	51.242	99740000
AFEYMLK	Oxidation (M)	916.436	0.43644	658;5178	NNU_01729-RA;NNU_14240-RA	no	no	0	1	0	6.5	53.648	53.648	2	0.02185	P180731_F6	70.912	10.125	152300000
AFEYMLQGDSLR	Oxidation (M)	1444.67	0.665665	5176	NNU_14237-RA	yes	yes	0	1	0	1	72.625	72.625	2	0.00014806	P180731_F1	88.021	79.32	3745600
AFEYMLQGDSLR	Unmodified	1428.67	0.67075	5176	NNU_14237-RA	yes	yes	0	0	0	1	89.846	89.846	2	4.0583e-09	P180731_F1	127.17	115.25	76526000
AFFDSADWALGK	Unmodified	1326.62	0.624452	2167	NNU_05894-RA;NNU_13917-RA	yes	no	0	0	0	7	112.5	112.5	2	0.00041395	P180731_F5	80.245	73.809	336020000
AFFDSTEQLWK	Unmodified	1370.65	0.650667	1991	NNU_05439-RA	yes	yes	0	0	0	3	108.07	108.07	2	9.291e-05	P180731_F3	99.283	92.379	70957000
AFFDSTGHLWK	Unmodified	1307.63	0.629872	5937	NNU_16583-RA	yes	yes	0	0	0	4.67	86.091	86.091	2;3	5.1155e-08	P180731_F3	127.83	98.928	55303000
AFFNTSSNR	Acetyl (Protein N-term)	1084.49	0.493772	8965	NNU_25037-RA	yes	yes	1	0	0	7.5	79.678	79.678	2	0.0024751	P180731_F8	80.231	70.837	62571000
AFFNTSSNR	Unmodified	1042.48	0.483208	8965	NNU_25037-RA	yes	yes	0	0	0	7	44.799	44.799	2	0.04295	P180731_F7	80.455	75.842	1862200
AFFPGSQR	Unmodified	908.45	0.450451	2926	NNU_07865-RA	yes	yes	0	0	0	9	48.615	48.615	2	0.012353	P180731_F9	93.429	85.088	206210000
AFGADIVLTDPSK	Unmodified	1332.69	0.692532	5572	NNU_15394-RA	yes	yes	0	0	0	1	81.475	81.475	2	0.0002099	P180731_F1	99.941	83.564	13675000
AFGAELILTDPTK	Unmodified	1374.74	0.739482	1532	NNU_04142-RA	yes	yes	0	0	0	6	97.679	97.679	2	0.00026934	P180731_F4	97.273	84.477	160820000
AFGAELVLTDPAR	Unmodified	1358.72	0.719415	2306	NNU_06252-RA	yes	yes	0	0	0	6.33	92.347	92.347	2;3	4.0826e-10	P180731_F6	122.46	115.44	78697000
AFGAELVLTDPTK	Unmodified	1360.72	0.723832	1044	NNU_02699-RA	yes	yes	0	0	0	2	89.635	89.635	2	1.136e-12	P180731_F2	168.31	154.07	138610000
AFGAEVFLTDPAK	Unmodified	1364.7	0.697617	2478	NNU_06711-RA	yes	yes	0	0	0	3.33	97.601	97.601	2	2.2919e-07	P180731_F1	120.84	113.23	419780000
AFGAHTVYAHK	Unmodified	1200.6	0.603991	1229	NNU_03199-RA	yes	yes	0	0	0	3	20.432	20.432	2	0.0082481	P180731_F3	61.344	33.139	1348900
AFGECRPLR	Unmodified	1104.55	0.549847	9504;8275	NNU_26480-RA;NNU_23187-RA;NNU_16790-RA	no	no	0	0	1	10	28.544	28.544	3	0.00066594	P180731_F10	99.442	88.277	19545000
AFGFSYISQGDNGNTTHQPPNPVTK	Unmodified	2676.26	0.256843	9497	NNU_26460-RA	yes	yes	0	0	0	1	77.634	77.634	3	0.00042428	P180731_F1	29.855	28.139	1496700
AFGGQSLDFGK	Unmodified	1125.55	0.545473	1969;6160	NNU_17208-RA;NNU_05391-RA	no	no	0	0	0	6.33	68.233	68.233	2	1.1702e-05	P180731_F5	109.11	96.877	2929300000
AFGINDIPLLR	Unmodified	1227.7	0.697557	3474	NNU_09435-RA	yes	yes	0	0	0	7	125.34	125.34	2	0.0010581	P180731_F7	82.417	62.758	7023400
AFGLFKPDLTMTYDAGLSK	Oxidation (M)	2090.04	0.0394286	1970	NNU_05394-RA	yes	yes	0	1	1	6	102.76	102.76	2;3	9.0998e-13	P180731_F6	93.115	87.82	30097000
AFGLGCDWR	Unmodified	1080.48	0.481099	4006;3757	NNU_10917-RA;NNU_10261-RA	no	no	0	0	0	8	83.126	83.126	2	0.00055342	P180731_F8	128.36	114.78	265040000
AFGLSAR	Unmodified	720.392	0.391873	9104	NNU_25383-RA	yes	yes	0	0	0	6	43.073	43.073	2	1.818e-05	P180731_F6	138.85	102.66	0
AFGMELLR	Oxidation (M)	951.485	0.484787	7622	NNU_21393-RA	yes	yes	0	1	0	5	66.119	66.119	2	0.040875	P180731_F5	51.066	27.747	5906200
AFGMELLR	Unmodified	935.49	0.489873	7622	NNU_21393-RA	yes	yes	0	0	0	6	95.609	95.609	2	0.019776	P180731_F6	81.296	67.717	8460900
AFGMLAGGSGITPMFQVAR	Oxidation (M)	1925.95	0.949174	3107	NNU_08387-RA	yes	yes	0	1	0	5	110.21	110.21	2	2.4437e-05	P180731_F5	61.477	56.86	1182200
AFGMLAGGSGITPMFQVAR	Unmodified	1909.95	0.954259	3107	NNU_08387-RA	yes	yes	0	0	0	7	124.97	124.97	2	0.0013274	P180731_F5	41.513	36.458	5228000
AFGQAICR	Unmodified	921.449	0.449071	6881	NNU_19271-RA	yes	yes	0	0	0	2	33.203	33.203	2	0.025684	P180731_F2	77.058	63.479	11925000
AFGSIQQQQQGK	Unmodified	1318.66	0.662963	3195	NNU_08647-RA	yes	yes	0	0	0	9	27.626	27.626	2	7.5701e-07	P180731_F9	118.28	106.36	2552900
AFGVGYMTNQGDNGNTTHQPSNPVVK	Unmodified	2732.26	0.261276	8480	NNU_23749-RA	yes	yes	0	0	0	8	62.059	62.059	3	4.7351e-18	P180731_F8	69.704	68.834	4769600
AFGWAAR	Unmodified	777.392	0.392208	8888	NNU_24837-RA	yes	yes	0	0	0	1	57.049	57.049	1;2	3.988e-07	P180731_F1	172.55	141.55	308900000
AFHCAFEQWK	Unmodified	1322.59	0.586627	2087	NNU_05702-RA	yes	yes	0	0	0	10	62.935	62.935	3	0.00022107	P180731_F10	85.807	81.721	20352000
AFHDFVPSSTQIIYA	Unmodified	1694.83	0.830422	5441	NNU_15022-RA	yes	yes	0	0	0	8	102.28	102.28	2	0.021303	P180731_F8	35.657	33.722	10620000
AFHDMFLTK	Oxidation (M)	1124.53	0.532466	1038	NNU_02680-RA	yes	yes	0	1	0	6	47.864	47.864	2;3	0.0072723	P180731_F6	65.157	50.219	3654300
AFHEYLYR	Unmodified	1097.53	0.529429	7404	NNU_20731-RA	yes	yes	0	0	0	8	46.244	46.244	3	0.001925	P180731_F8	91.853	84.633	61063000
AFHIIDQDKNGK	Unmodified	1384.71	0.709913	4922	NNU_13577-RA	yes	yes	0	0	1	8	30.806	30.806	2;3	0.0043054	P180731_F8	49.842	42.232	3595900
AFHLIGAPQSSDR	Unmodified	1397.71	0.705162	7097	NNU_19902-RA	yes	yes	0	0	0	9.5	55.875	55.875	3	0.00053734	P180731_F9	57.175	53.857	15050000
AFIAAADALQSIR	Unmodified	1345.74	0.735399	4327	NNU_11908-RA	yes	yes	0	0	0	4.33	98.969	98.969	2	5.64e-12	P180731_F3	132.79	115.58	142170000
AFIAGVADDNGYGWAIAK	Unmodified	1837.9	0.899899	4231	NNU_11653-RA	yes	yes	0	0	0	6.67	105.21	105.21	2;3	1.7001e-22	P180731_F6	134.14	124	106820000
AFICQQCGHVR	Unmodified	1374.63	0.628508	6982	NNU_19574-RA	yes	yes	0	0	0	3	27.456	27.456	2;3	0.0036165	P180731_F3	68.626	61.261	6020000
AFIDAFVK	Unmodified	909.496	0.496004	6771	NNU_18917-RA	yes	yes	0	0	0	1	93.832	93.832	2	0.042186	P180731_F1	69.825	44.266	13071000
AFIDASRPGGAR	Unmodified	1216.63	0.631269	8462	NNU_23696-RA	yes	yes	0	0	1	2	30.672	30.672	2;3	5.458e-05	P180731_F2	99.283	86.704	171810000
AFIDSFVK	Unmodified	925.491	0.490919	6093	NNU_17014-RA	yes	yes	0	0	0	9	86.749	86.749	2	0.042186	P180731_F9	69.825	6.2595	12469000
AFIEPDLQTAHIK	Unmodified	1481.79	0.787829	1599	NNU_04358-RA	yes	yes	0	0	0	1.33	68.81	68.81	2;3	2.3742e-07	P180731_F2	113.61	104.1	44216000
AFIGATHTR	Unmodified	972.514	0.514114	8074	NNU_22562-RA	yes	yes	0	0	0	4	22.432	22.432	2	0.0014698	P180731_F4	113.62	82.168	39964000
AFIIAFR	Unmodified	836.491	0.490859	4151	NNU_11388-RA	yes	yes	0	0	0	2	98.694	98.694	2	0.012825	P180731_F2	126.68	99.555	5498900
AFILEPGQR	Unmodified	1029.56	0.56073	3449	NNU_09339-RA	yes	yes	0	0	0	3	63.637	63.637	2	0.011934	P180731_F3	74.92	55.816	10091000
AFISDLLDR	Unmodified	1048.56	0.55531	850	NNU_02199-RA	yes	yes	0	0	0	3	104.3	104.3	2	0.0026007	P180731_F3	101.65	85.508	6324800
AFISDLLDRR	Unmodified	1204.66	0.656421	850	NNU_02199-RA	yes	yes	0	0	1	2	93.441	93.441	3	0.024208	P180731_F2	36.318	12.998	488190
AFITAFR	Unmodified	824.454	0.454474	5057	NNU_13895-RA	yes	yes	0	0	0	6	75.6	75.6	2	0.01874	P180731_F6	119.56	53.754	2269900
AFITTYEGK	Unmodified	1028.52	0.517862	4532	NNU_12426-RA	yes	yes	0	0	0	3	50.29	50.29	2	0.0030008	P180731_F3	94.309	79.372	5014200
AFIVAEPQGK	Unmodified	1058.58	0.576045	3968	NNU_10801-RA	yes	yes	0	0	0	2.5	48.16	48.16	2	0.00036235	P180731_F2	106.18	79.599	152650000
AFKDTIDMFVER	Unmodified	1470.72	0.7177	4989	NNU_13732-RA	yes	yes	0	0	1	2	96.531	96.531	2;3	9.7647e-05	P180731_F2	94.287	81.656	42145000
AFKDTIDMFVER	Oxidation (M)	1486.71	0.712615	4989	NNU_13732-RA	yes	yes	0	1	1	5.67	85.976	85.976	2;3	0.0028953	P180731_F6	70.438	58.855	9637500
AFKDTVDLFVER	Unmodified	1438.75	0.74563	6544	NNU_18254-RA;NNU_14531-RA	yes	no	0	0	1	8	91.28	91.28	2	0.038943	P180731_F8	52.576	44.71	1861800
AFLATNQLK	Unmodified	1004.57	0.565481	2300	NNU_06241-RA	yes	yes	0	0	0	7.5	55.174	55.174	2	0.003535	P180731_F7	88.819	50.043	117600000
AFLDATGGLWR	Unmodified	1205.62	0.619307	3293	NNU_08903-RA;NNU_16509-RA	yes	no	0	0	0	4.75	106.57	106.57	2;3	8.1967e-08	P180731_F4	123.79	98.233	942480000
AFLDYHDIPYK	Unmodified	1380.67	0.671402	7408	NNU_20740-RA	yes	yes	0	0	0	2	79.914	79.914	3	0.0014532	P180731_F2	59.418	52.444	25111000
AFLDYHHIPYK	Unmodified	1402.7	0.703371	6244	NNU_17465-RA	yes	yes	0	0	0	7.75	62.802	62.802	2;3;4	0.0010179	P180731_F1	63.624	57.147	41646000
AFLEISK	Unmodified	806.454	0.453805	6781	NNU_18942-RA	yes	yes	0	0	0	2	60.361	60.361	2	0.051011	P180731_F2	86.472	29.009	84752000
AFLEVLLPR	Unmodified	1056.63	0.633166	5218	NNU_14345-RA	yes	yes	0	0	0	9	119.16	119.16	2	0.053157	P180731_F9	56.258	44.747	2538700
AFLGLGFR	Unmodified	879.497	0.496673	5607	NNU_15557-RA	yes	yes	0	0	0	2.5	102.91	102.91	2	0.012875	P180731_F2	90.777	33.886	28861000
AFLGSPSVQEALK	Unmodified	1345.72	0.724166	7719	NNU_21624-RA	yes	yes	0	0	0	8	78.619	78.619	2	1.6159e-10	P180731_F8	93.766	44.465	0
AFLGSVSDYCAHHVK	Unmodified	1689.79	0.793325	3625	NNU_09834-RA	yes	yes	0	0	0	8.4	51.872	51.872	2;3;4	2.0623e-06	P180731_F8	92.939	84.688	93142000
AFLGSVSNHCAQNASCPVLIVK	Unmodified	2371.18	0.17767	5064	NNU_13906-RA	yes	yes	0	0	0	4	79.231	79.231	3	0.01166	P180731_F4	22.24	19.357	754790
AFLGSVSNHCAQNVK	Unmodified	1630.79	0.788574	2160	NNU_05882-RA	yes	yes	0	0	0	6.5	39.031	39.031	2;3	2.9964e-09	P180731_F6	116.19	103.13	62548000
AFLGSVSNYCVNHCK	Unmodified	1754.79	0.786859	2879	NNU_07707-RA	yes	yes	0	0	0	10	58.865	58.865	3	7.9195e-06	P180731_F10	70.889	62.975	3705100
AFLLALLGDK	Unmodified	1059.63	0.632832	5575	NNU_15412-RA	yes	yes	0	0	0	4.67	134.59	134.59	2	0.025781	P180731_F7	56.404	46.624	10324000
AFLLALLGDKEL	Unmodified	1301.76	0.759489	5575	NNU_15412-RA	yes	yes	0	0	1	3	146.23	146.23	2	0.00026528	P180731_F1	108.35	102.4	50238000
AFLLQGGDCAESFK	Unmodified	1541.72	0.718429	8113;4838;127	NNU_13370-RA;NNU_06973-RA;NNU_22690-RA;NNU_00332-RA	no	no	0	0	0	3	84.815	84.815	2	0.00016217	P180731_F2	84.753	74.76	2590900
AFLLYGPPGTGK	Unmodified	1219.66	0.660109	9091;6818	NNU_25353-RA;NNU_19049-RA	no	no	0	0	0	7	86.133	86.133	2	0.0004917	P180731_F7	63.091	52.504	89912000
AFLNQVGLPPVSR	Unmodified	1396.78	0.782684	2453;8904	NNU_24877-RA;NNU_06660-RA	no	no	0	0	0	7	91.036	91.036	2	7.6481e-07	P180731_F7	117.93	106.01	5652700
AFLNSPVGPK	Unmodified	1028.57	0.565481	3211	NNU_08676-RA	yes	yes	0	0	0	8.5	58.958	58.958	2	0.0005271	P180731_F8	98.044	69.086	362430000
AFLPSPTVK	Unmodified	958.549	0.548768	962	NNU_02491-RA	yes	yes	0	0	0	9	61.359	61.359	2	0.026198	P180731_F9	65.404	54.712	22598000
AFLPSVDTLR	Unmodified	1117.61	0.613159	1626	NNU_04424-RA	yes	yes	0	0	0	10	87.888	87.888	2	0.052725	P180731_F10	49.189	16.19	32370000
AFLPYLEGLNSTQLR	Unmodified	1720.91	0.91482	5971	NNU_16702-RA	yes	yes	0	0	0	9	122.41	122.41	2	0.014588	P180731_F9	39.629	34.871	1966400
AFLQAQNLNETLIFAK	Unmodified	1819.98	0.983234	7030	NNU_19724-RA	yes	yes	0	0	0	6.75	116.69	116.69	2;3	1.2787e-06	P180731_F6	103.88	103.88	87661000
AFLQAQNLQETQIFAK	Unmodified	1848.97	0.973398	3659	NNU_09989-RA	yes	yes	0	0	0	2.5	98.433	98.433	2	9.0225e-53	P180731_F2	214.53	208.1	77367000
AFLYHHFAAEGGNMQSK	Unmodified	1906.88	0.878452	6214	NNU_17403-RA	yes	yes	0	0	0	1	46.961	46.961	3	0.00027981	P180731_F1	44.998	41.229	2020500
AFLYHHFAAEGGNMQSK	Oxidation (M)	1922.87	0.873366	6214	NNU_17403-RA	yes	yes	0	1	0	10	39.906	39.906	3	0.00011793	P180731_F10	52.112	47.436	7573500
AFLYPGAIANGLIK	Unmodified	1446.82	0.823486	7720	NNU_21626-RA	yes	yes	0	0	0	1	118.19	118.19	2	0.00034931	P180731_F1	69.03	56.675	1869000
AFMQGLDK	Unmodified	908.443	0.442588	734	NNU_01914-RA	yes	yes	0	0	0	4	51.441	51.441	2	0.023097	P180731_F4	78.192	52.02	8340800
AFMSTNSTDGTAILR	Oxidation (M)	1599.76	0.756271	4703	NNU_12914-RA	yes	yes	0	1	0	3	54.338	54.338	2	0.00053658	P180731_F3	52.527	48.665	2099200
AFMSTNSTDGTAILR	Unmodified	1583.76	0.761356	4703	NNU_12914-RA	yes	yes	0	0	0	7	73.117	73.117	2	1.4824e-12	P180731_F7	128.76	116.84	3467900
AFNELPAETKPQYYHR	Unmodified	1962.96	0.95881	6233	NNU_17437-RA	yes	yes	0	0	1	4.33	48.66	48.66	3;4	4.5162e-06	P180731_F4	74.89	73.381	18422000
AFNFADNQVLK	Unmodified	1265.64	0.640436	2734	NNU_07336-RA	no	no	0	0	0	8	80.662	80.662	2	0.00020752	P180731_F8	96.113	88.226	156230000
AFNFGDNQILQIYGFTHK	Unmodified	2112.04	0.0428745	5131	NNU_14081-RA;NNU_05695-RA	yes	no	0	0	0	1	124.6	124.6	3	0.050765	P180731_F1	16.615	15.157	370110
AFNHYTNNSENWQQLVEK	Unmodified	2221.02	0.0188445	2430	NNU_06590-RA	yes	yes	0	0	0	2	75.031	75.031	3	2.2083e-09	P180731_F2	83.891	80.736	4135200
AFNNFGCNGGLPSQAFEYIK	Unmodified	2233.03	0.0262381	4287	NNU_11802-RA	yes	yes	0	0	0	5	112.11	112.11	2	2.7471e-05	P180731_F5	60.561	59.04	1165100
AFNQGLINR	Unmodified	1031.55	0.551228	3881	NNU_10590-RA	yes	yes	0	0	0	5	46.042	46.042	2	0.019409	P180731_F5	68.224	42.664	5911200
AFNSYVMEFYK	Oxidation (M)	1413.63	0.627489	1804	NNU_04966-RA	yes	yes	0	1	0	4.67	91.522	91.522	2	0.00062066	P180731_F2	74.611	67.481	19149000
AFNSYVMEFYK	Unmodified	1397.63	0.632574	1804	NNU_04966-RA	yes	yes	0	0	0	2.5	104.38	104.38	2	0.00088127	P180731_F3	84.479	76.409	137360000
AFPGELYVQK	Unmodified	1150.6	0.60226	1909	NNU_05249-RA	yes	yes	0	0	0	5	69.745	69.745	2	0.002384	P180731_F5	79.986	79.986	10401000
AFPHTYGQPLAHFLR	Unmodified	1753.91	0.905259	3507;8623	NNU_09511-RA;NNU_24068-RA	no	no	0	0	0	1	83.738	83.738	4	0.0546	P180731_F1	17.252	14.778	1566800
AFPIANNGLLSFK	Unmodified	1390.76	0.760886	8605	NNU_24032-RA	yes	yes	0	0	0	10	113.36	113.36	2	0.0034684	P180731_F10	57.434	54.66	19827000
AFPTTAITSGR	Unmodified	1120.59	0.587673	8835	NNU_24654-RA	yes	yes	0	0	0	8	54.53	54.53	2	0.011492	P180731_F8	56.936	38.601	3007200
AFQAAWAAACK	Unmodified	1193.57	0.565163	7786	NNU_21857-RA;NNU_02350-RA	yes	no	0	0	0	10	61.827	61.827	2	0.0030836	P180731_F10	71.03	61.143	19918000
AFQHFDKDQSGFITR	Unmodified	1795.86	0.864182	1283	NNU_03392-RA	yes	yes	0	0	1	7.4	49.63	49.63	2;3;4	5.1529e-23	P180731_F7	156.17	148.26	167880000
AFQHLGR	Acetyl (Protein N-term)	869.451	0.450785	1493	NNU_04025-RA	yes	yes	1	0	0	4	49.056	49.056	2	0.024911	P180731_F4	77.984	56.438	19152000
AFQHVASYDSAVSEWMWK	Oxidation (M)	2156.96	0.962575	488	NNU_01251-RA	yes	yes	0	1	0	8	92.77	92.77	3	1.0127e-05	P180731_F9	65.905	62.471	16398000
AFQHVASYDSAVSEWMWK	Unmodified	2140.97	0.967661	488	NNU_01251-RA	yes	yes	0	0	0	9	107.67	107.67	2;3	1.6012e-05	P180731_F9	64.454	61.12	5487000
AFQLYQSGIFTGR	Unmodified	1486.76	0.756863	4948;55	NNU_13627-RA;NNU_00107-RA	no	no	0	0	0	8	101.85	101.85	2	2.752e-07	P180731_F8	120.59	112.54	27493000
AFQLYSK	Unmodified	855.449	0.449054	3015	NNU_08112-RA	yes	yes	0	0	0	5.5	50.022	50.022	2	0.023611	P180731_F5	114.78	84.363	59614000
AFQNAIFYLK	Unmodified	1213.65	0.649545	117	NNU_00300-RA	yes	yes	0	0	0	7	103.32	103.32	2	0.035689	P180731_F7	53.751	46.089	877610
AFQSTPTTGTPK	Unmodified	1234.62	0.619367	5220	NNU_14355-RA	yes	yes	0	0	0	5	23.333	23.333	2	0.00050631	P180731_F5	85.672	78.294	4376900
AFQTILGEIYR	Unmodified	1309.7	0.703037	4183	NNU_11491-RA	yes	yes	0	0	0	6.33	113.99	113.99	2;3	1.3846e-07	P180731_F7	133.89	109.8	670770000
AFQTLAGDQNMATASYK	Unmodified	1815.85	0.846148	303	NNU_00784-RA	yes	yes	0	0	0	5.5	63.474	63.474	2	4.6201e-06	P180731_F5	77.221	64.729	2749000
AFQTLMTYVGNVAK	Unmodified	1541.79	0.7912	4047	NNU_11057-RA	yes	yes	0	0	0	1	112.2	112.2	2	0.0031498	P180731_F1	54.898	51.181	1484300
AFQVGTK	Unmodified	749.407	0.407189	3632	NNU_09852-RA	yes	yes	0	0	0	7.5	25.673	25.673	2	0.022064	P180731_F7	116.3	51.522	137990000
AFQWVIK	Unmodified	890.501	0.501424	6879	NNU_19269-RA	yes	yes	0	0	0	6	91.201	91.201	2	0.031244	P180731_F6	104.11	74.773	972450000
AFQWVINNGGITSDANYPYIGQK	Unmodified	2555.24	0.244487	4385	NNU_12029-RA	yes	yes	0	0	0	7	114.83	114.83	3	2.2501e-10	P180731_F7	58.712	55.744	3103000
AFQYFDKDHSGFITR	Unmodified	1830.87	0.868933	5690	NNU_15823-RA	yes	yes	0	0	1	1	68.547	68.547	2;3;4	1.0605e-11	P180731_F1	127.18	124.94	100470000
AFQYYLDR	Unmodified	1074.51	0.513445	1951	NNU_17160-RA;NNU_05343-RA	yes	no	0	0	0	7.5	66.582	66.582	2	0.0038135	P180731_F10	122.19	115.26	383530000
AFSAGGDIATLYR	Unmodified	1340.67	0.672465	6561	NNU_18331-RA	yes	yes	0	0	0	8	81.105	81.105	2	0.00043235	P180731_F8	89.231	76.6	26640000
AFSAHLR	Unmodified	800.429	0.429321	8519	NNU_23835-RA	yes	yes	0	0	0	3.5	26.163	26.163	2	0.0082778	P180731_F3	124.89	72.204	111110000
AFSAMAHQGMAR	Unmodified	1276.58	0.580496	8565	NNU_23942-RA	yes	yes	0	0	0	6	32.206	32.206	3	0.0077425	P180731_F6	50.354	30.695	0
AFSAPADQVPTFTP	Unmodified	1447.7	0.698345	2203	NNU_05990-RA	yes	yes	0	0	0	5.5	96.323	96.323	2	0.0011667	P180731_F10	62.338	51.392	23986000
AFSATEMPSLSYLNLR	Oxidation (M)	1814.89	0.887285	4290	NNU_11808-RA	yes	yes	0	1	0	3	99.444	99.444	2	1.284e-05	P180731_F3	68.481	65.383	4478300
AFSAYGEIQESK	Unmodified	1328.62	0.624846	1960	NNU_05370-RA	yes	yes	0	0	0	4.5	52.286	52.286	2	8.6999e-08	P180731_F1	142.89	130.97	11328000
AFSDALLQK	Unmodified	991.534	0.533846	8218	NNU_23002-RA	yes	yes	0	0	0	3	63.64	63.64	2	0.00837	P180731_F3	78.113	47.316	3409000
AFSDLVR	Unmodified	806.429	0.428653	316	NNU_00809-RA	yes	yes	0	0	0	10	55.189	55.189	2	0.042962	P180731_F10	90.706	40.58	81465000
AFSFFDK	Unmodified	860.407	0.406855	1777	NNU_04895-RA;NNU_09222-RA	yes	no	0	0	0	9	88.976	88.976	1;2	0.012484	P180731_F9	152.39	111.09	125510000
AFSFFDQNR	Unmodified	1130.51	0.514508	3084	NNU_08299-RA	yes	yes	0	0	0	10	89.159	89.159	2	0.0029448	P180731_F10	95.502	81.267	63144000
AFSFTELK	Unmodified	941.486	0.485833	6429;8192	NNU_22935-RA;NNU_17905-RA	no	no	0	0	0	7	83.011	83.011	2	0.036698	P180731_F7	72.23	54.382	19371000
AFSGGSLLR	Unmodified	906.492	0.492316	1888	NNU_05202-RA	yes	yes	0	0	0	8	58.521	58.521	2	0.0068382	P180731_F8	80.755	33.181	3186600
AFSGQGLSGR	Unmodified	978.488	0.488293	8351	NNU_23396-RA	yes	yes	0	0	0	10	28.879	28.879	2	0.0083673	P180731_F10	56.043	49.148	37139000
AFSGSTMTLK	Unmodified	1041.52	0.516481	5906	NNU_16485-RA	yes	yes	0	0	0	4	47.769	47.769	2	0.0025092	P180731_F4	79.201	60.098	87848000
AFSIIEGVFK	Unmodified	1109.61	0.612096	5076	NNU_13951-RA	yes	yes	0	0	0	7	117.74	117.74	2	0.056105	P180731_F7	48.284	34.705	121250000
AFSNMAVGYNNVDVNAATK	Oxidation (M)	2000.93	0.92619	8529	NNU_23867-RA	yes	yes	0	1	0	4	55.081	55.081	2	1.9862e-06	P180731_F4	69.361	68.215	3550600
AFSNMAVGYNNVDVNAATK	Unmodified	1984.93	0.931275	8529	NNU_23867-RA	yes	yes	0	0	0	8	71.234	71.234	2	8.4525e-09	P180731_F8	79.467	75.489	7384400
AFSPTTINSGR	Unmodified	1149.58	0.577836	5801	NNU_16148-RA;NNU_25696-RA	yes	no	0	0	0	4.8	39.468	39.468	2	0.0028046	P180731_F9	72.289	60.653	572970000
AFSPYGEILESK	Unmodified	1339.67	0.665982	1960	NNU_05370-RA	yes	yes	0	0	0	4.6	85.232	85.232	2	0.00025748	P180731_F8	98.407	85.91	43143000
AFSPYGEILESKIINDR	Unmodified	1951.01	0.00509196	1960	NNU_05370-RA	yes	yes	0	0	1	6	104.04	104.04	3	9.0948e-07	P180731_F5	77.506	70.067	5682000
AFSQVSAAQFPWTK	Unmodified	1566.78	0.783078	1476	NNU_03995-RA	yes	yes	0	0	0	5	97.966	97.966	2	5.7181e-05	P180731_F5	106.14	94.557	7066800
AFSSPSPAPPLTQDDLKK	Unmodified	1897.98	0.978543	2330	NNU_06309-RA	yes	yes	0	0	1	5	55.832	55.832	3	5.0013e-05	P180731_F5	52.814	40.349	4973000
AFSTLHEFESAYGNSTK	Unmodified	1887.86	0.863907	1671;2759	NNU_07398-RA;NNU_04509-RA	no	no	0	0	0	2.33	76.79	76.79	2;3	3.6096e-87	P180731_F2	238.45	233.39	284760000
AFSVFLFNSK	Unmodified	1158.61	0.607345	256	NNU_00658-RA	yes	yes	0	0	0	4	117.6	117.6	2	7.4068e-05	P180731_F4	136.96	126.95	82371000
AFSVLDGIGK	Unmodified	1005.55	0.549496	7186	NNU_20158-RA	yes	yes	0	0	0	10	87.376	87.376	2	0.00073817	P180731_F10	92.538	58.286	16023000
AFSVSPNGPEILLLDYPSHQR	Unmodified	2339.19	0.190995	5668	NNU_15761-RA	yes	yes	0	0	0	9.33	115.84	115.84	2;3	7.8044e-06	P180731_F9	54.225	51.504	16321000
AFSYIGEYGK	Unmodified	1133.54	0.539325	4821;8096	NNU_13302-RA;NNU_22637-RA	no	no	0	0	0	5	63.499	63.499	2	0.011554	P180731_F5	65.627	54.059	93282000
AFTAQLTEAYNELNTTQNK	Unmodified	2156.04	0.0385769	4672	NNU_12813-RA	yes	yes	0	0	0	4	99.359	99.359	2	6.8372e-07	P180731_F4	50.358	43.584	0
AFTDLAILSR	Unmodified	1105.61	0.613159	7043	NNU_19755-RA	yes	yes	0	0	0	2.5	98.392	98.392	2	0.017415	P180731_F2	61.344	26.651	32665000
AFTEVLTQIYR	Unmodified	1339.71	0.713601	4110	NNU_11244-RA	yes	yes	0	0	0	6	102.66	102.66	2;3	2.7191e-31	P180731_F6	215.56	196.43	242590000
AFTGEYWNTK	Unmodified	1215.56	0.556038	3161	NNU_08550-RA	yes	yes	0	0	0	6.5	61.551	61.551	2	0.00030728	P180731_F4	110.47	106.63	72962000
AFTLVEILDGK	Unmodified	1204.67	0.67034	4431	NNU_12149-RA	yes	yes	0	0	0	5	131.11	131.11	2	0.0018182	P180731_F5	75.819	66.173	44785000
AFTNYLGGNK	Unmodified	1083.53	0.534909	7744	NNU_21725-RA	yes	yes	0	0	0	7	54.189	54.189	2	1.6283e-05	P180731_F7	127.94	95.736	663090000
AFTTGGYAAMQR	Unmodified	1272.59	0.592106	127	NNU_00332-RA	yes	yes	0	0	0	6	47.815	47.815	2	3.7579e-05	P180731_F4	109.16	102.11	93013000
AFTVGIGGPVGTGK	Unmodified	1259.69	0.687387	1315	NNU_03536-RA	yes	yes	0	0	0	4.33	69.932	69.932	2	8.328e-05	P180731_F1	103.76	97.468	562260000
AFVDSGAQSTIISK	Unmodified	1422.74	0.735459	7375	NNU_20640-RA	yes	yes	0	0	0	4.5	54.824	54.824	2;3	0.00011025	P180731_F4	101.3	87.22	952210000
AFVEFYQK	Unmodified	1030.51	0.512382	2728	NNU_07324-RA	yes	yes	0	0	0	5	67.64	67.64	2	0.052873	P180731_F5	66.429	57.246	5274000
AFVEHYYHLFDTNR	Unmodified	1810.84	0.842718	5885	NNU_16405-RA	yes	yes	0	0	0	8	80.66	80.66	3;4	1.5742e-05	P180731_F8	80.632	75.577	13798000
AFVEHYYSTFDANR	Unmodified	1718.77	0.768884	787	NNU_02056-RA	yes	yes	0	0	0	4.2	64.102	64.102	2;3	1.6301e-16	P180731_F2	157.86	155.21	804090000
AFVEHYYTTFDANR	Unmodified	1732.78	0.784535	7931	NNU_22196-RA	yes	yes	0	0	0	4.6	66.101	66.101	2;3	4.0214e-16	P180731_F2	141.54	141.54	1161300000
AFVFFSSPTPR	Unmodified	1254.64	0.639708	2458	NNU_06666-RA	yes	yes	0	0	0	3	100.81	100.81	2	0.0012946	P180731_F3	79.659	73.223	7336800
AFVFLQEMQK	Unmodified	1239.63	0.63218	9169	NNU_25553-RA	yes	yes	0	0	0	4	104.72	104.72	2	0.00035335	P180731_F4	106.88	96.776	2351500
AFVFVVGK	Unmodified	865.506	0.506175	2054	NNU_05620-RA	yes	yes	0	0	0	7	83.408	83.408	2	0.057886	P180731_F7	65.252	50.717	2389500
AFVGDRPTWR	Unmodified	1203.61	0.61489	1115	NNU_02890-RA	yes	yes	0	0	1	5.5	47.426	47.426	2;3	0.0009508	P180731_F5	76.228	63.22	36974000
AFVGNTIGQANGVYDKPIDLR	Unmodified	2247.16	0.16478	6411	NNU_17836-RA	yes	yes	0	0	1	10	81.958	81.958	2;3	4.234e-22	P180731_F10	109.85	105.3	13288000
AFVHDIGQSLFK	Unmodified	1360.71	0.713936	1117	NNU_02892-RA	yes	yes	0	0	0	4.5	86.878	86.878	3	1.2498e-07	P180731_F4	117.95	91.674	32228000
AFVHGDGYLFNNYPELK	Unmodified	1982.95	0.952662	9535	NNU_26576-RA	yes	yes	0	0	0	6	94.774	94.774	3	0.00098558	P180731_F6	36.775	32.294	937000
AFVPGKPPVDYQGAR	Unmodified	1600.84	0.836176	7271	NNU_20388-RA	yes	yes	0	0	1	4.67	50.092	50.092	2;3	2.9799e-05	P180731_F5	78.505	72.028	143920000
AFVPPQHFIR	Unmodified	1210.66	0.661112	7530	NNU_21099-RA	yes	yes	0	0	0	4.67	60.741	60.741	2;3	0.0031032	P180731_F5	59.153	51.056	41323000
AFVQAYR	Unmodified	853.445	0.444637	7116	NNU_19961-RA	yes	yes	0	0	0	2	35.732	35.732	2	0.036125	P180731_F2	97.596	21.562	21970000
AFVQDEVPRPPTIR	Unmodified	1623.87	0.87329	6343	NNU_17682-RA	yes	yes	0	0	1	6	66.331	66.331	3	1.9028e-07	P180731_F6	73.927	58.413	9815300
AFVQVLGNAK	Unmodified	1045.59	0.59203	3362	NNU_09105-RA	yes	yes	0	0	0	1	62.162	62.162	2	0.00018453	P180731_F1	115.86	82.435	35935000
AFVSEYAVTGK	Unmodified	1170.59	0.592089	3993	NNU_10867-RA	yes	yes	0	0	0	5.5	54.387	54.387	2	0.0017465	P180731_F1	77.062	70.758	423350000
AFVTSASALEK	Unmodified	1122.59	0.592089	9483	NNU_26425-RA	yes	yes	0	0	0	4.5	51.654	51.654	2	0.00088127	P180731_F5	84.479	61.107	152580000
AFVVVGDGNGHVGLGVK	Unmodified	1623.87	0.87329	1068;1210	NNU_02760-RA;NNU_03148-RA	no	no	0	0	0	1	72.608	72.608	2	2.56e-05	P180731_F1	70.197	56.113	4443900
AFVYSYTTNDK	Unmodified	1307.6	0.603382	4621	NNU_12633-RA	yes	yes	0	0	0	5.5	51.183	51.183	2	0.00020333	P180731_F10	96.229	92.247	20922000
AFWLPSATPEASVK	Unmodified	1502.78	0.77693	3468	NNU_09399-RA	yes	yes	0	0	0	2.5	98.212	98.212	2	0.00035093	P180731_F3	68.972	48.387	126790000
AFWNSPIGPK	Unmodified	1115.58	0.57638	5854	NNU_16314-RA	yes	yes	0	0	0	4	86.419	86.419	2	0.0006556	P180731_F4	94.692	67.389	54231000
AFYGSIGPTFGTK	Unmodified	1344.67	0.671402	7263	NNU_20372-RA	yes	yes	0	0	0	3	82.091	82.091	2	0.015074	P180731_F3	50.897	47.18	5156600
AFYLEQCPR	Unmodified	1182.55	0.549179	4899	NNU_13509-RA	yes	yes	0	0	0	10	58.466	58.466	2	0.00052392	P180731_F10	132.76	123.8	198520000
AFYNDQFPIFAK	Unmodified	1459.71	0.713601	4054	NNU_11089-RA	yes	yes	0	0	0	6.5	111.65	111.65	2	0.0003219	P180731_F4	96.604	91.509	118370000
AFYTSLMDK	Unmodified	1074.51	0.505582	9199	NNU_25616-RA	yes	yes	0	0	0	6	77.87	77.87	2	0.0074963	P180731_F6	79.148	72.458	44058000
AFYTSLMDK	Oxidation (M)	1090.5	0.500497	9199	NNU_25616-RA	yes	yes	0	1	0	6.5	53.913	53.913	2	0.0057032	P180731_F7	67.414	55.778	17912000
AGAAGGFITR	Acetyl (Protein N-term)	961.498	0.498129	652	NNU_01710-RA	yes	yes	1	0	0	2	64.937	64.937	2	0.00011918	P180731_F2	107.95	93.283	226180000
AGADIVSVHCEQSSTIHLHR	Unmodified	2216.08	0.0756479	1719	NNU_04618-RA;NNU_07313-RA	yes	no	0	0	0	7.67	42.59	42.59	2;3;4;5	2.1162e-52	P180731_F7	180.05	156.39	481520000
AGAEDFNLFQFNDGQYESAAQFHSR	Unmodified	2848.25	0.247735	6655	NNU_18616-RA	yes	yes	0	0	0	4	112.66	112.66	3	8.5903e-07	P180731_F5	45.099	43.811	4926900
AGAEMLVMAYGR	Unmodified	1267.61	0.605313	3726;7750	NNU_10172-RA;NNU_21748-RA	no	no	0	0	0	7.33	84.28	84.281	2	2.1537e-09	P180731_F10	130.56	120.33	447750000
AGAEMLVMAYGR	Oxidation (M)	1283.6	0.600228	3726;7750	NNU_10172-RA;NNU_21748-RA	no	no	0	1	0	7.25	66.099	66.099	2	0.00015381	P180731_F9	89.266	79.423	73210000
AGAEMLVMAYGR	2 Oxidation (M)	1299.6	0.595143	3726;7750	NNU_10172-RA;NNU_21748-RA	no	no	0	2	0	8	52.448	52.448	2	0.0023657	P180731_F8	59.367	53.668	8482800
AGAFGDSITISR	Unmodified	1193.6	0.604051	7464	NNU_20897-RA	yes	yes	0	0	0	5.5	63.619	63.619	2	4.5037e-05	P180731_F3	108.72	99.971	1555000000
AGAFPSFGPGR	Unmodified	1062.52	0.524678	6695	NNU_18720-RA	yes	yes	0	0	0	10	69.816	69.816	2	2.9987e-05	P180731_F10	105.17	96.252	13752000
AGAGAVLR	Unmodified	713.418	0.418422	2631	NNU_07078-RA	yes	yes	0	0	0	6	31.289	31.289	2	0.017405	P180731_F6	84.244	14.811	3179200
AGAGPVQQSQQPVPLIQQQMLPR	Unmodified	2470.31	0.311462	6104	NNU_17044-RA	yes	yes	0	0	0	1	91.451	91.451	3	0.016219	P180731_F1	20.921	16.924	1082700
AGAGSATLSMAYAAAK	Unmodified	1439.71	0.707864	3021	NNU_08135-RA	yes	yes	0	0	0	3	63.565	63.565	2	3.5801e-06	P180731_F3	95.57	91.853	14968000
AGAGSATLSMAYAAAK	Oxidation (M)	1455.7	0.702779	3021	NNU_08135-RA	yes	yes	0	1	0	8	47.349	47.349	2	7.526e-07	P180731_F8	82.109	18.186	5756500
AGAGSATLSMAYAAAR	Unmodified	1467.71	0.714012	3111	NNU_08397-RA	yes	yes	0	0	0	7.5	66.492	66.492	2	4.4388e-09	P180731_F10	118.08	105.16	30520000
AGAGSATLSMAYAAAR	Oxidation (M)	1483.71	0.708927	3111	NNU_08397-RA	yes	yes	0	1	0	9.5	50.089	50.089	2	2.8098e-13	P180731_F9	124.16	116.8	77193000
AGAGSATLSMAYSAAK	Oxidation (M)	1471.7	0.697693	2389	NNU_06467-RA	yes	yes	0	1	0	4.5	42.65	42.65	2	7.9303e-25	P180731_F7	157.23	152.14	122470000
AGAGSATLSMAYSAAK	Unmodified	1455.7	0.702779	2389	NNU_06467-RA	yes	yes	0	0	0	4.5	58.494	58.494	2	8.242e-24	P180731_F2	145.69	31.051	82123000
AGAIQLK	Unmodified	699.428	0.427924	988	NNU_02554-RA	yes	yes	0	0	0	5	28.543	28.543	2	0.031882	P180731_F5	102.98	50.343	73889000
AGALDLASGVGGK	Unmodified	1114.6	0.598237	1204	NNU_03130-RA	yes	yes	0	0	0	1	56.493	56.493	2	0.00020363	P180731_F1	100.22	51.939	160990000
AGALGDSITISR	Unmodified	1159.62	0.619701	4362	NNU_11987-RA	yes	yes	0	0	0	5.5	56.011	56.011	2	3.3515e-08	P180731_F10	136.7	97.916	2131100000
AGALGDSITVAR	Unmodified	1129.61	0.609136	5112	NNU_14041-RA	yes	yes	0	0	0	3.75	48.583	48.583	2	3.5485e-09	P180731_F3	128.08	105.05	3451000000
AGALLSYDPNLR	Unmodified	1288.68	0.67755	6423;8795	NNU_24544-RA;NNU_17880-RA	no	no	0	0	0	5.6	75.556	75.556	2	0.00038754	P180731_F5	94.767	88.766	3332100000
AGALNVLLR	Unmodified	925.571	0.5709	6512	NNU_18148-RA;NNU_10383-RA	yes	no	0	0	0	4	81.668	81.668	2	0.0032732	P180731_F4	155.03	122.67	58266000
AGAMNALVR	Unmodified	901.48	0.480371	8696;2225;1071;3088;1211;3521;8628;3854;6523;3108	NNU_10513-RA;NNU_15044-RA;NNU_24244-RA;NNU_22945-RA;NNU_18188-RA;NNU_03154-RA;NNU_06048-RA;NNU_08311-RA;NNU_02782-RA;NNU_02765-RA;NNU_08388-RA;NNU_09554-RA;NNU_24085-RA	no	no	0	0	0	2	41.461	41.461	2	0.001149	P180731_F2	116.73	82.473	70721000
AGAMNALVR	Oxidation (M)	917.475	0.475285	8696;2225;1071;3088;1211;3521;8628;3854;6523;3108	NNU_10513-RA;NNU_15044-RA;NNU_24244-RA;NNU_22945-RA;NNU_18188-RA;NNU_03154-RA;NNU_06048-RA;NNU_08311-RA;NNU_02782-RA;NNU_02765-RA;NNU_08388-RA;NNU_09554-RA;NNU_24085-RA	no	no	0	1	0	10	23.416	23.416	2	0.00057331	P180731_F10	106.91	59.058	22480000
AGAMNVLTR	Unmodified	931.491	0.490935	7241	NNU_20311-RA;NNU_20318-RA	yes	no	0	0	0	3	44.368	44.368	2	0.0031959	P180731_F3	90.15	47.552	63920000
AGAMNVLTR	Oxidation (M)	947.486	0.48585	7241	NNU_20311-RA;NNU_20318-RA	yes	no	0	1	0	4	25.963	25.963	2	0.00093482	P180731_F4	89.029	60.855	9913100
AGAPVDQTIK	Unmodified	998.54	0.53966	1603;2814	NNU_07527-RA;NNU_04368-RA	no	no	0	0	0	1	23.929	23.929	2	0.059651	P180731_F1	47.334	41.071	13145000
AGASAMKPVAR	Oxidation (M)	1073.57	0.565163	9149	NNU_25493-RA	yes	yes	0	1	1	4	49.117	49.117	2	0.014607	P180731_F4	64.73	32.97	46433000
AGASCFTFHVEASK	Unmodified	1510.69	0.687463	7912	NNU_22146-RA	yes	yes	0	0	0	10	58.699	58.699	2;3	0.00089813	P180731_F10	64.244	60.636	4839000
AGASDNTACPLMYR	Unmodified	1525.67	0.665347	4835	NNU_13356-RA	yes	yes	0	0	0	2	51.396	51.396	2	7.7904e-15	P180731_F2	89.46	84.913	0
AGATAVGLSGK	Unmodified	930.513	0.513445	6563	NNU_18349-RA	yes	yes	0	0	0	6	24.497	24.497	2	1.2441e-06	P180731_F4	93.839	47.71	11160000
AGATGVAYTFFCDQDAK	Unmodified	1820.8	0.803949	7787	NNU_21858-RA	yes	yes	0	0	0	3	92.964	92.964	2;3	7.1769e-16	P180731_F3	122.13	120.43	38123000
AGAVPFFNLAPDLK	Acetyl (Protein N-term)	1500.8	0.797665	388	NNU_01010-RA	yes	yes	1	0	0	7	146.58	146.58	2	0.0057887	P180731_F7	43.03	37.135	1097000
AGCAAPYNDVAQYFNK	Unmodified	1787.79	0.793719	8714	NNU_24310-RA	yes	yes	0	0	0	8	90.527	90.527	2;3	0.0056994	P180731_F8	39.587	36.331	51352000
AGCATPYNEVAQYFNIK	Unmodified	1944.9	0.903998	7838	NNU_21977-RA	yes	yes	0	0	0	3	121.89	121.89	3	0.03857	P180731_F3	19.672	13.236	802580
AGCEIVVATPGR	Unmodified	1228.62	0.623406	2146	NNU_05853-RA	yes	yes	0	0	0	1	43.177	43.177	2	0.025991	P180731_F1	45.853	36.198	7129700
AGCLFIVPR	Unmodified	1031.56	0.558621	1421	NNU_03828-RA	yes	yes	0	0	0	4.5	84.622	84.622	2	0.00087185	P180731_F4	119.41	106.62	636430000
AGDEHYNLISALHK	Unmodified	1566.78	0.779055	310	NNU_00796-RA	yes	yes	0	0	0	1	60.757	60.757	3	0.012921	P180731_F1	32.152	25.531	1711900
AGDFVSDDIWYR	Unmodified	1442.65	0.646644	9055;429	NNU_25268-RA;NNU_01094-RA	no	no	0	0	0	1	97.154	97.154	2	0.0044248	P180731_F1	61.235	52.825	639660
AGDFWLPTGGIK	Unmodified	1260.65	0.650273	2180	NNU_05926-RA	yes	yes	0	0	0	1	104.08	104.08	2	0.0053784	P180731_F1	59.116	48.567	45353000
AGDGSENLINYGLTFASK	Unmodified	1855.9	0.895207	6580	NNU_18407-RA	yes	yes	0	0	0	6	114.63	114.63	2	2.127e-08	P180731_F6	80.316	75.836	5264500
AGDITQVITGLQSIDLNAAK	Unmodified	2027.09	0.0898842	320	NNU_00821-RA	yes	yes	0	0	0	1	127.08	127.08	2	5.5141e-05	P180731_F1	50.957	49.499	3538700
AGDKDGIAYTLITQK	Unmodified	1592.84	0.840987	2146	NNU_05853-RA	yes	yes	0	0	1	4	68.292	68.292	2;3	0.00024445	P180731_F4	71.685	62.642	12658000
AGDLQWMTAGR	Unmodified	1204.57	0.565891	7297	NNU_20460-RA	yes	yes	0	0	0	5	73.974	73.974	2	1.0423e-05	P180731_F5	109.39	94.709	12949000
AGDLVAAQELFESMPLR	Unmodified	1845.93	0.929484	4410	NNU_12090-RA	yes	yes	0	0	0	3	136.75	136.75	2;3	2.1407e-05	P180731_F3	71.601	71.601	4573800
AGDPFWVMR	Oxidation (M)	1093.5	0.5015	4943	NNU_13620-RA	yes	yes	0	1	0	3	74.891	74.891	2	0.0062051	P180731_F3	66.692	53.1	19977000
AGDPFWVMR	Unmodified	1077.51	0.506586	4943	NNU_13620-RA	yes	yes	0	0	0	9	100.83	100.83	2	0.00066467	P180731_F9	137.13	126.26	25634000
AGDPLAAWSAAAR	Unmodified	1255.63	0.630934	4438;9011	NNU_12177-RA;NNU_25149-RA	no	no	0	0	0	7.5	87.721	87.721	2	0.00029814	P180731_F8	95.98	82.972	45677000
AGDQPDPGFGSLENVPHGPVHLWAGDR	Unmodified	2824.33	0.331739	5825	NNU_16201-RA	yes	yes	0	0	0	5.2	97.225	97.225	3;4	9.0897e-35	P180731_F5	103.12	101.24	37703000
AGDSFFAGLIK	Unmodified	1124.59	0.58661	558	NNU_01458-RA	yes	yes	0	0	0	2	113.92	113.92	2	0.0089892	P180731_F2	60.255	42.743	5751200
AGDSVAVIGVGGVGSSCLQVAR	Unmodified	2058.05	0.0527872	8372	NNU_23465-RA	yes	yes	0	0	0	10	85.44	85.44	2	5.3761e-24	P180731_F10	112.58	103.32	4893400
AGDTVQGVINPSR	Unmodified	1312.67	0.673527	4924	NNU_13583-RA	yes	yes	0	0	0	1	42.349	42.349	2	4.9054e-05	P180731_F1	69.345	43.333	0
AGDVALLYWQR	Unmodified	1290.67	0.672071	4173	NNU_11471-RA	yes	yes	0	0	0	10	97.56	97.56	2	3.9105e-07	P180731_F10	135.86	127.46	28858000
AGDVLVFR	Unmodified	875.486	0.486502	2958	NNU_07948-RA	yes	yes	0	0	0	7	68.89	68.89	2	0.0090816	P180731_F7	103.74	44.758	5977300
AGEEIRDQLYNFK	Unmodified	1581.78	0.778721	7073	NNU_19832-RA	yes	yes	0	0	1	2	67.742	67.742	2	0.011862	P180731_F2	62.035	48.446	3322700
AGEFFPSIR	Unmodified	1022.52	0.51853	6414	NNU_17854-RA	yes	yes	0	0	0	8	82.492	82.492	2	0.002848	P180731_F8	97.565	72.746	152790000
AGEIPVAFVVR	Unmodified	1156.66	0.660444	5369	NNU_14758-RA	yes	yes	0	0	0	10	92.172	92.172	2	0.031848	P180731_F10	48.188	35.612	34485000
AGELGVPVGFMCMK	Unmodified	1494.7	0.703313	770	NNU_02013-RA	yes	yes	0	0	0	3	108.34	108.34	2	0.0031651	P180731_F3	54.871	49.605	13829000
AGELSAAELENLMVIVANPR	Oxidation (M)	2112.09	0.088504	2372	NNU_06421-RA;NNU_20073-RA;NNU_06715-RA	yes	no	0	1	0	5.33	114.35	114.35	2;3	3.2645e-45	P180731_F5	159.26	150.2	14465000
AGELSAAELENLMVIVANPR	Unmodified	2096.09	0.0935894	2372	NNU_06421-RA;NNU_20073-RA;NNU_06715-RA	yes	no	0	0	0	5.5	143.51	143.51	2;3	1.7937e-08	P180731_F5	78.674	78.188	40353000
AGELTAAELENLMVIVANPR	Unmodified	2110.11	0.109239	2304	NNU_06249-RA	yes	yes	0	0	0	5.33	144.42	144.42	2;3	1.7937e-08	P180731_F5	78.674	78.208	2623900
AGELTAAELENLMVIVANPR	Oxidation (M)	2126.1	0.104154	2304	NNU_06249-RA	yes	yes	0	1	0	6	115.46	115.46	2;3	4.8617e-09	P180731_F6	78.674	63.511	2229300
AGEMPQGIPTYSPR	Oxidation (M)	1518.71	0.713678	8309	NNU_23276-RA	yes	yes	0	1	0	3.5	45.259	45.259	2	0.0031263	P180731_F4	44.925	38.022	9374000
AGEMPQGIPTYSPR	Unmodified	1502.72	0.718763	8309	NNU_23276-RA	yes	yes	0	0	0	4	61.743	61.743	2	0.00021674	P180731_F4	73.758	67.28	28721000
AGEVFSAFPSDGQSAIR	Unmodified	1737.83	0.832213	2151	NNU_05860-RA	yes	yes	0	0	0	6	84.762	84.762	2	1.7949e-16	P180731_F6	130.21	123.46	9290600
AGEVGGALEFLTK	Unmodified	1290.68	0.681967	8250	NNU_23100-RA	yes	yes	0	0	0	1	102.14	102.14	2	0.0022283	P180731_F1	62.287	54.323	4467000
AGEVTIAGHCLK	Unmodified	1254.64	0.639056	2064	NNU_05645-RA	yes	yes	0	0	0	8	41.636	41.636	2	0.0026495	P180731_F8	65.179	57.082	9561700
AGFADVDFGWGK	Unmodified	1268.58	0.582587	8251	NNU_23101-RA	yes	yes	0	0	0	3	106.09	106.09	2	0.0035568	P180731_F3	63.164	58.648	5057700
AGFETPATTYIPGAR	Unmodified	1550.77	0.772907	7203	NNU_20224-RA	yes	yes	0	0	0	8	77.127	77.127	2	1.2346e-05	P180731_F8	94.09	80.853	114240000
AGFFIGDGAGVGK	Unmodified	1194.6	0.603323	315	NNU_00808-RA	yes	yes	0	0	0	6.5	80.152	80.152	2	0.001877	P180731_F6	63.662	56.096	15775000
AGFGGVDSSGSLTR	Unmodified	1309.63	0.626243	5701	NNU_15851-RA	yes	yes	0	0	0	4	49.295	49.295	2	0.0012928	P180731_F4	61.444	48.436	7764700
AGFHPGDVVIEFDGKPVGSIK	Unmodified	2168.13	0.126604	6453	NNU_17971-RA	yes	yes	0	0	1	6	92.889	92.889	3;4	5.4322e-05	P180731_F6	43.164	36.728	6373900
AGFIGSQR	Unmodified	834.435	0.434801	2223	NNU_06045-RA	yes	yes	0	0	0	9.5	30.228	30.228	2	0.017304	P180731_F9	84.368	58.145	197320000
AGFLNEAQELIR	Unmodified	1359.71	0.714664	1697	NNU_04562-RA	yes	yes	0	0	0	10	109.62	109.62	2	0.04611	P180731_F10	46.88	37.685	656500
AGFLSVLR	Unmodified	861.507	0.507237	4685	NNU_12845-RA	yes	yes	0	0	0	8	95.407	95.407	2	0.042702	P180731_F8	69.598	23.172	5792700
AGFSDLTSSPSSSSTPSNK	Unmodified	1855.84	0.843566	5414	NNU_14910-RA	yes	yes	0	0	0	4	46.603	46.603	2	3.7565e-09	P180731_F4	85.087	79.875	7962300
AGFSIGATK	Unmodified	850.455	0.454868	2685	NNU_07207-RA	yes	yes	0	0	0	1	43.534	43.534	2	0.047073	P180731_F1	57.267	21.649	6642300
AGFVALVGR	Unmodified	888.518	0.518136	1455	NNU_03938-RA;NNU_17374-RA	yes	no	0	0	0	3	71.187	71.187	2	0.00052844	P180731_F3	132.08	86.132	552000000
AGFVEPTPIQSQGWPMALK	Oxidation (M)	2072.04	0.0400973	7467;4361	NNU_11985-RA;NNU_20909-RA	no	no	0	1	0	2.67	101.32	101.32	2;3	3.0094e-06	P180731_F2	66.977	61.72	21815000
AGFVEPTPIQSQGWPMALK	Unmodified	2056.05	0.0451826	7467;4361	NNU_11985-RA;NNU_20909-RA	no	no	0	0	0	4.5	114.54	114.54	2;3	4.5084e-13	P180731_F4	91.317	82.26	35970000
AGGAYTLNTASAVTVR	Unmodified	1550.81	0.80527	136	NNU_00347-RA;NNU_00829-RA;NNU_06989-RA	yes	no	0	0	0	5.5	58.563	58.563	2	1.0846e-12	P180731_F3	123.76	115.42	33742000
AGGECLTFDQLALR	Unmodified	1549.76	0.755877	5100;2113	NNU_05755-RA;NNU_14010-RA;NNU_05029-RA;NNU_09361-RA	no	no	0	0	0	7.5	96.875	96.875	2;3	1.4207e-10	P180731_F9	125.53	113.61	367640000
AGGEGVMQNVIMQCLR	Unmodified	1761.83	0.832429	507	NNU_01312-RA	yes	yes	0	0	0	2	106.19	106.19	2	1.261e-43	P180731_F2	204.13	201.38	10994000
AGGEGVMQNVIMQCLR	Oxidation (M)	1777.83	0.827344	507	NNU_01312-RA	yes	yes	0	1	0	7.5	78.142	78.142	2	1.5364e-07	P180731_F9	56.527	45.581	2321500
AGGFDLNVVTADLK	Unmodified	1418.74	0.740544	4365	NNU_11991-RA	yes	yes	0	0	0	3.67	107.17	107.17	2;3	1.194e-10	P180731_F7	126.71	115.48	933650000
AGGFIHAGR	Unmodified	884.462	0.461684	4394	NNU_12055-RA;NNU_12056-RA	yes	no	0	0	0	1	24.576	24.576	2	0.00059491	P180731_F1	122.18	95.38	84174000
AGGIDSPLITK	Unmodified	1070.6	0.597175	453	NNU_01155-RA	yes	yes	0	0	0	3	22.137	22.137	3	0.014731	P180731_F3	48.998	24.968	4864900
AGGIFLPLVK	Unmodified	1013.63	0.627353	1081	NNU_02789-RA;NNU_08335-RA	yes	no	0	0	0	9	109.18	109.18	2	0.061575	P180731_F9	46.819	22.597	125230000
AGGLAVNGMSK	Oxidation (M)	1019.51	0.506979	9029	NNU_25205-RA	yes	yes	0	1	0	7	19.986	19.986	2	0.00046969	P180731_F7	77.124	50.681	7239900
AGGLAVNGMSK	Unmodified	1003.51	0.512065	9029	NNU_25205-RA	yes	yes	0	0	0	7	32.854	32.854	2	3.7089e-05	P180731_F7	103.63	80.918	20722000
AGGLCIADEVQTGFAR	Unmodified	1663.8	0.798804	6725	NNU_18808-RA	yes	yes	0	0	0	2.67	90.274	90.274	2;3	6.2796e-20	P180731_F3	143.46	130.67	168810000
AGGLGPNVR	Unmodified	839.461	0.46135	3190	NNU_08624-RA;NNU_08621-RA	yes	no	0	0	0	3	24.49	24.49	2	0.010578	P180731_F3	70.856	45.719	5658200
AGGLYINPK	Unmodified	931.513	0.512717	8766	NNU_24464-RA	yes	yes	0	0	0	10	41.877	41.877	2	0.029901	P180731_F10	63.961	29.708	28410000
AGGNDKPGGIPVNLNNNIASR	Unmodified	2077.07	0.0664634	112	NNU_00287-RA	yes	yes	0	0	1	3	56.889	56.889	3	0.0015948	P180731_F3	30.84	27.773	3523300
AGGPAGISVSPAMQK	Unmodified	1369.7	0.702385	5199	NNU_14298-RA	yes	yes	0	0	0	1	48.974	48.974	2	0.00066289	P180731_F1	60.657	53.292	6003900
AGGQLQVLNALDQAK	Unmodified	1524.83	0.826005	1293	NNU_03433-RA	yes	yes	0	0	0	7	91.983	91.983	2	7.6734e-06	P180731_F7	78.191	72.296	1753500
AGGQWQWDR	Unmodified	1102.49	0.494441	3598	NNU_09782-RA	yes	yes	0	0	0	2.5	58.772	58.772	2	0.0007604	P180731_F3	139.98	117.95	258970000
AGGSAFPR	Unmodified	761.382	0.382037	4599	NNU_12591-RA	yes	yes	0	0	0	9.5	24.109	24.109	2	0.01824	P180731_F10	83.206	67.574	3548200
AGGSFAPAGVTK	Unmodified	1061.55	0.550559	9013	NNU_25156-RA	yes	yes	0	0	0	7	33.021	33.021	2	0.001048	P180731_F7	71.806	46.968	4013400
AGGTMTGVLSAANEK	Oxidation (M)	1421.68	0.682043	8510	NNU_23816-RA	yes	yes	0	1	0	3	31.252	31.252	2	4.153e-07	P180731_F3	108.36	99.656	6014800
AGGTMTGVLSAANEK	Unmodified	1405.69	0.687129	8510	NNU_23816-RA	yes	yes	0	0	0	4	54.056	54.056	2	8.1559e-43	P180731_F4	198.87	188.75	319130000
AGGVFLPIIK	Unmodified	1013.63	0.627353	4831	NNU_13336-RA;NNU_22659-RA	yes	no	0	0	0	7	103.54	103.54	2	0.0076348	P180731_F7	69.375	45.525	474660000
AGGVGGTCVLR	Unmodified	1045.53	0.533863	2888	NNU_07724-RA	yes	yes	0	0	0	7	35.072	35.072	2	0.010338	P180731_F7	58.274	37.44	2276300
AGGYSGLGR	Unmodified	836.414	0.414065	8206	NNU_22980-RA	yes	yes	0	0	0	10	24.514	24.514	2	0.0010109	P180731_F10	163.2	124.78	496310000
AGHAGVTVGENWFIVGGGDNK	Unmodified	2084.01	0.00755158	2070	NNU_05661-RA;NNU_14115-RA	yes	no	0	0	0	5	94.037	94.037	3	1.7708e-07	P180731_F5	60.669	55.278	6936600
AGHEEFVEADNAEAIITR	Acetyl (Protein N-term)	2012.94	0.943948	5239	NNU_14407-RA	yes	yes	1	0	0	1	90.878	90.878	2	0.00011477	P180731_F1	54.764	50.543	786920
AGHMLSQPEVSNFFTR	Oxidation (M)	1835.86	0.862467	2909	NNU_07820-RA	yes	yes	0	1	0	6.5	79.704	79.704	2;3	1.9665e-24	P180731_F10	147.7	141.98	231490000
AGHMLSQPEVSNFFTR	Unmodified	1819.87	0.867553	2909	NNU_07820-RA	yes	yes	0	0	0	3	88.428	88.428	2	1.9057e-18	P180731_F3	135.09	131.11	56463000
AGHQTSAESWGTGR	Unmodified	1443.65	0.649104	5527;4543	NNU_15240-RA;NNU_12442-RA	no	no	0	0	0	2.67	22.345	22.345	2;3	1.6057e-05	P180731_F1	77.72	71.284	8910400
AGHVGNLNYPSMSAVFQQYGEK	Oxidation (M)	2412.12	0.116844	1827	NNU_05031-RA	yes	yes	0	1	0	8	70.274	70.274	3	1.2513e-07	P180731_F8	56.882	55.656	3029500
AGHVYEAMDLIK	Unmodified	1345.67	0.670022	4033	NNU_11009-RA	yes	yes	0	0	0	3	70.953	70.953	3	0.0031613	P180731_F3	47.991	37.638	4524500
AGIALNDNFVK	Unmodified	1160.62	0.618973	7888;7891	NNU_22089-RA;NNU_22096-RA	no	no	0	0	0	4.64	82.458	82.458	2;3	1.3629e-05	P180731_F3	108.7	91.223	14424000000
AGIDTSHPYVPR	Unmodified	1311.66	0.657149	719	NNU_01883-RA	yes	yes	0	0	0	1	36.701	36.701	3	0.0028081	P180731_F1	49.448	38.129	3412000
AGIDTSHPYVPR	Acetyl (Protein N-term)	1353.67	0.667714	719	NNU_01883-RA	yes	yes	1	0	0	2	51.706	51.706	2	5.8722e-05	P180731_F2	101.5	97.162	59313000
AGIGLSASFMK	Unmodified	1080.56	0.563766	489	NNU_01252-RA	yes	yes	0	0	0	5.5	82.302	82.302	2	0.0097085	P180731_F1	59.198	46.162	13586000
AGIGPLTQDWEPVVIR	Acetyl (Protein N-term)	1791.95	0.951934	6877	NNU_19250-RA	yes	yes	1	0	0	6	137.85	137.85	2	0.00014759	P180731_F6	62.055	59.194	6454800
AGIIDPLK	Unmodified	825.496	0.496004	4641;5973;7476	NNU_16704-RA;NNU_12690-RA;NNU_20926-RA	no	no	0	0	0	5.5	65.283	65.283	2	0.034468	P180731_F5	73.208	38.007	2791700000
AGIIDPLKVIR	Unmodified	1193.75	0.749593	4641;5973	NNU_16704-RA;NNU_12690-RA	no	no	0	0	1	4.5	91.672	91.672	3	0.0018058	P180731_F4	62.466	52.811	3439000
AGILFGIR	Unmodified	845.512	0.512323	6999	NNU_19629-RA	yes	yes	0	0	0	9	94.707	94.707	2	0.012135	P180731_F9	94.539	19.228	21033000
AGILGNMQNLYETVK	Unmodified	1649.84	0.844692	3319	NNU_08963-RA	yes	yes	0	0	0	5.5	113.59	113.59	2	1.4154e-12	P180731_F3	128.95	112.73	96876000
AGILGNMQNLYETVK	Oxidation (M)	1665.84	0.839607	3319	NNU_08963-RA	yes	yes	0	1	0	6.5	78.018	78.018	2	2.6044e-06	P180731_F7	96.673	63.971	38674000
AGINVIQIDEAALR	Unmodified	1481.82	0.820192	7768	NNU_21805-RA	yes	yes	0	0	0	6.4	102.38	102.38	2;3	2.3199e-19	P180731_F10	170.66	159.65	2775900000
AGIPTPVYETTK	Unmodified	1275.67	0.671068	2126	NNU_05793-RA	yes	yes	0	0	0	6.5	52.717	52.717	2	0.0092003	P180731_F7	55.261	27.347	16275000
AGIQEVHFLPFNPTDK	Unmodified	1811.92	0.920634	8995	NNU_25111-RA	yes	yes	0	0	0	6.5	100.51	100.51	2;3	2.2839e-07	P180731_F6	102.57	91.198	441320000
AGIQEVHFLPFNPTDKR	Unmodified	1968.02	0.0217451	8995	NNU_25111-RA	yes	yes	0	0	1	6	89.121	89.121	2;3;4	1.446e-09	P180731_F4	93.226	85.141	290870000
AGITTSLNAR	Unmodified	1002.55	0.545808	2156	NNU_05874-RA	yes	yes	0	0	0	10	37.075	37.075	2	0.00073817	P180731_F10	92.538	48.113	37563000
AGIVLLQR	Unmodified	868.549	0.549437	3160	NNU_08549-RA	yes	yes	0	0	0	3.5	66.42	66.42	2	0.012135	P180731_F1	94.539	62.068	134160000
AGIVPSLDALVK	Unmodified	1181.7	0.701974	5070	NNU_13930-RA	yes	yes	0	0	0	6	109.26	109.26	2	0.022315	P180731_F8	47.039	38.233	5889900
AGIVPVAFR	Unmodified	928.549	0.549437	4457	NNU_12232-RA;NNU_24404-RA	yes	no	0	0	0	3	76.716	76.716	2	0.0018193	P180731_F3	110.12	88.82	280040000
AGIVPVAYR	Unmodified	944.544	0.544351	4718;1725	NNU_12958-RA;NNU_18772-RA;NNU_24976-RA;NNU_07293-RA;NNU_04640-RA	no	no	0	0	0	6	54.001	54.001	2	0.0011856	P180731_F6	116.37	101.51	612170000
AGLAAEAVHAFNR	Unmodified	1325.68	0.684033	6168	NNU_17228-RA	yes	yes	0	0	0	7	66.153	66.153	2;3	0.0003465	P180731_F7	62.088	58.643	12902000
AGLAAILDR	Unmodified	898.524	0.523616	6815	NNU_19039-RA	yes	yes	0	0	0	6	81.819	81.819	2	0.042455	P180731_F6	59.067	22.366	4876600
AGLAGSQTNPFISDAK	Unmodified	1575.79	0.789286	1148	NNU_02975-RA	yes	yes	0	0	0	5	68.467	68.467	2	0.00051959	P180731_F5	60.489	50.136	45556000
AGLALVEHASSVLPATK	Unmodified	1662.93	0.93047	1360	NNU_03677-RA	yes	yes	0	0	0	4.5	84.033	84.033	2;3	2.8354e-05	P180731_F5	64.454	59.974	60820000
AGLANLYQEGSMLTFEGQK	Oxidation (M)	2071.99	0.988456	787;7931	NNU_02056-RA;NNU_22196-RA	no	no	0	1	0	4.43	103.68	103.68	2;3	7.1514e-52	P180731_F3	180.78	178.43	511550000
AGLANLYQEGSMLTFEGQK	Unmodified	2055.99	0.993541	787;7931	NNU_02056-RA;NNU_22196-RA	no	no	0	0	0	6.29	113.18	113.18	2;3	1.693e-52	P180731_F5	185.63	183.01	1179200000
AGLAPEGSQFDAR	Acetyl (Protein N-term)	1359.64	0.641893	4329;7486	NNU_11914-RA;NNU_20958-RA	no	no	1	0	0	5	65.27	65.27	2	0.0053857	P180731_F9	46.069	37.659	4166400
AGLAVPDQAPSMIIPTQMK	Oxidation (M)	1983.02	0.016919	8207	NNU_22985-RA	yes	yes	0	1	0	5.5	88.802	88.802	2	9.5438e-06	P180731_F10	65.808	58.676	14415000
AGLAVPDQAPSMIIPTQMK	Unmodified	1967.02	0.0220044	8207	NNU_22985-RA	yes	yes	0	0	0	3	101.3	101.3	2;3	1.0171e-10	P180731_F3	88.781	84.112	113660000
AGLFDNALAMLK	Oxidation (M)	1278.66	0.664208	9321	NNU_26011-RA	yes	yes	0	1	0	3	112.82	112.82	2	0.0050067	P180731_F3	49.448	35.639	1272300
AGLFTVLPVSAESTR	Unmodified	1546.84	0.835507	5196	NNU_14292-RA	yes	yes	0	0	0	5	108.61	108.61	2	3.5033e-06	P180731_F5	104.55	93.178	10292000
AGLGVFANLR	Unmodified	1016.58	0.576714	9001	NNU_25120-RA	yes	yes	0	0	0	6	95.289	95.289	2	0.0008063	P180731_F6	90.761	41.343	3201500
AGLHIVEQSLWK	Unmodified	1379.76	0.756135	240	NNU_00620-RA	yes	yes	0	0	0	3.67	83.968	83.968	2;3	1.3358e-08	P180731_F2	143	132.45	305740000
AGLLANLK	Unmodified	798.496	0.496338	5555	NNU_15330-RA	yes	yes	0	0	0	8	66.031	66.031	2	0.0086771	P180731_F8	104.45	41.733	9773200
AGLLPGDPSHHGMVESGPYNFSQDR	Acetyl (Protein N-term)	2709.22	0.224163	8691	NNU_24233-RA	yes	yes	1	0	0	1	92.418	92.418	3	5.0387e-09	P180731_F1	55.588	50.831	3472000
AGLLPTTR	Unmodified	827.486	0.486502	1739	NNU_04691-RA	yes	yes	0	0	0	5	45.227	45.227	2	0.009809	P180731_F5	102.46	21.168	59446000
AGLNALTK	Unmodified	786.46	0.459953	1122	NNU_02909-RA	yes	yes	0	0	0	9	35.047	35.047	2	0.05355	P180731_F9	66.27	26.002	228290000
AGLNLPVYTTVR	Unmodified	1302.73	0.729586	2571	NNU_06926-RA;NNU_22242-RA	yes	no	0	0	0	2	85.805	85.805	2	0.00049792	P180731_F2	77.597	64.197	6550600
AGLNSAIIR	Unmodified	913.535	0.534515	6818	NNU_19049-RA	yes	yes	0	0	0	5.5	49.234	49.234	2	0.0026754	P180731_F3	100.84	50.796	208460000
AGLNSAIVR	Unmodified	899.519	0.518865	9091	NNU_25353-RA	yes	yes	0	0	0	10	39.691	39.691	2	0.00055342	P180731_F10	128.36	63.794	248130000
AGLQFPVGR	Unmodified	943.524	0.52395	386;7702;4492	NNU_14094-RA;NNU_15200-RA;NNU_12313-RA;NNU_22359-RA;NNU_18860-RA;NNU_06860-RA;NNU_01006-RA;NNU_16472-RA;NNU_16467-RA;NNU_08943-RA;NNU_08944-RA;NNU_26314-RA;NNU_21584-RA	no	no	0	0	0	7.67	83.606	83.606	2	0.00057608	P180731_F10	124.98	68.725	6099200000
AGLQPSQIK	Unmodified	940.534	0.53418	7754;9259	NNU_21757-RA;NNU_25842-RA	no	no	0	0	0	3	29.726	29.726	2	0.0016264	P180731_F3	112.11	73.947	70531000
AGLQQALR	Unmodified	855.493	0.49265	3842	NNU_10481-RA	yes	yes	0	0	0	8	34.625	34.625	2	0.0043921	P180731_F8	115.69	61.801	39050000
AGLQYVGPELDAMK	Oxidation (M)	1506.74	0.73883	2735;5811	NNU_07338-RA;NNU_16165-RA	no	no	0	1	0	1	71.357	71.357	2	5.2402e-05	P180731_F1	86.944	83.228	26643000
AGLQYVGPELDAMK	Unmodified	1490.74	0.743915	2735;5811	NNU_07338-RA;NNU_16165-RA	no	no	0	0	0	1.33	89.545	89.545	2;3	4.5179e-05	P180731_F1	70.889	64.411	255300000
AGLTAYNHNLDTSR	Unmodified	1531.74	0.737919	8200	NNU_22951-RA	yes	yes	0	0	0	6.5	36.404	36.404	2;3	2.9088e-11	P180731_F6	122.97	118.42	215680000
AGLVNALK	Unmodified	784.481	0.480688	7478	NNU_20934-RA	yes	yes	0	0	0	2.5	46.472	46.472	2	0.004337	P180731_F2	116.3	45.158	464150000
AGLVTCGGLCPGLNDVIR	Unmodified	1870.94	0.939337	2709	NNU_07259-RA	yes	yes	0	0	0	1	97.596	97.596	2	2.2124e-08	P180731_F1	79.863	75.515	3733800
AGMDGVILKPVSLEK	Unmodified	1555.86	0.864365	5780	NNU_16050-RA	yes	yes	0	0	1	9	80.41	80.41	2	6.3363e-05	P180731_F9	85.469	73.886	1871100
AGMDVNCGSYLQK	Oxidation (M)	1457.63	0.627899	8043	NNU_22456-RA	yes	yes	0	1	0	2	30.804	30.804	2	8.5113e-13	P180731_F2	133.32	124.91	18713000
AGMDVNCGSYLQK	Unmodified	1441.63	0.632985	8043	NNU_22456-RA	yes	yes	0	0	0	2.5	47.661	47.661	2	1.1055e-10	P180731_F2	130.1	121.4	207890000
AGMEELVILK	Unmodified	1101.61	0.610382	202	NNU_07664-RA;NNU_00521-RA	yes	no	0	0	0	2	94.535	94.535	2	0.025781	P180731_F2	56.404	26.661	2659200
AGMIFYR	Oxidation (M)	872.421	0.421459	6470	NNU_18019-RA	yes	yes	0	1	0	8.5	42.235	42.235	2	0.018345	P180731_F7	78.994	63.786	55926000
AGMIFYR	Unmodified	856.427	0.426544	6470	NNU_18019-RA	yes	yes	0	0	0	9.5	65.276	65.276	2	0.040991	P180731_F9	92.692	76.539	613820000
AGMIPLQMELGGK	Unmodified	1343.69	0.694128	4425	NNU_12129-RA	yes	yes	0	0	0	1	98.716	98.716	2	0.00028111	P180731_F1	96.745	81.2	104220000
AGMLIDSGTVITR	Oxidation (M)	1348.7	0.70205	9262	NNU_25850-RA	yes	yes	0	1	0	3	56.844	56.844	2	0.0050035	P180731_F3	48.467	38.667	8384500
AGMLIDSGTVITR	Unmodified	1332.71	0.707136	9262	NNU_25850-RA	yes	yes	0	0	0	7	74.532	74.532	2	0.00034473	P180731_F7	85.536	69.313	54185000
AGMPVVCVNHDSGAGGPAVK	Oxidation (M)	1937.91	0.908766	1000;4709	NNU_02584-RA;NNU_12941-RA	no	no	0	1	0	4	29.747	29.747	3	5.8226e-05	P180731_F4	44.238	42.502	2583900
AGMPVVCVNHDSGAGGPAVK	Unmodified	1921.91	0.913851	1000;4709	NNU_02584-RA;NNU_12941-RA	no	no	0	0	0	4	45.731	45.731	2;3	1.1797e-06	P180731_F4	73.057	69.307	22375000
AGMSCLITYTSSTANQDFK	Unmodified	2093.94	0.939791	4842	NNU_13382-RA	yes	yes	0	0	0	10	95.306	95.306	2	0.00015329	P180731_F10	53.037	51.175	1874800
AGMSLLVIDTENK	Unmodified	1389.72	0.717366	4163	NNU_11435-RA	yes	yes	0	0	0	1	92.306	92.306	2	0.00038593	P180731_F1	92.039	78.854	4695900
AGMSYFHETLWK	Unmodified	1468.68	0.680921	3151	NNU_08518-RA	yes	yes	0	0	0	4.91	87.19	87.19	2;3	4.6267e-12	P180731_F3	177.1	0	2469400000
AGMTHIVR	Unmodified	883.47	0.469806	7143;4057	NNU_20042-RA;NNU_11095-RA	no	no	0	0	0	9	20.98	20.98	2	0.0038829	P180731_F9	125.49	98.697	16766000
AGMVNLALMDK	2 Oxidation (M)	1193.58	0.57843	5582	NNU_15442-RA	yes	yes	0	2	0	2	43.387	43.387	2	0.035705	P180731_F2	41.242	27.842	8273600
AGMVNLALMDK	Oxidation (M)	1177.58	0.583515	5582	NNU_15442-RA	yes	yes	0	1	0	4.67	65.302	65.302	2	0.00035956	P180731_F2	79.286	68.325	129700000
AGMVNLALMDK	Unmodified	1161.59	0.588601	5582	NNU_15442-RA	yes	yes	0	0	0	7.5	85.688	85.688	2	0.0011008	P180731_F8	81.92	70.7	314470000
AGMVPLQMELGGK	Oxidation (M)	1345.67	0.673393	6896	NNU_19311-RA	yes	yes	0	1	0	6.67	70.593	70.593	2	0.00015513	P180731_F4	71.806	67.12	180540000
AGMVPLQMELGGK	Unmodified	1329.68	0.678478	6896	NNU_19311-RA	yes	yes	0	0	0	9	89.929	89.929	2	0.033394	P180731_F9	41.56	19.889	238950000
AGMVVTFGPSGLTTEVK	Oxidation (M)	1708.87	0.870572	3685	NNU_10047-RA	yes	yes	0	1	0	7.33	84.921	84.921	2	2.4465e-17	P180731_F9	131.56	109.46	207510000
AGMYLILR	Oxidation (M)	951.521	0.521173	3713	NNU_10126-RA;NNU_02622-RA	yes	no	0	1	0	8	67.833	67.833	2	0.0037011	P180731_F8	88.904	65.884	19551000
AGNCLYATGR	Unmodified	1081.5	0.497477	2998	NNU_08057-RA	yes	yes	0	0	0	3	26.826	26.826	2	2.9605e-05	P180731_F3	123.11	115.89	12191000
AGNEEIEPLQLAGGIPIHPGFIR	Unmodified	2427.29	0.291044	8222	NNU_23018-RA	yes	yes	0	0	0	7	122.35	122.35	2;3	5.7542e-10	P180731_F7	64.377	63.308	27323000
AGNEPHLYHASLYVPPR	Unmodified	1919.96	0.96423	1088	NNU_02813-RA	yes	yes	0	0	0	9	53.16	53.16	4	0.028581	P180731_F9	22.051	19.577	1075400
AGNFVDNLLTGALR	Unmodified	1459.78	0.778327	8026	NNU_22422-RA	yes	yes	0	0	0	7	136	136	2	0.027055	P180731_F7	38.995	32.719	1860600
AGNGSSYGVGMK	Oxidation (M)	1142.5	0.502622	6701	NNU_18739-RA	yes	yes	0	1	0	2	17.364	17.364	2	0.0060483	P180731_F2	47.039	42.343	2449100
AGNGSSYGVGMK	Unmodified	1126.51	0.507708	6701	NNU_18739-RA	yes	yes	0	0	0	8.5	26.862	26.862	2	4.0493e-05	P180731_F9	108.98	94.311	20006000
AGNIDMALSLYDR	Unmodified	1437.69	0.692214	7316	NNU_20511-RA	yes	yes	0	0	0	5	93.037	93.037	2	0.00018533	P180731_F5	78.814	72.234	6093400
AGNILELIHR	Unmodified	1134.65	0.650942	7068	NNU_19826-RA	yes	yes	0	0	0	3	88.228	88.228	2;3	0.00052004	P180731_F3	77.192	66.883	8008300
AGNILIDSNGAVK	Unmodified	1270.69	0.688115	8514	NNU_23824-RA	yes	yes	0	0	0	5	55.213	55.213	2	0.00040589	P180731_F5	74.78	68.164	22298000
AGNILLDR	Unmodified	870.492	0.492316	6396	NNU_17806-RA	yes	yes	0	0	0	2	50.939	50.939	2	0.0039587	P180731_F2	109.11	29.659	40492000
AGNILLDSNGVVK	Unmodified	1298.72	0.719415	6485	NNU_18082-RA	yes	yes	0	0	0	4	70.371	70.371	2	0.012288	P180731_F4	48.532	24.856	2682600
AGNIMEASGLFER	Unmodified	1393.67	0.665999	9169	NNU_25553-RA	yes	yes	0	0	0	7	96.945	96.945	2	0.0002586	P180731_F7	81.904	57.489	6307100
AGNLLELIR	Unmodified	997.592	0.59203	7610	NNU_21368-RA	yes	yes	0	0	0	3	107.44	107.44	2	0.0017606	P180731_F3	110.76	49.861	13544000
AGNLVDNLLTGALR	Unmodified	1425.79	0.793977	7198	NNU_20199-RA	yes	yes	0	0	0	7	133.68	133.68	2	0.00021236	P180731_F7	88.282	79.392	7874600
AGNSMALVGASGSGK	Unmodified	1305.63	0.634699	5215	NNU_14338-RA	yes	yes	0	0	0	9	36.772	36.772	2	0.011617	P180731_F9	41.386	34.756	2243200
AGNVVAIR	Unmodified	798.471	0.471186	9196;286	NNU_00725-RA;NNU_25610-RA	no	no	0	0	0	7	29.149	29.149	2	0.010984	P180731_F7	100.39	23.332	25967000
AGPAPAAPR	Unmodified	806.44	0.439886	6778	NNU_18936-RA	yes	yes	0	0	0	2	15.97	15.97	2	0.0073629	P180731_F2	79.474	70.652	7783600
AGPFGTVK	Unmodified	775.423	0.422839	5936;1989	NNU_16581-RA;NNU_05433-RA	no	no	0	0	0	10	37.396	37.396	2	0.063387	P180731_F10	63.961	39.287	42007000
AGPGILGVNLGK	Unmodified	1094.64	0.644794	6314	NNU_17630-RA	yes	yes	0	0	0	1.5	83.909	83.909	2	0.0012461	P180731_F2	69.721	56.601	197140000
AGPGTIAEAMIR	Unmodified	1185.62	0.617593	7754;9259	NNU_21757-RA;NNU_25842-RA	no	no	0	0	0	6	79.945	79.945	2	0.0016797	P180731_F6	54.343	44.687	23834000
AGPGTIAEAMIR	Oxidation (M)	1201.61	0.612507	7754;9259	NNU_21757-RA;NNU_25842-RA	no	no	0	1	0	6	45.398	45.398	2	8.7971e-05	P180731_F6	68.515	47.738	0
AGPILSNLYGADWEK	Unmodified	1632.81	0.814772	8001	NNU_22342-RA	yes	yes	0	0	0	3	103.29	103.29	2	2.4887e-08	P180731_F3	114.64	107.13	6619500
AGPPIGLVDIGISR	Unmodified	1363.78	0.78235	5434	NNU_14995-RA	yes	yes	0	0	0	3	103.58	103.58	2	0.00032436	P180731_F3	69.92	61.788	5189300
AGPPTAMNMQVLR	Unmodified	1384.7	0.695525	2123	NNU_05787-RA	yes	yes	0	0	0	8	72.756	72.756	2	4.3623e-16	P180731_F8	179.35	169.82	25521000
AGPPYDSHIPMYR	Unmodified	1502.7	0.697634	3927	NNU_10712-RA	yes	yes	0	0	0	5	56.52	56.52	3	0.062449	P180731_F5	29.937	25.39	9425100
AGPQMLEPIMK	Oxidation (M)	1229.61	0.614815	8875	NNU_24812-RA	yes	yes	0	1	0	4	55.057	55.057	2	0.00054805	P180731_F4	75.819	55.613	7818200
AGPQMLEPIMK	Unmodified	1213.62	0.619901	8875	NNU_24812-RA	yes	yes	0	0	0	6	78.735	78.735	2	6.3645e-08	P180731_F6	126.19	116.31	59975000
AGPSGLPSDHRR	Unmodified	1248.63	0.632331	9551	NNU_26609-RA	yes	yes	0	0	1	1	15.336	15.336	3	0.0075786	P180731_F1	41.242	26.562	5086900
AGPSLSAYNYDSAYGK	Unmodified	1662.75	0.752566	314	NNU_00807-RA	yes	yes	0	0	0	2	61.487	61.487	2	0.00016972	P180731_F2	66.022	61.804	10562000
AGPTERPVLENHYIK	Unmodified	1722.91	0.905318	8519	NNU_23835-RA	yes	yes	0	0	1	2.5	39.396	39.396	3;4	6.4318e-05	P180731_F3	65.511	52.671	74660000
AGPTERPVLENHYIK	Acetyl (Protein N-term)	1764.92	0.915883	8519	NNU_23835-RA	yes	yes	1	0	1	3	53.482	53.482	3	2.2964e-05	P180731_F3	67.846	64.076	9948700
AGPVLVAINPFK	Unmodified	1224.72	0.723044	6308;4154	NNU_17619-RA;NNU_11405-RA	no	no	0	0	0	10	110.02	110.02	2	0.0044349	P180731_F10	61.213	56.697	2692100
AGQFLVR	Unmodified	789.45	0.449723	646	NNU_01696-RA	yes	yes	0	0	0	4	42.923	42.923	2	0.0084318	P180731_F4	132.72	58.001	8087900
AGQGAFGNMCR	Oxidation (M)	1183.49	0.486261	5527;4543	NNU_15240-RA;NNU_12442-RA	no	no	0	1	0	7	20.511	20.511	2	0.00032167	P180731_F8	80.916	77.423	87222000
AGQGAFGNMCR	Unmodified	1167.49	0.491346	5527;4543	NNU_15240-RA;NNU_12442-RA	no	no	0	0	0	8.5	36.533	36.533	2	5.1657e-08	P180731_F9	127.76	124.17	430050000
AGQGLISCGWSPDGK	Unmodified	1531.71	0.708927	1789	NNU_04929-RA	yes	yes	0	0	0	5	70.246	70.246	2	0.00067663	P180731_F5	60.489	52.623	17009000
AGQGTLLLNILSK	Unmodified	1326.79	0.787101	1893	NNU_05211-RA	yes	yes	0	0	0	9	122.16	122.16	2	0.033151	P180731_F9	41.621	30.623	14030000
AGQIGIHASSSPCSCEIR	Unmodified	1928.88	0.883279	8246	NNU_23093-RA	yes	yes	0	0	0	8	38.237	38.237	3	3.8066e-15	P180731_F8	72.359	66.396	0
AGQIVTWVSDPMHGNTIK	Oxidation (M)	1968.97	0.972746	4838	NNU_13370-RA	yes	yes	0	1	0	4.67	69.287	69.287	2;3	3.834e-17	P180731_F8	124.29	122.42	100390000
AGQIVTWVSDPMHGNTIK	Unmodified	1952.98	0.977831	4838	NNU_13370-RA	yes	yes	0	0	0	3.5	86.088	86.088	2;3	2.6174e-36	P180731_F1	171.56	169.34	134990000
AGQLGSPDVLVVR	Unmodified	1309.74	0.735399	775	NNU_02021-RA	yes	yes	0	0	0	5	72.517	72.517	2	0.00064892	P180731_F5	70.438	62.404	73505000
AGQLLTK	Unmodified	729.438	0.438489	7897	NNU_22111-RA	yes	yes	0	0	0	4	23.289	23.289	2	0.0077853	P180731_F4	134.06	65.658	7654400
AGQLQEASETFAQMLK	Unmodified	1750.86	0.855985	5915	NNU_16525-RA	yes	yes	0	0	0	6	119.66	119.66	2	0.011802	P180731_F6	36.597	24.954	1100900
AGQNQAPNVDMFDTYFR	Acetyl (Protein N-term)	2014.88	0.884325	8599	NNU_24016-RA	yes	yes	1	0	0	4	126.31	126.31	2	2.7697e-09	P180731_F4	96.208	95.43	4925300
AGQNQAPNVDMFDTYFR	Acetyl (Protein N-term);Oxidation (M)	2030.88	0.87924	8599	NNU_24016-RA	yes	yes	1	1	0	4	109.5	109.5	2	0.00032762	P180731_F4	45.618	45.039	735890
AGQPHAEVFALR	Unmodified	1294.68	0.678219	7648	NNU_21440-RA	yes	yes	0	0	0	4	52.942	52.942	2;3	1.4941e-06	P180731_F4	114.54	91.308	145170000
AGQSQALVGASGSGK	Unmodified	1316.67	0.668442	2699	NNU_07236-RA	yes	yes	0	0	0	7.5	21.073	21.073	2	2.1545e-05	P180731_F7	75.911	68.864	36500000
AGQSVQVPIYDFK	Unmodified	1450.75	0.74563	808	NNU_02110-RA	yes	yes	0	0	0	7	85.509	85.509	2;3	1.4766e-13	P180731_F7	175.21	163.51	234390000
AGQVGITK	Acetyl (Protein N-term)	814.455	0.454868	9489	NNU_26444-RA	yes	yes	1	0	0	7	33.164	33.164	2	0.029785	P180731_F7	58.916	25.471	8591500
AGQVHAPMQR	Unmodified	1093.55	0.545096	441	NNU_01130-RA	yes	yes	0	0	0	2	17.167	17.167	2;3	0.00076745	P180731_F2	74.173	68.003	55015000
AGQVVTWVSDPMHGNTIK	Oxidation (M)	1954.96	0.957096	8113	NNU_22690-RA	yes	yes	0	1	0	7	61.074	61.074	2;3	2.8652e-10	P180731_F7	99.392	93.928	147640000
AGQVVTWVSDPMHGNTIK	Unmodified	1938.96	0.962181	8113	NNU_22690-RA	yes	yes	0	0	0	9.5	78.46	78.46	2;3	1.3063e-40	P180731_F9	183.77	169.98	623050000
AGSAASLSSLLNR	Unmodified	1245.67	0.667714	7805	NNU_21900-RA	yes	yes	0	0	0	1	81.986	81.986	2	4.8387e-11	P180731_F1	158.25	139.15	21089000
AGSAGNLSLGGR	Acetyl (Protein N-term)	1100.56	0.557435	7023	NNU_19711-RA	yes	yes	1	0	0	9	52.634	52.634	2	1.8414e-08	P180731_F9	138.89	114.86	200750000
AGSALLDIIQAR	Unmodified	1226.7	0.698286	5852	NNU_16303-RA	yes	yes	0	0	0	8	124.46	124.46	2	0.048893	P180731_F8	42.083	8.4946	1966600
AGSDAMLPPGVYTLQDLR	Unmodified	1902.95	0.950948	2501	NNU_06770-RA	yes	yes	0	0	0	5	111.19	111.19	2;3	3.9747e-09	P180731_F5	89.484	85.004	10953000
AGSEFSGATLASGGDGAMWSHSYDIK	Unmodified	2601.14	0.144181	495	NNU_01271-RA	yes	yes	0	0	0	5	90.605	90.605	3	3.4947e-09	P180731_F5	49.765	47.783	2975900
AGSGHYTVYR	Unmodified	1109.53	0.525407	8787	NNU_24520-RA	yes	yes	0	0	0	2	20.164	20.164	2	0.0074484	P180731_F2	69.721	50.062	1109900
AGSGVATLGLPDSPGVPK	Unmodified	1621.87	0.867536	7950	NNU_22236-RA	yes	yes	0	0	0	7.33	77.445	77.445	2;3	1.033e-22	P180731_F7	137.91	134.59	449000000
AGSHVSLLNQNPPSPGNPTAIFLTK	Unmodified	2559.34	0.344536	4006	NNU_10917-RA	yes	yes	0	0	0	6	99.173	99.173	3	2.0165e-08	P180731_F6	50.783	49.252	8315900
AGSLPTTVSTSK	Unmodified	1147.61	0.608468	8938	NNU_24969-RA;NNU_07051-RA	yes	no	0	0	0	6.5	29.319	29.319	2	0.00061569	P180731_F6	76.357	62.245	113380000
AGSLSLR	Unmodified	702.402	0.402438	1905;7544	NNU_21139-RA;NNU_05242-RA	no	no	0	0	0	7	30.462	30.462	2	0.0075173	P180731_F7	134.66	62.714	205270000
AGSQHLSLPNK	Unmodified	1150.61	0.609471	9421	NNU_26263-RA	yes	yes	0	0	0	8	27.022	27.022	3	0.01825	P180731_F8	36.528	22.442	1366200
AGSQSLPHNIR	Unmodified	1178.62	0.615619	2490	NNU_06751-RA	yes	yes	0	0	0	7	23.051	23.051	2;3	3.7117e-06	P180731_F7	110.84	95.209	77498000
AGSQVQSLK	Unmodified	916.498	0.497795	927	NNU_02378-RA	yes	yes	0	0	0	2	18.344	18.344	2	0.00021263	P180731_F2	170.5	78.45	7413300
AGSSFFDNLKK	Unmodified	1212.61	0.613887	469	NNU_01206-RA	yes	yes	0	0	1	7.5	62.12	62.12	2;3	1.9205e-06	P180731_F8	116.75	98.073	36091000
AGSSTTFLSPPSSPK	Unmodified	1462.73	0.730374	2257	NNU_06130-RA	yes	yes	0	0	0	4	55.8	55.8	2	5.0931e-05	P180731_F4	71.08	66.993	7582200
AGSSWSFPR	Unmodified	993.467	0.466829	4775	NNU_13143-RA	yes	yes	0	0	0	6.5	66.656	66.656	2	0.0025107	P180731_F7	102.62	92.154	27378000
AGSVATCQAIIR	Unmodified	1245.65	0.649955	5820	NNU_16189-RA	yes	yes	0	0	0	10	41.314	41.314	2	0.019147	P180731_F10	49.025	42.121	14782000
AGSVEPAHHHTFGHDLVVLK	Unmodified	2150.1	0.102121	2482	NNU_06718-RA	yes	yes	0	0	0	5	42.302	42.302	2;3;4;5	3.2784e-28	P180731_F4	137.69	118.76	214160000
AGSVLILFGGEDSK	Unmodified	1391.73	0.729645	2194;2577	NNU_05971-RA;NNU_06945-RA	no	no	0	0	0	2	107.8	107.8	2	7.981e-11	P180731_F2	128.76	115.76	7120900
AGSWGNGFGK	Unmodified	979.451	0.451179	5076	NNU_13951-RA	yes	yes	0	0	0	1.5	45.82	45.82	2	0.00053011	P180731_F1	97.965	73.744	35198000
AGSYASLIR	Unmodified	936.503	0.50288	2699	NNU_07236-RA	yes	yes	0	0	0	3	54.423	54.423	2	0.053487	P180731_F3	56.209	30.588	13062000
AGTAMYFDFPR	Unmodified	1274.58	0.575393	1271	NNU_03356-RA	yes	yes	0	0	0	9.5	97.672	97.672	2	0.0027933	P180731_F9	72.34	68.623	10789000
AGTGGEEASLFAMDIFK	Unmodified	1742.82	0.818537	3398	NNU_09189-RA	yes	yes	0	0	0	1	134.11	134.11	2	0.0059683	P180731_F1	37.687	26.957	1761800
AGTGIVAAATGTDGQIK	Unmodified	1529.8	0.804936	8204	NNU_22973-RA	yes	yes	0	0	0	8.67	54.705	54.705	2;3	4.4051e-22	P180731_F9	137.61	111.12	155450000
AGTGVLLMQK	Oxidation (M)	1032.56	0.563766	8695	NNU_24241-RA	yes	yes	0	1	0	5	37.088	37.088	2	0.00011432	P180731_F5	101.54	86.874	27037000
AGTGVLLMQK	Unmodified	1016.57	0.568851	8695	NNU_24241-RA	yes	yes	0	0	0	5.5	55.368	55.368	2	0.0031671	P180731_F6	77.662	60.432	269560000
AGTHDVFAELPGFPDNIR	Unmodified	1954.95	0.953725	3669	NNU_10006-RA	yes	yes	0	0	0	7	110.53	110.53	2;3	5.2133e-06	P180731_F10	75.548	73.202	8374000
AGTIMLNNGLR	Oxidation (M)	1174.61	0.612841	3988	NNU_10852-RA	yes	yes	0	1	0	3	49.273	49.273	2	0.0041134	P180731_F3	55.353	44.034	5841300
AGTIMLNNGLR	Unmodified	1158.62	0.617927	3988	NNU_10852-RA	yes	yes	0	0	0	7	58.279	58.279	2	0.017721	P180731_F7	54.259	43.334	16724000
AGTLGVLPER	Unmodified	1011.57	0.571294	5342	NNU_14701-RA	yes	yes	0	0	0	5.5	54.258	54.258	2	0.029852	P180731_F5	55.314	32.673	7410800
AGTLLGPNAPSFDPK	Unmodified	1483.77	0.767094	5038	NNU_13843-RA	yes	yes	0	0	0	7.5	78.694	78.694	2	2.4797e-05	P180731_F7	75.376	61.958	71315000
AGTLNLNQAVESSR	Unmodified	1458.74	0.74267	9006	NNU_25137-RA	yes	yes	0	0	0	5	54.995	54.995	2	1.3235e-17	P180731_F5	164.93	139.58	303300000
AGTLNSIGVENVR	Unmodified	1328.7	0.704828	4464	NNU_12249-RA	yes	yes	0	0	0	9	55.638	55.638	2	0.00056829	P180731_F9	71.879	54.667	3865500
AGTMAAGLVFK	Unmodified	1064.57	0.568851	886	NNU_02277-RA	yes	yes	0	0	0	9	75.47	75.47	2	0.0086927	P180731_F9	60.691	44.553	14786000
AGTSDIFAILPGFPDNVR	Unmodified	1888.97	0.968313	3601	NNU_09790-RA	yes	yes	0	0	0	1	140.11	140.11	2	0.0011379	P180731_F1	44.391	39.774	647920
AGTSIYTR	Unmodified	867.445	0.445031	6150	NNU_17190-RA	no	no	0	0	0	8	22.829	22.829	2	0.012409	P180731_F8	93.143	66.759	26362000
AGTVATDIPQAIGEFK	Unmodified	1616.84	0.840987	5534	NNU_15253-RA	yes	yes	0	0	0	5	96.496	96.496	2	3.9616e-06	P180731_F5	94.487	82.429	107710000
AGTVATDIPQAIGEFKK	Unmodified	1744.94	0.93595	5534	NNU_15253-RA	yes	yes	0	0	1	7	82.186	82.186	3	0.00079539	P180731_F7	38.219	35.997	5732400
AGTVATDIPQAISEFK	Unmodified	1646.85	0.851551	8172	NNU_22859-RA	yes	yes	0	0	0	7	102.81	102.81	2	3.3347e-06	P180731_F7	83.54	69.369	4741100
AGTVFAALGSDGGVK	Unmodified	1348.7	0.69868	7235;456	NNU_01172-RA;NNU_20298-RA	no	no	0	0	0	6.4	78.906	78.906	2;3	7.4857e-06	P180731_F6	98.676	80.345	1043200000
AGVAAGMPVVGLTTR	Unmodified	1398.77	0.765319	152	NNU_00382-RA	yes	yes	0	0	0	2	79.626	79.626	2	0.016707	P180731_F2	38.376	0	1268000
AGVAALGLGYAGGEAVSTMVK	Unmodified	1921	0.997898	7199;8033	NNU_22434-RA;NNU_20211-RA	no	no	0	0	0	4	105.65	105.65	2;3	6.6771e-22	P180731_F3	107.72	101.12	293520000
AGVAALGLGYAGGEAVSTMVK	Oxidation (M)	1936.99	0.992813	7199;8033	NNU_22434-RA;NNU_20211-RA	no	no	0	1	0	6.8	85.422	85.422	2;3	1.0972e-14	P180731_F10	65.855	59.081	37372000
AGVCSNFLCNSK	Unmodified	1355.6	0.596205	5216	NNU_14340-RA	yes	yes	0	0	0	4	54.281	54.281	2	0.00031419	P180731_F4	96.82	83.42	36637000
AGVCSNFLCNSKPGDK	Unmodified	1752.79	0.792339	5216	NNU_14340-RA	yes	yes	0	0	1	3	46.518	46.518	2;3	0.0001706	P180731_F3	57.525	52.165	91934000
AGVDWVFVDHPSYQR	Unmodified	1774.84	0.842718	989	NNU_02556-RA	yes	yes	0	0	0	3.33	90.59	90.59	2;3	3.9871e-30	P180731_F3	183	173.71	94301000
AGVEDLPYLGDMPGSSLASSSGPVHSVEK	Unmodified	2885.38	0.375303	7368	NNU_20626-RA	yes	yes	0	0	0	6.5	104.73	104.73	3	5.2668e-12	P180731_F6	55.158	52.331	6533700
AGVGPLTQDWEPVVIR	Acetyl (Protein N-term)	1777.94	0.936284	362	NNU_00940-RA	yes	yes	1	0	0	4.5	131.5	131.5	2	9.5427e-31	P180731_F5	178.68	165.51	44325000
AGVHFYTQMK	Oxidation (M)	1196.56	0.564829	4912	NNU_13548-RA	yes	yes	0	1	0	3	30.778	30.778	2	0.00010501	P180731_F1	104.22	78.105	31807000
AGVHFYTQMK	Unmodified	1180.57	0.569914	4912	NNU_13548-RA	yes	yes	0	0	0	10	45.109	45.109	3	0.030117	P180731_F10	34.773	24.021	4426200
AGVIGFTK	Unmodified	791.454	0.454139	824	NNU_02140-RA	yes	yes	0	0	0	6	48.902	48.902	2	0.0042837	P180731_F4	104.44	48.315	423930000
AGVIISR	Unmodified	714.439	0.438824	6532	NNU_18212-RA	yes	yes	0	0	0	9	28.622	28.622	2	0.020396	P180731_F9	117.93	25.743	428800000
AGVIQAQPDMLEIIPPGTSK	Unmodified	2064.09	0.0925268	9325	NNU_26024-RA	yes	yes	0	0	0	5	105.51	105.51	2;3	0.0012648	P180731_F5	38.878	36.261	5190900
AGVLDLHSLIPK	Unmodified	1261.74	0.739422	8278	NNU_23196-RA	yes	yes	0	0	0	8	103.05	103.05	2	0.035959	P180731_F8	48.643	35.688	1448000
AGVLDNLK	Unmodified	828.471	0.470518	7084	NNU_20798-RA;NNU_19857-RA	yes	no	0	0	0	3	52.662	52.662	2	0.0045912	P180731_F3	113.5	34.358	250390000
AGVLDNLKK	Unmodified	956.565	0.565481	7084	NNU_20798-RA;NNU_19857-RA	yes	no	0	0	1	1	38.342	38.342	2	0.0011964	P180731_F1	123.21	62.38	90344000
AGVLLHPTSLPGPYGIGDFGEEAFR	Unmodified	2599.31	0.307088	7185	NNU_20149-RA	yes	yes	0	0	0	7	121.83	121.83	3	6.1583e-14	P180731_F7	68.445	67.221	7757900
AGVLPLEVGTR	Unmodified	1110.64	0.639708	7552	NNU_21167-RA	yes	yes	0	0	0	6	76.224	76.224	2	0.010338	P180731_F6	58.274	30.097	31883000
AGVLTSDQTLFTNPK	Unmodified	1590.83	0.825337	8799	NNU_24553-RA	yes	yes	0	0	0	7	79.852	79.852	2	0.0018356	P180731_F7	53.168	38.377	59692000
AGVLVGTGMGGLTVFSDGVK	Oxidation (M)	1879.97	0.971349	1321	NNU_03545-RA	yes	yes	0	1	0	4	101.19	101.19	2	7.3899e-06	P180731_F6	60.621	57.725	13846000
AGVLVGTGMGGLTVFSDGVK	Unmodified	1863.98	0.976434	1321	NNU_03545-RA	yes	yes	0	0	0	6	117.57	117.57	2	4.6744e-05	P180731_F6	54.225	50.455	2758200
AGVNIVVATPGR	Unmodified	1152.66	0.661506	4446	NNU_12204-RA	yes	yes	0	0	0	6	55.4	55.4	2	7.2574e-05	P180731_F6	107.09	91.228	7320800
AGVNLLLTR	Unmodified	955.581	0.581465	5233	NNU_14398-RA	yes	yes	0	0	0	3	75.133	75.133	2	0.002339	P180731_F3	104.48	47.674	22651000
AGVPLPFDELSPSK	Unmodified	1455.76	0.760946	7596	NNU_21318-RA	yes	yes	0	0	0	2.5	103.15	103.15	2	0.00024317	P180731_F2	72.815	56.465	28778000
AGVPTVSSGYTSGLLHR	Acetyl (Protein N-term)	1742.9	0.895148	280	NNU_00711-RA	yes	yes	1	0	0	9	84.201	84.201	2	1.5247e-09	P180731_F9	99.344	78.905	2872100
AGVSNAQGNITIYPDQYNR	Unmodified	2080	0.997381	9267	NNU_25870-RA	yes	yes	0	0	0	4	63.263	63.263	2;3	1.6259e-46	P180731_F4	166.6	164.53	9352800
AGVSTISHTAPSLPLEGR	Acetyl (Protein N-term)	1833.96	0.958476	8440	NNU_23629-RA	yes	yes	1	0	0	8	84.245	84.245	2;3	3.4251e-31	P180731_F8	148.36	132.19	79190000
AGVTGPVSI	Unmodified	799.444	0.443968	3246	NNU_08763-RA	yes	yes	0	0	0	2	70.539	70.539	1	0.0085449	P180731_F2	121.52	92.206	6063000
AGVVETATGIAK	Unmodified	1115.62	0.618638	5128	NNU_14076-RA	yes	yes	0	0	0	3.5	44.993	44.993	2	0.0004776	P180731_F4	92.247	39.757	735200000
AGVVPTLMR	Unmodified	942.532	0.532072	4475	NNU_12277-RA	yes	yes	0	0	0	9	66.199	66.199	2	0.0062107	P180731_F9	82.287	52.12	19903000
AGVVSSLNDMLACDK	Unmodified	1578.74	0.738178	8837;1756	NNU_04774-RA;NNU_24659-RA	no	no	0	0	0	10	95.929	95.929	2	0.00027017	P180731_F10	65.467	59.926	7606500
AGWFPFGYIER	Unmodified	1341.65	0.650607	3001	NNU_08077-RA	yes	yes	0	0	0	7	133.03	133.03	2	0.022403	P180731_F7	52.247	47.353	1595700
AGWGVMASHR	Oxidation (M)	1086.5	0.502897	9061;424;8909	NNU_24887-RA;NNU_01082-RA;NNU_25287-RA	no	no	0	1	0	6.82	26.249	26.249	2;3	0.00054093	P180731_F10	82.417	75.521	1234300000
AGWGVMASHR	Unmodified	1070.51	0.507982	9061;424;8909	NNU_24887-RA;NNU_01082-RA;NNU_25287-RA	no	no	0	0	0	7.86	41.902	41.902	2;3	0.00013069	P180731_F7	140.16	134.38	2985100000
AGWPTGDLPDLTLK	Unmodified	1482.77	0.771845	4006	NNU_10917-RA	yes	yes	0	0	0	5.5	113.46	113.46	2	0.0018444	P180731_F5	57.53	52.615	61640000
AGYEQSLSVLK	Unmodified	1193.63	0.629203	5481	NNU_15109-RA	yes	yes	0	0	0	3	65.633	65.633	2	0.0012641	P180731_F3	80.014	41.264	44038000
AGYNIYHMK	Unmodified	1095.52	0.51715	1921	NNU_05272-RA	yes	yes	0	0	0	1	39.554	39.554	3	0.044141	P180731_F1	34.387	27.651	6130400
AGYNIYHMK	Oxidation (M)	1111.51	0.512065	1921	NNU_05272-RA	yes	yes	0	1	0	5	25.526	25.526	2	0.033861	P180731_F5	49.554	40.809	2558900
AGYVIQGSGR	Unmodified	1006.52	0.519593	1238	NNU_03233-RA	yes	yes	0	0	0	5	27.426	27.426	2	0.00025078	P180731_F5	113.15	90.439	172910000
AHAHDLQVHPYTYR	Unmodified	1706.83	0.827737	1654;2774	NNU_04476-RA;NNU_07429-RA	no	no	0	0	0	5.5	28.254	28.254	2;3;4	2.6693e-05	P180731_F4	92.265	87.21	47525000
AHCSYAVNSYFQR	Unmodified	1601.7	0.70451	1663;2763	NNU_04494-RA;NNU_07405-RA	no	no	0	0	0	5	54.108	54.108	3	0.033797	P180731_F5	35.45	34.153	2844600
AHEAAINALKPGNK	Unmodified	1432.78	0.778661	9273	NNU_25885-RA	yes	yes	0	0	1	2.75	24.094	24.094	2;3;4	4.9357e-05	P180731_F2	92.151	86.014	20094000
AHEIAGLR	Unmodified	865.477	0.477	1681	NNU_04529-RA	yes	yes	0	0	0	1	23.415	23.415	2	0.0067092	P180731_F1	107.9	74.538	6548200
AHETDAYTISTPLNFYTSCSQESK	Unmodified	2749.22	0.21774	6793	NNU_18973-RA	yes	yes	0	0	0	6	94.607	94.607	3	3.0339e-07	P180731_F6	47.371	46.338	1294200
AHEVISANLR	Unmodified	1108.6	0.598906	9033	NNU_25229-RA	yes	yes	0	0	0	2	31.231	31.231	2;3	7.4068e-05	P180731_F2	136.96	104.64	28870000
AHEYWPLVMDIAR	Oxidation (M)	1615.78	0.781698	8725	NNU_24343-RA	yes	yes	0	1	0	5	99.489	99.489	3	0.0010103	P180731_F5	53.869	51.007	3723500
AHEYWPLVMDIAR	Unmodified	1599.79	0.786783	8725	NNU_24343-RA	yes	yes	0	0	0	8.33	115.93	115.93	2;3	5.213e-07	P180731_F8	119.25	115.75	76777000
AHFHFMAPK	Unmodified	1084.53	0.527655	4967	NNU_13660-RA	yes	yes	0	0	0	5.5	38.518	38.518	3	0.00017467	P180731_F10	116.73	107.72	16997000
AHFPAPGVIQISGER	Unmodified	1577.83	0.831425	7989	NNU_22312-RA	yes	yes	0	0	0	10	69.76	69.76	3	1.6507e-06	P180731_F10	84.297	78.924	11550000
AHFTAPSSVR	Unmodified	1071.55	0.546142	6839;2494	NNU_22548-RA;NNU_19104-RA;NNU_06761-RA	no	no	0	0	0	7	25.145	25.145	2;3	0.00058941	P180731_F10	76.345	68.515	1318900000
AHGEQNLVTWAR	Unmodified	1380.69	0.689846	763	NNU_01991-RA	yes	yes	0	0	0	3.5	53.826	53.826	2	2.825e-09	P180731_F3	129.37	122	24930000
AHGGFSVFAGVGER	Unmodified	1389.68	0.678947	6183;6921	NNU_17289-RA;NNU_19371-RA	no	no	0	0	0	9.4	73.95	73.95	2;3	3.0434e-16	P180731_F10	146.59	140.21	107250000
AHGGGLSGQAQAISLGIAR	Unmodified	1762.94	0.943829	8884	NNU_24824-RA;NNU_09871-RA	yes	no	0	0	0	9	68.131	68.131	2;3	2.7609e-28	P180731_F9	142.43	140.58	26757000
AHGLAPEIPEDLYHLIK	Unmodified	1915.02	0.0203481	2466	NNU_18201-RA;NNU_06681-RA;NNU_18918-RA;NNU_13437-RA	yes	no	0	0	0	6.5	110.39	110.39	2;3;4	3.4564e-09	P180731_F4	87.647	81.825	278370000
AHGLAPEIPEDLYHLIKK	Unmodified	2043.12	0.115311	2466	NNU_18201-RA;NNU_06681-RA;NNU_18918-RA;NNU_13437-RA	yes	no	0	0	1	9	100.34	100.34	4	0.0005047	P180731_F9	36.775	34.647	1118000
AHGMSAFEYPR	Unmodified	1264.57	0.565891	3583	NNU_09736-RA	yes	yes	0	0	0	2.5	48.253	48.253	2;3	4.1958e-06	P180731_F2	94.465	85.527	26959000
AHGQYDIAIR	Unmodified	1142.58	0.583256	7817	NNU_21922-RA	yes	yes	0	0	0	5	38.782	38.782	2	0.010967	P180731_F5	66.056	60.275	1167200
AHGTSPDAPFYLGESSTFK	Unmodified	2010.93	0.932321	7352	NNU_20583-RA	yes	yes	0	0	0	5	81.486	81.486	2;3	4.7771e-13	P180731_F5	90.718	88.496	7615200
AHIFLAENEMASGR	Oxidation (M)	1560.74	0.735476	3305	NNU_08935-RA	yes	yes	0	1	0	1.33	41.706	41.706	2;3	3.0182e-05	P180731_F2	101.2	95.662	23643000
AHIFLAENEMASGR	Unmodified	1544.74	0.740561	3305	NNU_08935-RA	yes	yes	0	0	0	5.42	58.475	58.475	2;3	9.3588e-17	P180731_F1	135.02	125.51	82801000
AHILDTHLR	Unmodified	1074.59	0.593427	344	NNU_00887-RA	yes	yes	0	0	0	3	30.095	30.095	2	0.006064	P180731_F3	82.645	61.249	6423900
AHIMTDGFNSCR	Unmodified	1407.6	0.602353	891	NNU_02285-RA	yes	yes	0	0	0	6.33	37.371	37.371	2;3	7.0104e-05	P180731_F6	92.707	87.985	109250000
AHIMTDGFNSCR	Oxidation (M)	1423.6	0.597268	891	NNU_02285-RA	yes	yes	0	1	0	10	26.299	26.299	2	0.0030367	P180731_F10	54.005	53.665	7451200
AHITENFVVQTR	Unmodified	1413.74	0.736462	277	NNU_00698-RA	yes	yes	0	0	0	6.67	47.655	47.655	2;3	2.6208e-07	P180731_F5	113.38	90.801	28315000
AHLLFDFHQVVDGLR	Unmodified	1765.93	0.926388	73	NNU_00173-RA	yes	yes	0	0	0	5.5	116.18	116.18	3	0.0020509	P180731_F8	40.278	40.278	1724700
AHLMEIQVNGGTVAQK	Oxidation (M)	1710.87	0.872304	7143;4057	NNU_20042-RA;NNU_11095-RA	no	no	0	1	0	3.5	38.937	38.937	2;3	6.3753e-07	P180731_F1	99.055	94.838	6158800
AHLMEIQVNGGTVAQK	Unmodified	1694.88	0.877389	7143;4057	NNU_20042-RA;NNU_11095-RA	no	no	0	0	0	6	55.274	55.274	2;3	3.8526e-07	P180731_F6	109.07	104.32	10676000
AHLQNYISTHYTAPR	Unmodified	1770.88	0.880166	2756;1676	NNU_04517-RA;NNU_07392-RA	no	no	0	0	0	8.33	46.032	46.032	2;3	2.4476e-26	P180731_F9	109.1	106.24	50753000
AHLWCSPGTK	Unmodified	1155.55	0.549513	4357	NNU_11979-RA	yes	yes	0	0	0	5	34.21	34.21	2	0.01629	P180731_F5	62.166	57.272	4632800
AHMDPFGWTENSAR	Unmodified	1617.7	0.699425	259	NNU_00667-RA	yes	yes	0	0	0	4.33	78.067	78.067	2;3	3.5044e-05	P180731_F6	89.613	85.818	52114000
AHMGIFTELGVLYAR	Oxidation (M)	1692.87	0.865762	4619;4757	NNU_13085-RA;NNU_12628-RA	no	no	0	1	0	6	111.64	111.64	3	0.00034655	P180731_F6	50.897	44.419	955720
AHMQAFIDK	Oxidation (M)	1075.51	0.512065	1000	NNU_02584-RA	yes	yes	0	1	0	2	21.703	21.703	2	0.020359	P180731_F2	53.028	40.216	2964100
AHMQAFIDK	Unmodified	1059.52	0.51715	1000	NNU_02584-RA	yes	yes	0	0	0	2.33	35.053	35.053	2;3	0.00064475	P180731_F3	121.6	110.85	42626000
AHNADVNVISWNR	Unmodified	1494.73	0.732774	4360	NNU_11983-RA	yes	yes	0	0	0	6.4	58.318	58.318	2;3	1.9045e-21	P180731_F5	191.84	183.53	160260000
AHNADVYLISGGFR	Unmodified	1518.76	0.757926	2769	NNU_07419-RA	yes	yes	0	0	0	9	75.713	75.713	2;3	4.8341e-17	P180731_F9	145.06	133.14	379610000
AHNSQLYSSTLTSR	Unmodified	1563.76	0.764133	4309	NNU_11864-RA	yes	yes	0	0	0	1.33	34.575	34.575	2;3	1.2292e-05	P180731_F1	79.036	73.663	40917000
AHPDVFNMMLQILEDGR	2 Oxidation (M)	2016.94	0.939731	7972;748	NNU_22281-RA;NNU_01944-RA	no	no	0	2	0	6	96.664	96.664	3	5.8704e-05	P180731_F6	58.246	54.71	1133000
AHPGFPISDGIGR	Unmodified	1322.67	0.673134	4441	NNU_12189-RA	yes	yes	0	0	0	6	59.53	59.53	3	2.8494e-05	P180731_F6	78.903	67.977	9213200
AHPISSELRR	Unmodified	1164.64	0.636354	3941	NNU_10755-RA	yes	yes	0	0	1	7	18.09	18.09	3	0.00031729	P180731_F7	80.755	68.258	3212500
AHPWFNGVEWDK	Unmodified	1484.68	0.683698	3803	NNU_10369-RA	yes	yes	0	0	0	4	86.107	86.107	3	0.01326	P180731_F4	35.774	32.001	1472000
AHQLVMEGYK	Unmodified	1174.58	0.580479	5741	NNU_20424-RA;NNU_15955-RA	yes	no	0	0	0	5	34.782	34.782	2;3	9.0607e-05	P180731_F6	137.89	119.84	91721000
AHQLVMEGYK	Oxidation (M)	1190.58	0.575393	5741	NNU_20424-RA;NNU_15955-RA	yes	no	0	1	0	6	22.272	22.272	2;3	0.0014081	P180731_F6	73.9	41.264	7622700
AHQLVMEGYNWCQDK	Unmodified	1877.82	0.818888	8980	NNU_25072-RA;NNU_07144-RA	yes	no	0	0	0	6	67.88	67.88	2;3	1.7194e-06	P180731_F2	95.067	89.772	47325000
AHQLVMEGYNWGHEQK	Unmodified	1925.88	0.884265	1155	NNU_02989-RA	yes	yes	0	0	0	6	56.106	56.106	2;3;4	1.3888e-24	P180731_F1	143.88	140.13	259690000
AHQLVMEGYNWGHEQK	Oxidation (M)	1941.88	0.87918	1155	NNU_02989-RA	yes	yes	0	1	0	7.67	41.409	41.409	3;4	2.8551e-19	P180731_F10	134.97	130.7	25677000
AHQLVQEGLK	Unmodified	1121.62	0.619307	6294	NNU_17592-RA	yes	yes	0	0	0	4.57	26.646	26.646	2;3	6.9808e-05	P180731_F6	99.815	85.136	34622000
AHQWFVDPTEPELFPNK	Unmodified	2053.99	0.989776	5509	NNU_15190-RA	yes	yes	0	0	0	5	103.19	103.19	3	0.00010878	P180731_F5	53.565	51.946	1411300
AHQWFVDPTEPELFPNKK	Unmodified	2182.08	0.0847393	5509	NNU_15190-RA	yes	yes	0	0	1	6	92.327	92.327	4	0.0011318	P180731_F6	35.133	32.25	3204100
AHSAPGSMPTEPLRK	Unmodified	1577.8	0.79841	4091	NNU_11189-RA	yes	yes	0	0	1	7	24.861	24.861	3	0.0009057	P180731_F7	44.44	40.862	2363000
AHSASLTDFGAVGDGVTLNTK	Unmodified	2060.02	0.0174476	4197	NNU_11529-RA	yes	yes	0	0	0	3	80.737	80.737	2;3	2.8159e-78	P180731_F3	198.24	190.73	53307000
AHSCALFEAR	Unmodified	1160.54	0.539677	2519	NNU_06804-RA	yes	yes	0	0	0	2	37.314	37.314	2	9.3022e-05	P180731_F2	119.6	113.57	20845000
AHSIVLEPR	Unmodified	1020.57	0.571629	60	NNU_00133-RA	yes	yes	0	0	0	1	31.731	31.731	2	0.003152	P180731_F1	91.087	58.767	4034800
AHSQGVTSLVFSR	Unmodified	1387.72	0.720812	3260	NNU_08803-RA	yes	yes	0	0	0	10	62.965	62.964	2;3	6.583e-05	P180731_F10	89.26	78.888	83278000
AHSSAFVVAPK	Unmodified	1112.6	0.597843	7593	NNU_21310-RA	yes	yes	0	0	0	2	30.491	30.491	2	2.0328e-06	P180731_F2	147.91	130.68	14814000
AHSYYDGMTK	Unmodified	1171.5	0.496809	5037	NNU_13837-RA	yes	yes	0	0	0	4	24.382	24.382	2	0.018785	P180731_F4	60.342	56.499	935720
AHTGWDIGVR	Unmodified	1110.56	0.557041	9251	NNU_25810-RA	yes	yes	0	0	0	3	51.608	51.608	2	0.010006	P180731_F3	66.758	53.721	3044200
AHTIEIYPGVTK	Unmodified	1327.71	0.713601	5295	NNU_14570-RA	yes	yes	0	0	0	4	50.24	50.24	2	0.002625	P180731_F4	65.234	51.465	5729700
AHTLLFPR	Unmodified	953.545	0.544686	6295	NNU_17596-RA	yes	yes	0	0	0	4	53.708	53.708	2	0.0038848	P180731_F3	125.58	71.427	80807000
AHTYLGNPR	Unmodified	1027.52	0.519927	8856	NNU_24736-RA	yes	yes	0	0	0	7	20.073	20.073	2	0.0021069	P180731_F6	107	97.607	8985900
AHTYVWENK	Unmodified	1146.55	0.545808	4667	NNU_12793-RA	yes	yes	0	0	0	2.67	35.672	35.672	2;3	2.1707e-25	P180731_F2	211.52	165.4	325600000
AHVAVLSFPFGSHTSSLLK	Unmodified	1997.07	0.0734463	9249	NNU_25796-RA	yes	yes	0	0	0	5.2	101.92	101.92	3;4	1.3219e-39	P180731_F4	100.58	94.568	7359200
AHVCSFYVR	Unmodified	1137.54	0.538948	1392	NNU_24238-RA;NNU_03749-RA	yes	no	0	0	0	5	39.177	39.177	2;3	0.0020272	P180731_F5	73.665	68.768	13492000
AHVESGGFTISPLK	Unmodified	1441.76	0.756529	5541	NNU_15277-RA	yes	yes	0	0	0	7	65.441	65.441	3	0.0077666	P180731_F7	34.432	27.528	2942500
AHVIVIGATNR	Unmodified	1149.66	0.661841	7078;7076;7607;7810	NNU_19845-RA;NNU_19849-RA;NNU_21354-RA;NNU_21907-RA	no	no	0	0	0	8	33.821	33.821	2;3	0.03179	P180731_F8	54.259	26.778	4163300
AHVIVIGATNRPNSIDPALR	Unmodified	2113.18	0.17562	7078;7076;7607;7810	NNU_19845-RA;NNU_19849-RA;NNU_21354-RA;NNU_21907-RA	no	no	0	0	1	4.8	61.555	61.555	3;4	4.4539e-10	P180731_F1	81.157	77.822	37558000
AIADEWKPK	Unmodified	1056.56	0.560395	4971	NNU_13682-RA	yes	yes	0	0	1	2.5	38.74	38.74	3	0.01492	P180731_F2	54.982	46.495	402650000
AIAEAISLGLIQSR	Unmodified	1440.83	0.830028	8958	NNU_25020-RA	yes	yes	0	0	0	7	105.27	105.27	2;3	3.2622e-05	P180731_F7	73.834	61.839	20401000
AIAEEWKPK	Unmodified	1070.58	0.576045	3903	NNU_10647-RA	yes	yes	0	0	1	1	34.807	34.807	2;3	0.01492	P180731_F1	54.982	48.086	53451000
AIAEFALK	Unmodified	861.496	0.496004	7271	NNU_20388-RA	yes	yes	0	0	0	7	67.722	67.722	2	0.012663	P180731_F5	91.853	34.676	521060000
AIAEFVGETLK	Unmodified	1176.64	0.639039	965	NNU_02497-RA	yes	yes	0	0	0	7	83.259	83.259	2	0.059138	P180731_F7	43.604	27.975	4237300
AIAEIVNGMVER	Unmodified	1300.68	0.680921	7873	NNU_22066-RA;NNU_02171-RA	yes	no	0	0	0	2.5	83.015	83.015	2	9.7034e-05	P180731_F2	105.65	45.394	43606000
AIAELIPHEVPAIEK	Unmodified	1628.91	0.913758	6634	NNU_18546-RA	yes	yes	0	0	0	1	87.567	87.567	2;3	1.1456e-06	P180731_F1	109.1	87.753	14821000
AIAELIPHEVPNIEKK	Unmodified	1800.01	0.0145344	459	NNU_01178-RA	yes	yes	0	0	1	8	87.586	87.586	3	0.034945	P180731_F8	20.709	17.073	7239000
AIAELIPYEVPNLEK	Unmodified	1697.92	0.923988	7238	NNU_20302-RA	yes	yes	0	0	0	3	113.12	113.12	2;3	0.00040124	P180731_F2	49.595	46.929	272220000
AIAEYLSNDLPYK	Unmodified	1495.76	0.75586	4088	NNU_11183-RA	yes	yes	0	0	0	2	90.264	90.264	2;3	0.00013085	P180731_F2	104.17	96.564	89098000
AIAEYLSTDLPYK	Unmodified	1482.76	0.760611	9523	NNU_26528-RA	yes	yes	0	0	0	4	91.379	91.379	2	3.4359e-10	P180731_F4	124.12	113.77	21903000
AIAFAIVNR	Unmodified	973.571	0.5709	2799	NNU_07483-RA	yes	yes	0	0	0	6	75.97	75.97	2	0.019232	P180731_F6	68.383	57.023	2932600
AIAFDEIDKAPEEK	Unmodified	1574.78	0.782803	9390	NNU_26195-RA	yes	yes	0	0	1	1	62.953	62.953	3	0.036595	P180731_F1	27.669	14.251	1233200
AIAGAGVLAGYDK	Unmodified	1204.65	0.645187	1090	NNU_02818-RA	yes	yes	0	0	0	7	64.718	64.718	2	0.00026568	P180731_F5	82.202	53.998	2586100000
AIAGEAGVPFFYR	Unmodified	1396.71	0.713936	561	NNU_01474-RA	yes	yes	0	0	0	2	100.82	100.82	2	0.00020777	P180731_F2	100.04	83.687	29858000
AIAGLIPR	Unmodified	809.512	0.512323	1409	NNU_03797-RA	yes	yes	0	0	0	4	64.538	64.538	2	0.012707	P180731_F4	91.626	43.453	24532000
AIAGVSVTSQR	Unmodified	1087.6	0.598572	5327	NNU_14662-RA;NNU_14660-RA	yes	no	0	0	0	4.33	34.573	34.573	2	3.1725e-07	P180731_F3	164.64	121.56	130280000
AIAIDATEYVFK	Unmodified	1339.7	0.702368	3004	NNU_08091-RA	yes	yes	0	0	0	5	98.385	98.385	2	0.00044245	P180731_F3	81.92	67.91	161710000
AIALALGR	Unmodified	783.497	0.496673	7894	NNU_22102-RA	yes	yes	0	0	0	5.5	60.795	60.795	2	0.0039537	P180731_F3	128.86	37.922	366180000
AIALAMGR	Unmodified	801.453	0.453093	824	NNU_02140-RA	yes	yes	0	0	0	6	50.017	50.017	2	0.0044805	P180731_F10	114.72	22.254	406440000
AIALAMGR	Oxidation (M)	817.448	0.448008	824	NNU_02140-RA	yes	yes	0	1	0	3	29.422	29.422	2	0.0051402	P180731_F3	82.305	18.999	254260000
AIALELCR	Unmodified	944.511	0.511337	7530	NNU_21099-RA	yes	yes	0	0	0	5	64.547	64.547	2	0.0058751	P180731_F5	109.36	79.941	122810000
AIALGAQAVLVGR	Unmodified	1237.75	0.750656	8118	NNU_22701-RA	yes	yes	0	0	0	6	81.315	81.315	2	0.00021412	P180731_F6	99.752	89.564	2761600
AIALGLNK	Unmodified	798.496	0.496338	8237	NNU_23068-RA	yes	yes	0	0	0	7	50.442	50.442	2	0.017522	P180731_F7	84.097	19.34	20633000
AIALHLASLGAK	Unmodified	1163.7	0.702643	8440	NNU_23629-RA	yes	yes	0	0	0	8.33	71.954	71.954	2;3	5.9456e-05	P180731_F8	78.903	61.164	60182000
AIALHMAK	Unmodified	853.484	0.484393	757	NNU_01977-RA	yes	yes	0	0	0	6	32.625	32.625	2	0.021261	P180731_F6	79.451	68.635	6002000
AIALLTR	Unmodified	756.486	0.485774	6108	NNU_17052-RA	yes	yes	0	0	0	4	61.544	61.544	2	0.03929	P180731_F4	94.407	10.164	11239000
AIALTVDTPR	Unmodified	1055.6	0.597509	7445;17;7446	NNU_20847-RA;NNU_20846-RA;NNU_00019-RA	no	no	0	0	0	5.25	56.925	56.925	2	0.00036495	P180731_F4	105.98	53.396	289220000
AIANAQGVNEHLK	Unmodified	1363.72	0.720812	7443	NNU_20836-RA	yes	yes	0	0	0	1	26.728	26.728	2	0.00018275	P180731_F1	101.33	94.196	2627600
AIANECQANFISVK	Unmodified	1563.77	0.771527	7078;7076;7607;7810	NNU_19845-RA;NNU_19849-RA;NNU_21354-RA;NNU_21907-RA	no	no	0	0	0	6.33	63.692	63.692	2;3	2.9859e-19	P180731_F4	175.15	129.08	733320000
AIANNYADLIAYGR	Unmodified	1523.77	0.773242	1489	NNU_04018-RA	yes	yes	0	0	0	2.33	74.897	74.897	2;3;4	2.8407e-07	P180731_F1	119.39	103.84	141880000
AIAPSPMR	Oxidation (M)	857.443	0.442923	4931	NNU_13597-RA	yes	yes	0	1	0	1	18.042	18.042	2	0.065133	P180731_F1	43.218	25.37	2878900
AIAPSPMR	Unmodified	841.448	0.448008	4931	NNU_13597-RA	yes	yes	0	0	0	10	28.401	28.401	2	0.013076	P180731_F10	89.752	58.449	5235700
AIAQGNSEEVAAALFR	Unmodified	1645.84	0.842384	8184	NNU_22915-RA	yes	yes	0	0	0	2.75	97.076	97.076	2;3	5.3175e-25	P180731_F2	163.99	126.38	61277000
AIAQTIR	Unmodified	771.46	0.460287	8711	NNU_24305-RA	yes	yes	0	0	0	7.5	23.299	23.299	2	0.023674	P180731_F7	114.72	28.249	305920000
AIAQYTIDAR	Unmodified	1120.59	0.587673	2140	NNU_05839-RA	yes	yes	0	0	0	6	46.965	46.965	2	0.0019296	P180731_F6	82.831	48.744	83927000
AIASLAGETIVK	Unmodified	1171.68	0.681239	2984;8353	NNU_08027-RA;NNU_23398-RA	no	no	0	0	0	5	68.042	68.042	2	0.010666	P180731_F5	54.343	44.034	5268600
AIASLTPLNLPR	Unmodified	1264.75	0.750321	5738	NNU_15948-RA	yes	yes	0	0	0	7.5	93.75	93.75	2	0.00036217	P180731_F7	95.477	81.668	14665000
AIASNIDANFLK	Unmodified	1275.68	0.682301	4676	NNU_12822-RA;NNU_05297-RA	yes	no	0	0	0	8.6	81.683	81.683	2;3	3.0312e-09	P180731_F8	129	93.802	1225000000
AIASTQQLHPPLNER	Unmodified	1673.88	0.884917	4496	NNU_12327-RA	yes	yes	0	0	0	4.67	44.434	44.434	2;3	9.0668e-07	P180731_F5	100.11	82.096	51573000
AIASWHEIR	Unmodified	1081.57	0.566878	1765;8371	NNU_04844-RA;NNU_23463-RA	no	no	0	0	0	5.33	45.829	45.829	2;3	0.0021005	P180731_F5	73.233	62.968	349560000
AIATQTPPASPQR	Unmodified	1336.71	0.709913	2502	NNU_06772-RA	yes	yes	0	0	0	6	22.411	22.411	2	0.047083	P180731_F6	38.14	24.331	1359200
AIATTADAAFALSPSLVR	Unmodified	1773.96	0.962499	3652	NNU_09935-RA	yes	yes	0	0	0	4	105.25	105.25	2	0.00021663	P180731_F4	60.062	48.42	797470
AIAVPDVAR	Unmodified	910.524	0.523616	995	NNU_02575-RA	yes	yes	0	0	0	10	51.906	51.906	2	0.046246	P180731_F10	57.59	47.627	40669000
AICIVHNETATGVTNNLATVR	Unmodified	2253.15	0.153564	5155	NNU_14149-RA	yes	yes	0	0	0	1	68.138	68.138	3	3.5979e-29	P180731_F1	126.91	123.58	5014400
AICTEAGLLALR	Unmodified	1286.7	0.701656	5422	NNU_16719-RA;NNU_14946-RA	yes	no	0	0	0	10	90.529	90.529	2;3	4.6092e-09	P180731_F10	126.19	108.98	385210000
AICYSPADFPDARPETLR	Unmodified	2077.99	0.989124	1946	NNU_05322-RA	yes	yes	0	0	1	3.33	77.044	77.044	2;3	5.3444e-22	P180731_F3	137.91	127.77	52950000
AIDAMAVLGK	Unmodified	987.542	0.542302	5260	NNU_14477-RA	yes	yes	0	0	0	8	82.892	82.892	2	0.022285	P180731_F8	57.785	43.111	5603600
AIDDGVNVISMSLGGGMADYYK	Oxidation (M)	2291.05	0.0449842	5839	NNU_16255-RA	yes	yes	0	1	0	4	115.01	115.01	2	1.8699e-05	P180731_F4	45.363	44.178	653010
AIDFGLSDFVKPDER	Unmodified	1707.85	0.8468	2407	NNU_06519-RA	yes	yes	0	0	1	1	106.2	106.2	3	0.00010035	P180731_F1	63.682	56.465	5642200
AIDFRPR	Unmodified	873.482	0.482085	8844;5789	NNU_24686-RA;NNU_16088-RA	no	no	0	0	1	6	35.016	35.016	2	0.02445	P180731_F6	140.98	91.626	48078000
AIDKNHADLVAYGR	Unmodified	1541.8	0.79504	3158	NNU_08543-RA	yes	yes	0	0	1	3	32.45	32.45	3	2.5795e-05	P180731_F3	101.61	85.668	4674300
AIDNLFK	Acetyl (Protein N-term)	861.46	0.459619	6625	NNU_18520-RA	yes	yes	1	0	0	5	112.19	112.19	1	0.0083586	P180731_F5	89.55	59.365	13047000
AIDNPGFTPSSSLR	Unmodified	1460.73	0.725957	6798	NNU_18981-RA	yes	yes	0	0	0	4.5	59.132	59.132	2	0.0068709	P180731_F4	48.351	38.279	49178000
AIDPAYALPVHVVNR	Unmodified	1633.89	0.894025	5584	NNU_15474-RA;NNU_10939-RA	yes	no	0	0	0	2.67	79.375	79.375	2;3	2.439e-12	P180731_F3	126.09	118.17	231240000
AIDPGLVYDIR	Unmodified	1230.66	0.660838	3868	NNU_10543-RA	yes	yes	0	0	0	1	87.028	87.028	2	0.00010681	P180731_F1	98.898	41.551	26195000
AIDRPLFGDFWER	Unmodified	1620.8	0.804876	6155	NNU_17197-RA	yes	yes	0	0	1	7	112.35	112.35	2;3	4.0552e-07	P180731_F7	112.96	107.25	35850000
AIDTESLCVLAGK	Unmodified	1375.7	0.701716	507	NNU_01312-RA;NNU_02511-RA	yes	no	0	0	0	7.5	81.958	81.958	2	0.0107	P180731_F7	50.088	37.08	23439000
AIDVIPLLTPEVMEK	Unmodified	1666.92	0.921545	3173	NNU_08581-RA	yes	yes	0	0	0	2.67	134.55	134.55	2;3	1.6014e-05	P180731_F2	76.82	74.255	1044700000
AIDVIPLLTPEVMEK	Oxidation (M)	1682.92	0.91646	3173	NNU_08581-RA	yes	yes	0	1	0	2	122.24	122.24	2;3	1.1056e-06	P180731_F2	98.676	94.904	174090000
AIEAFCQK	Unmodified	965.464	0.464052	5792	NNU_16096-RA	yes	yes	0	0	0	1.5	35.572	35.572	2	0.025172	P180731_F1	77.282	28.721	24037000
AIEAQQIFK	Unmodified	1046.58	0.576045	8802	NNU_24563-RA	yes	yes	0	0	0	4	64.205	64.205	2	0.0028543	P180731_F4	97.431	65.11	544560000
AIEEWIVHHGK	Unmodified	1317.68	0.68297	5876	NNU_16376-RA	yes	yes	0	0	0	5.5	53.14	53.14	3	0.00042933	P180731_F6	72.2	46.083	12226000
AIEFDDYCHNHQPPISFIK	Unmodified	2330.08	0.079002	6759	NNU_18884-RA	yes	yes	0	0	0	2.33	87.369	87.369	3;4	2.7192e-14	P180731_F2	97.384	84.05	39409000
AIEFGLPIR	Unmodified	1014.59	0.586216	6780	NNU_18941-RA;NNU_23223-RA	yes	no	0	0	0	2.5	101.04	101.04	2	0.0033155	P180731_F3	89.355	30.374	30968000
AIEGFETVAFR	Unmodified	1238.63	0.629537	5354	NNU_14728-RA	yes	yes	0	0	0	8.67	90.744	90.744	2;3	0.0041355	P180731_F9	67.385	51.007	313690000
AIEGLHSQSTSLSR	Unmodified	1484.76	0.75832	6468	NNU_18016-RA	yes	yes	0	0	0	3	31.695	31.695	3	0.0020691	P180731_F3	44.132	37.61	2874200
AIEILSR	Unmodified	800.476	0.475603	7198;1010	NNU_20199-RA;NNU_02618-RA	no	no	0	0	0	3	54.048	54.048	2	0.064931	P180731_F3	80.229	19.257	45383000
AIELADAMENAGAALIR	Oxidation (M)	1743.88	0.882534	7605	NNU_21341-RA	yes	yes	0	1	0	1	84.637	84.637	2;3	1.1775e-43	P180731_F1	130.12	110.45	63660000
AIELADAMENAGAALIR	Unmodified	1727.89	0.887619	7605	NNU_21341-RA	yes	yes	0	0	0	3.22	128.46	128.46	2;3	1.049e-22	P180731_F1	134.14	125.57	332330000
AIELADNMENAGAALIR	Unmodified	1770.89	0.893433	7083	NNU_19856-RA	yes	yes	0	0	0	1	106.67	106.67	2	0.00039689	P180731_F1	59.728	52.217	920160
AIELLSGK	Unmodified	829.491	0.490919	5786	NNU_16075-RA;NNU_06542-RA	yes	no	0	0	0	4	58.243	58.243	2	0.038879	P180731_F4	66.692	11.016	0
AIEMFNR	Oxidation (M)	895.422	0.422187	7846	NNU_22000-RA	yes	yes	0	1	0	3	28.852	28.852	2	0.022724	P180731_F3	74.415	32.913	9683900
AIEMFNR	Unmodified	879.427	0.427273	7846	NNU_22000-RA	yes	yes	0	0	0	3	54.004	54.004	2	0.027577	P180731_F3	110.61	45.835	333670000
AIEMINAR	Unmodified	916.48	0.480036	542	NNU_01409-RA	yes	yes	0	0	0	8	44.005	44.005	2	0.040588	P180731_F8	70.525	43.271	5751400
AIETALTDALTQGLSASDAAK	Unmodified	2046.05	0.048079	718	NNU_01882-RA	yes	yes	0	0	0	3	122.17	122.17	2;3	4.8777e-43	P180731_F3	149.53	146.71	37910000
AIETVPCVAK	Unmodified	1086.57	0.574331	792	NNU_02074-RA	yes	yes	0	0	0	2	39.838	39.838	2	0.0087116	P180731_F2	67.704	46.705	21703000
AIFALSAR	Unmodified	847.492	0.491587	7264	NNU_20373-RA	yes	yes	0	0	0	6	70.187	70.187	2	0.011632	P180731_F6	97.093	47.444	3842100
AIFASGSPFDPVECNGK	Unmodified	1794.82	0.824685	9339;6051	NNU_26056-RA;NNU_16899-RA	no	no	0	0	0	3	91.635	91.635	2	6.6007e-74	P180731_F1	224.33	203.49	66683000
AIFDAPTGNEPLALDMSSMGK	Unmodified	2164.02	0.0180412	7468	NNU_20912-RA	yes	yes	0	0	0	2.5	114.05	114.05	2	6.5057e-06	P180731_F2	54.834	53.158	5459900
AIFDEQVFDLVSR	Unmodified	1537.78	0.777658	7723	NNU_21643-RA	yes	yes	0	0	0	6	126.36	126.36	2	0.00031536	P180731_F6	84.297	23.13	7193400
AIFDLNSK	Unmodified	906.481	0.481082	498	NNU_01286-RA	yes	yes	0	0	0	4	67.237	67.237	2	0.018867	P180731_F4	82.426	50.555	34894000
AIFEQFR	Unmodified	909.471	0.470852	7481	NNU_20948-RA;NNU_11923-RA	yes	no	0	0	0	7	70.204	70.204	2	0.042962	P180731_F7	90.706	62.6	3560000
AIFGAIALDMGK	Oxidation (M)	1221.64	0.642745	8936	NNU_24967-RA	yes	yes	0	1	0	2	91.144	91.144	2	0.0010953	P180731_F2	62.088	52.33	10037000
AIFGPPLDEYWTK	Unmodified	1535.77	0.766031	9216	NNU_25660-RA	yes	yes	0	0	0	8	119.05	119.05	2	0.00029688	P180731_F8	76.728	71.226	1863800
AIFLGTR	Unmodified	776.454	0.454474	6068	NNU_16932-RA	yes	yes	0	0	0	3	53.998	53.998	2	0.031054	P180731_F3	104.45	24.508	66154000
AIFPDAGAAALLK	Unmodified	1256.71	0.712873	8326	NNU_23334-RA	yes	yes	0	0	0	2.5	103.74	103.74	2	0.0011794	P180731_F3	66.393	53.208	41566000
AIFRPEFMNR	Oxidation (M)	1295.64	0.644476	1689	NNU_04542-RA	yes	yes	0	1	1	4	51.877	51.877	3	0.038566	P180731_F4	42.21	31.264	5747100
AIFRPEFMNR	Unmodified	1279.65	0.649561	1689	NNU_04542-RA	yes	yes	0	0	1	4.5	70.712	70.712	3	0.025965	P180731_F4	42.243	33.353	36469000
AIFSEGCK	Unmodified	910.422	0.421853	4641;5973	NNU_16704-RA;NNU_12690-RA	no	no	0	0	0	1	34.133	34.133	2	0.01867	P180731_F1	73.665	33.396	7609000
AIFSSGSGR	Unmodified	880.44	0.44028	27	NNU_00040-RA;NNU_23150-RA	yes	no	0	0	0	4	30.426	30.426	2	0.061833	P180731_F4	54.982	38.055	4414100
AIFTQDVIIR	Unmodified	1174.67	0.671008	2830	NNU_07566-RA	yes	yes	0	0	0	9.5	86.747	86.747	2	0.001025	P180731_F9	88.495	57.002	57054000
AIGADAVYAHR	Unmodified	1142.58	0.583256	5110	NNU_14038-RA	yes	yes	0	0	0	3	30.556	30.556	2;3	1.3924e-06	P180731_F3	113.93	61.444	66816000
AIGAYGSSFLQSQLK	Unmodified	1568.82	0.819857	4275	NNU_11766-RA	yes	yes	0	0	0	8	91.185	91.185	2	5.8241e-05	P180731_F8	69.878	63.192	2432600
AIGDPIFFR	Unmodified	1034.55	0.554916	4048	NNU_11064-RA	yes	yes	0	0	0	1	98.197	98.197	2	0.00096607	P180731_F1	118.5	99.401	24794000
AIGEVMFR	Unmodified	921.474	0.474223	4016	NNU_10949-RA	yes	yes	0	0	0	6	68.546	68.546	2	0.0075878	P180731_F6	106.36	72.806	90813000
AIGEVTSGGFSPCLK	Unmodified	1521.75	0.749729	8831	NNU_24635-RA	yes	yes	0	0	0	8	72.757	72.757	3	0.00041931	P180731_F8	49.066	42.689	4149400
AIGFFGTR	Unmodified	867.46	0.460287	3906	NNU_10651-RA;NNU_17430-RA	yes	no	0	0	0	7	77.839	77.839	2	0.049721	P180731_F7	67.169	25.867	102230000
AIGISNFSVQQIK	Unmodified	1403.78	0.777264	6345	NNU_17689-RA	yes	yes	0	0	0	2	88.261	88.261	2	0.010497	P180731_F2	52.132	41.981	7728400
AIGLLGR	Unmodified	698.444	0.443909	3022	NNU_08140-RA;NNU_06472-RA	yes	no	0	0	0	2	59.325	59.325	2	0.037662	P180731_F2	96.048	18.299	9674600
AIGLMPMIDQGEK	Oxidation (M)	1417.69	0.694522	3964;4496	NNU_10792-RA;NNU_12327-RA	no	no	0	1	0	7.75	72.19	72.19	2	2.5179e-05	P180731_F10	106.26	102.46	90084000
AIGLMPMIDQGEK	Unmodified	1401.7	0.699608	3964;4496	NNU_10792-RA;NNU_12327-RA	no	no	0	0	0	7	95.244	95.244	2;3	1.6298e-06	P180731_F10	113.24	95.574	663870000
AIGLMPMIDQGEK	2 Oxidation (M)	1433.69	0.689437	3964;4496	NNU_10792-RA;NNU_12327-RA	no	no	0	2	0	10	53.827	53.827	2	0.00011411	P180731_F10	81.709	63.573	6683600
AIGLMPMIDQGEKDDK	Unmodified	1759.85	0.848457	4496	NNU_12327-RA	no	no	0	0	1	1	83.708	83.708	3	3.5376e-05	P180731_F1	66.387	56.541	2573100
AIGLMPMIDQGEKDHK	Oxidation (M)	1797.88	0.87534	3964	NNU_10792-RA	yes	yes	0	1	1	9	54.954	54.954	3;4	1.8886e-06	P180731_F9	90.725	85.01	12145000
AIGLMPMIDQGEKDHK	Unmodified	1781.88	0.880425	3964	NNU_10792-RA	yes	yes	0	0	1	9.33	71.714	71.714	3	1.4787e-20	P180731_F9	96.489	87.207	8062400
AIGLPGTAVLLR	Unmodified	1179.73	0.733943	8578	NNU_23972-RA	yes	yes	0	0	0	9	104.06	104.06	2	0.0058034	P180731_F9	58.172	38.042	1081500
AIGLWAVK	Unmodified	856.517	0.517074	1698;1700	NNU_04566-RA;NNU_04571-RA	no	no	0	0	0	6.5	85.801	85.801	2	0.046392	P180731_F6	67.981	34.242	192210000
AIGNFPVPEAPATPGPFATGLPR	Unmodified	2276.2	0.195352	7026	NNU_19714-RA	yes	yes	0	0	0	7	113.87	113.87	3	0.056979	P180731_F7	11.196	10.711	728500
AIGNISIR	Unmodified	842.497	0.497401	802	NNU_02097-RA	yes	yes	0	0	0	6.5	50.144	50.144	2	0.0086832	P180731_F7	104.44	37.638	165090000
AIGSGSEGADSSLQEQYNK	Unmodified	1939.88	0.875928	4254	NNU_11712-RA	yes	yes	0	0	0	1.5	36.132	36.132	2	2.9274e-14	P180731_F1	103.88	95.084	3529600
AIGSIFWNAK	Unmodified	1105.59	0.59203	6496	NNU_18115-RA	yes	yes	0	0	0	9	97.287	97.287	2	2.6405e-05	P180731_F9	134.26	102.97	6406800
AIGTEIEWYPGK	Unmodified	1362.68	0.681967	7478;4337	NNU_20934-RA;NNU_11938-RA	no	no	0	0	0	5	86.965	86.965	2	2.0691e-06	P180731_F6	111.63	100.16	734290000
AIGVDLLNNPDLVATDPTISFK	Unmodified	2312.23	0.226378	3537;3538	NNU_09609-RA;NNU_09608-RA	no	no	0	0	0	6	128.08	128.08	2;3	7.1598e-12	P180731_F6	84.166	81.522	3642200
AIGVELDLSDKPVGLGVR	Unmodified	1837.03	0.0309128	9060	NNU_25283-RA	yes	yes	0	0	1	6	95.176	95.176	2	3.2294e-22	P180731_F6	140.22	135.74	1978700
AIGVEVNKQVGNR	Unmodified	1382.76	0.763011	1150	NNU_02977-RA	no	no	0	0	1	9	28.694	28.694	2	0.0014543	P180731_F9	96.745	69.646	1676400
AIGVSNFSSK	Unmodified	1008.52	0.52401	1357	NNU_03673-RA	yes	yes	0	0	0	3	42.5	42.5	2	0.0022193	P180731_F3	81.017	51.868	27677000
AIGVSNFSTK	Unmodified	1022.54	0.53966	6685;1359	NNU_18693-RA;NNU_03676-RA	no	no	0	0	0	4	46.31	46.31	2	0.0004092	P180731_F4	102.52	82.533	204770000
AIHIPSR	Acetyl (Protein N-term)	834.471	0.471186	8963	NNU_25029-RA	yes	yes	1	0	0	3.67	49.366	49.366	2	0.002902	P180731_F2	138.37	116.6	2969300000
AIHIPSR	Unmodified	792.461	0.460622	8963	NNU_25029-RA	yes	yes	0	0	0	3	27.864	27.864	2	0.02422	P180731_F3	114.19	84.848	21279000
AIHLDPNPFNIER	Unmodified	1534.79	0.789226	2014	NNU_05496-RA	yes	yes	0	0	0	4	89.611	89.611	2;3	0.00050147	P180731_F4	58.098	50.637	53687000
AIHPSWSSAAIR	Unmodified	1294.68	0.678219	3728	NNU_10179-RA	yes	yes	0	0	0	10	51.417	51.417	2;3	7.7853e-05	P180731_F10	86.014	73.851	53999000
AIHSPHATTQEVSTAVPK	Unmodified	1872.97	0.969375	2307	NNU_06257-RA	yes	yes	0	0	0	2	28.876	28.876	3	0.0040263	P180731_F2	29.582	27.792	14907000
AIHTDGIIR	Unmodified	994.556	0.555979	2600	NNU_07002-RA	yes	yes	0	0	0	5	32.189	32.189	2	0.018714	P180731_F5	68.846	51.75	13811000
AIHVDAPPTLYPLSVAK	Unmodified	1790.99	0.993071	1298	NNU_03458-RA	yes	yes	0	0	0	4	90.412	90.412	2;3	1.6236e-08	P180731_F4	89.358	75.94	10126000
AIHVDSPATLYPLSVAK	Unmodified	1780.97	0.972335	3815	NNU_10416-RA	yes	yes	0	0	0	3	86.7	86.7	2;3	4.7265e-22	P180731_F3	137.17	134.69	49030000
AIHYTSGGPWFESYK	Unmodified	1741.81	0.810021	5540;9247	NNU_15271-RA;NNU_25788-RA	no	no	0	0	0	1	79.24	79.24	2	0.00054875	P180731_F1	62.055	54.141	17365000
AIIALMAHPEPDSPLNCDSGNLLR	Unmodified	2603.28	0.283592	7641	NNU_21428-RA	yes	yes	0	0	0	4	106.03	106.03	3	5.8667e-06	P180731_F4	44.312	40.123	1183100
AIIDFGGVPPLMR	Unmodified	1384.75	0.753692	885	NNU_02276-RA	yes	yes	0	0	0	8	121.76	121.76	2	0.037735	P180731_F8	40.475	24.126	1492800
AIIEGQFLSMR	Oxidation (M)	1279.66	0.659457	3556	NNU_09652-RA	yes	yes	0	1	0	1	75.911	75.911	2	0.0007456	P180731_F1	72.531	60.263	9517100
AIIEGQFLSMR	Unmodified	1263.66	0.664543	3556	NNU_09652-RA	yes	yes	0	0	0	2	99.056	99.056	2	0.0097085	P180731_F2	59.198	41.533	36633000
AIIESLIR	Unmodified	913.56	0.559667	322	NNU_00824-RA	yes	yes	0	0	0	1	82.879	82.879	2	0.062092	P180731_F1	64.265	17.839	540210
AIIEVLGR	Unmodified	869.533	0.533452	4630	NNU_12665-RA	yes	yes	0	0	0	7.5	73.188	73.188	2	0.042635	P180731_F8	69.628	25.858	20380000
AIIGDALR	Unmodified	827.486	0.486502	7645	NNU_26145-RA;NNU_21433-RA	yes	no	0	0	0	3	66.746	66.746	2	0.012242	P180731_F3	93.992	28.315	11341000
AIIGFIAR	Unmodified	859.528	0.527973	6457	NNU_17978-RA	yes	yes	0	0	0	9.5	86.766	86.766	2	0.01867	P180731_F9	82.671	54.967	30729000
AIIHSSLYDSLR	Unmodified	1373.73	0.730314	5281	NNU_14528-RA	yes	yes	0	0	0	4	66.793	66.793	2;3	3.9541e-08	P180731_F1	137.4	119.67	79236000
AIIINGQR	Unmodified	883.524	0.52395	608;7468;1924	NNU_01576-RA;NNU_20912-RA;NNU_05275-RA	no	no	0	0	0	4	31.777	31.777	2	0.0069752	P180731_F4	107.43	33.014	13030000
AIIISVIDNLVK	Unmodified	1296.8	0.801688	9300	NNU_25956-RA	yes	yes	0	0	0	10	142.08	142.08	2	0.021241	P180731_F10	47.712	28.58	8097200
AIIKPQYVDHIPK	Unmodified	1520.87	0.871499	8122	NNU_22709-RA	yes	yes	0	0	1	5	49.854	49.854	3	0.048803	P180731_F5	27.669	26.48	5950700
AIILSPVPQSQK	Unmodified	1279.75	0.749987	8116	NNU_22694-RA	yes	yes	0	0	0	1	60.755	60.755	2	0.00042459	P180731_F1	80.871	73.005	32906000
AIINLLEASNPTK	Unmodified	1382.78	0.77693	3954	NNU_10777-RA	yes	yes	0	0	0	5	105.71	105.71	2	0.012252	P180731_F5	48.568	36.888	2777800
AIINNFATLMR	Oxidation (M)	1278.68	0.675442	7177	NNU_20127-RA	yes	yes	0	1	0	7	80.962	80.962	2	2.0405e-08	P180731_F10	124.67	115.47	76956000
AIINNFATLMR	Unmodified	1262.68	0.680527	7177	NNU_20127-RA	yes	yes	0	0	0	10	110.2	110.2	2	0.00052825	P180731_F10	88.596	56.267	77401000
AIIPSPPQK	Unmodified	949.56	0.559667	4829	NNU_13333-RA	yes	yes	0	0	0	3	40.925	40.925	2	0.007533	P180731_F3	79.059	58.499	66829000
AIIQILGHR	Unmodified	1019.62	0.623999	5575	NNU_15412-RA	yes	yes	0	0	0	8.5	65.553	65.553	2	0.00056241	P180731_F8	127.02	113.44	81679000
AIISLIEHTR	Unmodified	1151.67	0.666257	1575	NNU_04275-RA	yes	yes	0	0	0	1	72.411	72.411	3	0.0090865	P180731_F1	47.302	34.686	4925700
AIITAEEVLLR	Unmodified	1226.72	0.723438	5189	NNU_14278-RA	yes	yes	0	0	0	5	100.79	100.79	2	0.027785	P180731_F5	49.934	35.035	2580200
AIIWVLGHR	Unmodified	1063.63	0.629084	405	NNU_01039-RA	yes	yes	0	0	0	6	88.797	88.797	3	0.0020979	P180731_F6	73.248	67.213	7093100
AIKEEISKVVK	Unmodified	1242.75	0.754738	7768;2408	NNU_21805-RA;NNU_06527-RA	no	no	0	0	2	10	38.405	38.405	3	0.008479	P180731_F10	60.255	38.584	1955400
AIKEWGQPK	Unmodified	1055.58	0.57638	5987;7998;5988	NNU_16743-RA;NNU_16744-RA;NNU_16748-RA;NNU_22334-RA;NNU_16749-RA	no	no	0	0	1	8	25.952	25.952	3	0.055108	P180731_F8	38.303	32.268	16941000
AIKNPVELDGLR	Unmodified	1323.75	0.75105	1990	NNU_05438-RA	yes	yes	0	0	1	6	63.027	63.027	2	0.0029112	P180731_F6	88.987	73.024	8462700
AILADSVIVATGAVAK	Unmodified	1497.88	0.876644	3502	NNU_09504-RA	yes	yes	0	0	0	3.4	96.884	96.884	2;3	8.1026e-14	P180731_F2	132.23	81.874	621280000
AILAVSALAR	Unmodified	983.613	0.612765	8907	NNU_24885-RA	yes	yes	0	0	0	7	78.298	78.298	2	0.021034	P180731_F7	58.699	14.721	3849000
AILAYANQPSYSAMER	Oxidation (M)	1799.85	0.851234	3013	NNU_08110-RA	yes	yes	0	1	0	7	57.835	57.835	2	6.9382e-10	P180731_F6	119.77	117.42	8408600
AILAYANQPSYSAMER	Unmodified	1783.86	0.856319	3013	NNU_08110-RA	yes	yes	0	0	0	8	71.853	71.853	2	1.224e-18	P180731_F8	138.19	133.28	18111000
AILDAMEVGYR	Oxidation (M)	1252.61	0.612173	190	NNU_00478-RA	yes	yes	0	1	0	1	59.841	59.841	2	0.0011773	P180731_F1	67.08	56.531	101340000
AILDAMEVGYR	Unmodified	1236.62	0.617258	190	NNU_00478-RA	yes	yes	0	0	0	3.17	83.759	83.759	2	9.3487e-07	P180731_F1	162.36	144.19	1471500000
AILDGGHNLPFPDGLLINGR	Unmodified	2088.11	0.111623	1268	NNU_03350-RA	yes	yes	0	0	0	2	119.04	119.04	3	0.005713	P180731_F2	24.029	20.726	6971100
AILDSGHDLPFPDGLLINGR	Unmodified	2119.11	0.106203	8832	NNU_24638-RA	yes	yes	0	0	0	6	121.92	121.92	3	7.6573e-06	P180731_F6	52.814	52.422	7114000
AILDSLR	Unmodified	786.46	0.459953	891	NNU_02285-RA	yes	yes	0	0	0	3	61.168	61.168	2	0.01151	P180731_F3	128.48	28.565	452230000
AILEEPITFAEMYR	Oxidation (M)	1697.83	0.833459	4872	NNU_13448-RA	yes	yes	0	1	0	1	112.59	112.59	2	0.0010999	P180731_F1	53.3	47.585	79929000
AILEEPITFAEMYR	Unmodified	1681.84	0.838544	4872	NNU_13448-RA	yes	yes	0	0	0	3.75	121.93	121.93	2;3	8.7729e-07	P180731_F4	113.76	108.04	1104300000
AILEEPITFAEMYRR	Unmodified	1837.94	0.939655	4872	NNU_13448-RA	yes	yes	0	0	1	6	108.02	108.02	3	8.9463e-06	P180731_F6	68.972	63.761	2848300
AILEGYNGFK	Unmodified	1110.57	0.57096	6089	NNU_16993-RA;NNU_08828-RA	yes	no	0	0	0	6	70.565	70.565	2	0.00041724	P180731_F6	101.9	76.337	96431000
AILENVIPLR	Unmodified	1136.69	0.691744	2595	NNU_06988-RA	yes	yes	0	0	0	4	98.955	98.955	2	0.00048088	P180731_F4	150.35	110	89253000
AILETSLR	Unmodified	901.523	0.523281	7249	NNU_20330-RA	yes	yes	0	0	0	8	52.642	52.642	2	0.058295	P180731_F8	65.156	49.948	25243000
AILETTLR	Unmodified	915.539	0.538931	2993;6968	NNU_19509-RA;NNU_08045-RA	no	no	0	0	0	1.5	54.261	54.261	2	0.0054396	P180731_F2	110.12	69.392	504130000
AILGFIAHYPDAELR	Unmodified	1684.89	0.893691	5469	NNU_15088-RA	yes	yes	0	0	0	8	105.42	105.42	3	0.00085633	P180731_F8	44.925	38.72	1509600
AILGNQALR	Unmodified	954.561	0.561064	4216	NNU_11599-RA	yes	yes	0	0	0	6.5	46.659	46.659	2	0.0042058	P180731_F6	87.181	58.263	317280000
AILGQSIPFHSLK	Unmodified	1409.8	0.803085	5978	NNU_16724-RA	yes	yes	0	0	0	7	82.51	82.51	2;3	0.00015715	P180731_F7	102.73	78.035	37520000
AILIGQVGQSPVQK	Unmodified	1436.84	0.835114	2843	NNU_07595-RA	yes	yes	0	0	0	5.5	65.945	65.945	2	1.9129e-10	P180731_F1	122.97	107.81	73473000
AILIHQLSK	Unmodified	1021.63	0.628415	4134	NNU_11326-RA	yes	yes	0	0	0	2	41.772	41.772	2	0.0073821	P180731_F2	79.427	71.209	36265000
AILINATDK	Unmodified	957.549	0.549496	8426	NNU_23599-RA	yes	yes	0	0	0	2.5	42.235	42.235	2	0.002825	P180731_F2	98.055	44.561	72908000
AILINTPHNPTGK	Unmodified	1374.76	0.761949	6971	NNU_19523-RA	yes	yes	0	0	0	8.33	42.011	42.011	2;3	2.2544e-12	P180731_F8	133.16	115.02	866220000
AILISDAMETGTVQINSAPAR	Oxidation (M)	2173.1	0.104882	4425	NNU_12129-RA	yes	yes	0	1	0	5	74.24	74.24	2;3	3.1466e-12	P180731_F5	83.666	73.914	4139700
AILISDAMETGTVQINSAPAR	Unmodified	2157.11	0.109968	4425	NNU_12129-RA	yes	yes	0	0	0	5	93.767	93.767	2;3	1.5549e-78	P180731_F5	202.94	193.89	42535000
AILLDFPTVVVK	Unmodified	1313.8	0.795874	6958	NNU_19471-RA	yes	yes	0	0	0	7.5	125.46	125.46	2	0.0012371	P180731_F7	69.815	61.745	39018000
AILLDYDGTLMPQASIDK	Unmodified	1963	0.997229	5417	NNU_14921-RA	yes	yes	0	0	0	5.5	110.77	110.77	2	0.00044271	P180731_F1	47.082	42.733	1921300
AILLDYDGTLMPQGSIDK	Unmodified	1948.98	0.981579	6253	NNU_17489-RA	yes	yes	0	0	0	4.5	107.26	107.26	2	3.3079e-09	P180731_F5	91.317	82.847	4881200
AILLDYDGTMMPQASINK	Oxidation (M)	1995.96	0.964549	5709	NNU_15876-RA	yes	yes	0	1	0	3.5	89.286	89.286	2	3.0123e-07	P180731_F4	78.078	75.645	3610900
AILLDYDGTMMPQASINK	Unmodified	1979.97	0.969634	5709	NNU_15876-RA	yes	yes	0	0	0	6	102.05	102.05	2	1.3088e-08	P180731_F6	84.653	80.432	3888600
AILLDYDGTMMPQTSINK	Oxidation (M)	2025.98	0.975114	8706	NNU_24276-RA	yes	yes	0	1	0	3.5	88.551	88.551	2	1.3542e-06	P180731_F3	75.682	71.269	6696800
AILLDYDGTMMPQTSINK	2 Oxidation (M)	2041.97	0.970028	8706	NNU_24276-RA	yes	yes	0	2	0	6	75.783	75.783	2	0.00017795	P180731_F6	50.178	47.039	1066300
AILLDYDGTMMPQTSINK	Unmodified	2009.98	0.980199	8706	NNU_24276-RA	yes	yes	0	0	0	6	100.88	100.88	2	7.2676e-10	P180731_F6	101.05	96.529	6553000
AILLDYDGTVMPQTSINK	Oxidation (M)	1994	0.00304305	5804	NNU_16152-RA	yes	yes	0	1	0	2.5	84.568	84.568	2	4.4013e-05	P180731_F2	62.203	58.562	7199300
AILLDYDGTVMPQTSINK	Unmodified	1978.01	0.00812843	5804	NNU_16152-RA	yes	yes	0	0	0	5	97.406	97.406	2;3	1.2734e-24	P180731_F5	143.67	139.29	27031000
AILLDYTR	Unmodified	963.539	0.538931	2988	NNU_08033-RA	yes	yes	0	0	0	6	69.812	69.812	2	0.0033493	P180731_F6	141.39	104.99	65604000
AILLEGGLTR	Unmodified	1041.62	0.618244	2432	NNU_06596-RA	yes	yes	0	0	0	7	74.406	74.406	2	0.022631	P180731_F7	57.532	27.788	7132600
AILLEKDPNNHFFANTK	Unmodified	1971.02	0.0214107	2157	NNU_05875-RA	yes	yes	0	0	1	7.75	66.235	66.235	2;3;4	2.6086e-30	P180731_F10	146.86	142.46	57358000
AILLEKDPNNHHFFANSK	Unmodified	2094.06	0.0646725	5056	NNU_13888-RA	yes	yes	0	0	1	10	51.393	51.393	4	2.7842e-13	P180731_F10	114.96	109.15	13464000
AILLMLLGGVHK	Unmodified	1263.77	0.773699	322	NNU_00824-RA	yes	yes	0	0	0	8	125.7	125.7	3	0.058951	P180731_F8	22.578	22.318	376050
AILLVAMATPEDMR	Oxidation (M)	1545.79	0.789485	8037;7201	NNU_22439-RA;NNU_20216-RA	no	no	0	1	0	6.5	93.86	93.86	2	3.3606e-05	P180731_F4	82.069	78.207	24523000
AILLVAMATPEDMR	Unmodified	1529.79	0.794571	8037;7201	NNU_22439-RA;NNU_20216-RA	no	no	0	0	0	6.33	115.23	115.23	2;3	0.00024103	P180731_F6	72.891	68.346	43671000
AILLVAMATPEDMR	2 Oxidation (M)	1561.78	0.7844	8037;7201	NNU_22439-RA;NNU_20216-RA	no	no	0	2	0	10	71.087	71.087	2	0.0074106	P180731_F10	43.03	36.409	970260
AILLWIHDPASR	Unmodified	1390.77	0.772119	5396	NNU_14855-RA	yes	yes	0	0	0	8.5	98.231	98.231	2;3	1.7545e-06	P180731_F8	113.22	77.547	47483000
AILNLSLR	Unmodified	898.56	0.560001	2252	NNU_06116-RA	yes	yes	0	0	0	7.5	87.607	87.607	2	0.0045008	P180731_F7	114.5	55.58	37981000
AILNVPHGLAR	Unmodified	1159.68	0.682576	315	NNU_00808-RA	yes	yes	0	0	0	3	59.593	59.593	2	0.032339	P180731_F3	47.977	32.644	5431700
AILPQQATIR	Unmodified	1109.66	0.655693	2928	NNU_07870-RA	yes	yes	0	0	0	7	53.124	53.124	2	0.041604	P180731_F7	52.167	42.512	36996000
AILQAQQVLTDYLHSTR	Unmodified	1956.04	0.0428745	2341	NNU_06340-RA	yes	yes	0	0	0	9	112.71	112.71	3	0.0048337	P180731_F9	31.115	28.402	853700
AILQQNEAPVLR	Unmodified	1350.76	0.761949	8951	NNU_25000-RA	yes	yes	0	0	0	4	60.4	60.4	2	5.6047e-09	P180731_F4	124.42	80.743	21481000
AILQSPK	Unmodified	755.454	0.454139	4228	NNU_11647-RA	yes	yes	0	0	0	9	27.307	27.307	2	0.061464	P180731_F9	81.784	44.138	6987700
AILSDGNVVAVK	Unmodified	1184.68	0.676488	2892	NNU_07741-RA	yes	yes	0	0	0	3	57.716	57.716	2	0.0016567	P180731_F3	67.385	28.631	17931000
AILSDIWK	Unmodified	944.533	0.533118	766	NNU_02007-RA	yes	yes	0	0	0	1	98.379	98.379	2	0.037926	P180731_F1	71.692	50.404	27827000
AILSFETCR	Unmodified	1095.54	0.53828	7778	NNU_21830-RA	yes	yes	0	0	0	6	71.127	71.127	2	0.0023654	P180731_F6	104.2	71.877	8440300
AILSIAR	Unmodified	742.47	0.470124	7402	NNU_20727-RA	yes	yes	0	0	0	10	54.15	54.15	2	0.040862	P180731_F10	92.822	22.107	33170000
AILSSSYDGLIIK	Unmodified	1378.77	0.770782	6936	NNU_19409-RA	yes	yes	0	0	0	5.2	95.344	95.344	2	2.8813e-10	P180731_F6	125.54	79.19	322230000
AILTAAYVDLLQGK	Unmodified	1474.84	0.83953	9497	NNU_26460-RA	yes	yes	0	0	0	7	120.74	120.74	2	0.00037042	P180731_F7	68.277	38.954	1908300
AILTFFQHFR	Unmodified	1278.69	0.687327	3996	NNU_10894-RA	yes	yes	0	0	0	7	113.08	113.08	3	0.00086944	P180731_F7	72.928	63.273	1166400
AILVDPIDGEILSQYAK	Unmodified	1843.99	0.99313	3864	NNU_10532-RA	yes	yes	0	0	0	1	120.05	120.05	2;3	0.00071557	P180731_F1	53.565	51.178	4038700
AILVEGLK	Unmodified	841.527	0.527304	6971	NNU_19523-RA;NNU_22574-RA	yes	no	0	0	0	3	61.839	61.839	2	0.020467	P180731_F3	80.438	26.47	778870000
AILVGQAGQSPVQK	Unmodified	1394.79	0.788163	234	NNU_00603-RA	yes	yes	0	0	0	4.5	43.44	43.44	2	7.769e-05	P180731_F4	78.814	58.081	26469000
AILWYQGESDTLSK	Unmodified	1609.8	0.798788	4960	NNU_13649-RA	yes	yes	0	0	0	5	88.892	88.892	2	9.6902e-05	P180731_F5	102.52	92.167	2697100
AILYAVVAR	Unmodified	974.591	0.591301	6790;9137	NNU_18965-RA;NNU_25462-RA	no	no	0	0	0	7	70.027	70.027	2	0.042677	P180731_F7	58.981	38.46	6370600
AILYAVVAR	Acetyl (Protein N-term)	1016.6	0.601866	6790;9137	NNU_18965-RA;NNU_25462-RA	no	no	1	0	0	10	140.52	140.52	2	0.033487	P180731_F10	50.04	42.473	729430
AIMANAGSSLMGIGTATGK	2 Oxidation (M)	1781.87	0.865169	9112	NNU_25397-RA	yes	yes	0	2	0	6	53.151	53.151	2	5.0175e-14	P180731_F4	98.882	94.661	6167200
AIMANAGSSLMGIGTATGK	Oxidation (M)	1765.87	0.870255	9112	NNU_25397-RA	yes	yes	0	1	0	7.5	69.24	69.24	2	5.4719e-45	P180731_F9	162.77	151.12	23583000
AIMANAGSSLMGIGTATGK	Unmodified	1749.88	0.87534	9112	NNU_25397-RA	yes	yes	0	0	0	4	85.587	85.587	2;3	4.3864e-13	P180731_F4	91.589	87.492	10224000
AIMAQYMPLDSQGDNFSR	Oxidation (M)	2058.91	0.91391	8742	NNU_24391-RA	yes	yes	0	1	0	3.25	77.012	77.012	2	6.0345e-10	P180731_F3	95.197	89.081	11490000
AIMAQYMPLDSQGDNFSR	Unmodified	2042.92	0.918996	8742	NNU_24391-RA	yes	yes	0	0	0	3	92.758	92.758	2;3	2.3429e-12	P180731_F3	112.82	111.67	71296000
AIMAQYMPLDSQGEVPNHIHHGNI	Unmodified	2671.26	0.263525	4448	NNU_12210-RA	yes	yes	0	0	0	3	78.66	78.66	3;4	1.4361e-13	P180731_F3	76.492	74.393	16818000
AIMAQYMPLDSQGEVPNHIHHGNI	2 Oxidation (M)	2703.25	0.253354	4448	NNU_12210-RA	yes	yes	0	2	0	7	57.225	57.225	3	2.2075e-11	P180731_F7	65.855	64.138	4290900
AIMAQYMPLDSQGEVPNHIHHGNI	Oxidation (M)	2687.26	0.25844	4448	NNU_12210-RA	yes	yes	0	1	0	7.75	66.373	66.373	3;4	1.5762e-16	P180731_F7	84.166	81.671	26270000
AIMAQYMPLDSQTEVPNHVGHDR	Unmodified	2608.22	0.216241	4990	NNU_13733-RA	yes	yes	0	0	0	4.67	73.564	73.564	3;4	2.8517e-74	P180731_F5	167.51	162.57	56881000
AIMEALQQDLAKPR	Oxidation (M)	1598.85	0.845026	3709	NNU_10116-RA	yes	yes	0	1	1	7	53.553	53.553	2;3	4.5142e-17	P180731_F4	164.68	150.6	46068000
AIMEALQQDLAKPR	Unmodified	1582.85	0.850112	3709	NNU_10116-RA	yes	yes	0	0	1	10	83.541	83.541	2;3	5.1883e-18	P180731_F10	172.57	157.78	200580000
AIMHFLVNHTK	Oxidation (M)	1325.69	0.691426	9253	NNU_25820-RA	yes	yes	0	1	0	3	28.53	28.53	3	0.00039693	P180731_F3	72.817	66.085	3207600
AIMIQALQR	Unmodified	1042.6	0.595735	3440	NNU_09318-RA	yes	yes	0	0	0	4	69.062	69.062	2	0.0007641	P180731_F4	140.09	118.56	110130000
AIMLAELK	Oxidation (M)	903.51	0.50994	9487;8472	NNU_23732-RA;NNU_26441-RA	no	no	0	1	0	2.5	63.102	63.102	1;2	0.014837	P180731_F3	83.753	59.121	38395000
AIMLAELK	Unmodified	887.515	0.515025	9487;8472	NNU_23732-RA;NNU_26441-RA	no	no	0	0	0	6	76.478	76.478	2	0.014927	P180731_F6	79.474	53.302	131310000
AIMNIAPLAISTTGR	Oxidation (M)	1543.84	0.839213	1318	NNU_03541-RA	yes	yes	0	1	0	3	80.451	80.451	2	1.1758e-05	P180731_F1	72.321	65.844	6659100
AIMNIAPLAISTTGR	Unmodified	1527.84	0.844298	1318	NNU_03541-RA	yes	yes	0	0	0	1	102.55	102.55	2	1.6775e-05	P180731_F1	89.911	89.911	17701000
AIMNMPSVDAR	Unmodified	1203.57	0.574013	5773	NNU_16030-RA	yes	yes	0	0	0	5.5	65.336	65.336	2	0.0024565	P180731_F6	67.385	53.576	7503500
AIMNVQIR	Unmodified	943.527	0.527321	4238	NNU_11671-RA	yes	yes	0	0	0	9	59.065	59.065	2	0.015611	P180731_F9	86.472	47.681	3999100
AIMVNTFESLESVSLK	Oxidation (M)	1782.91	0.907352	9302	NNU_25958-RA	yes	yes	0	1	0	7	108.9	108.9	2	2.124e-06	P180731_F7	77.324	72.269	2708900
AIMVNTFESLESVSLK	Unmodified	1766.91	0.912437	9302	NNU_25958-RA	yes	yes	0	0	0	7	121.82	121.82	2	4.7371e-05	P180731_F7	68.481	62.366	3348900
AINELFVK	Unmodified	932.533	0.533118	7737	NNU_21703-RA	yes	yes	0	0	0	7	71.87	71.87	2	0.042215	P180731_F7	69.812	39.308	61827000
AINESTCNALLLK	Unmodified	1445.75	0.754814	1383;6664	NNU_03737-RA;NNU_18632-RA	no	no	0	0	0	6	68.474	68.474	2;3	2.6648e-10	P180731_F6	126.1	102.03	207150000
AINLAPNATLYAIGSR	Unmodified	1643.9	0.899505	5402	NNU_14878-RA	yes	yes	0	0	0	6	96.196	96.196	2	2.5918e-05	P180731_F6	73.279	68.579	2096300
AINLFEQMK	Unmodified	1092.56	0.563766	5350	NNU_14716-RA	yes	yes	0	0	0	1	92.007	92.007	2	0.0082014	P180731_F1	78.264	54.142	5455200
AINLFEQMK	Oxidation (M)	1108.56	0.558681	5350	NNU_14716-RA	yes	yes	0	1	0	6	68.488	68.488	2	0.042352	P180731_F6	43.651	34.468	908710
AINPASSVPSAILK	Unmodified	1366.78	0.782015	6046	NNU_16889-RA	yes	yes	0	0	0	9	78.735	78.735	2	0.0097325	P180731_F9	45.614	37.748	2841900
AINPLELAMEALK	Oxidation (M)	1427.77	0.769402	173	NNU_00431-RA	yes	yes	0	1	0	3	136.89	136.89	2	9.935e-05	P180731_F3	75.483	62.562	5936800
AINPLELAMEALK	Unmodified	1411.77	0.774487	173	NNU_00431-RA	yes	yes	0	0	0	3	153.63	153.63	2	0.024584	P180731_F3	43.761	37.485	6989800
AINSAYIEAHSAYHGIGLVK	Unmodified	2113.1	0.0956383	2709	NNU_07259-RA	yes	yes	0	0	0	2	70.689	70.689	3	7.7343e-08	P180731_F2	76.301	0	6888600
AINTALSVMAYDYPTDK	Unmodified	1871.9	0.897515	6511	NNU_18147-RA	yes	yes	0	0	0	4	95.781	95.781	2	2.7141e-08	P180731_F4	86.488	84.055	1272400
AIPASLGVSSIK	Unmodified	1141.67	0.670674	2939	NNU_07894-RA	yes	yes	0	0	0	9	66.137	66.137	2	0.00040114	P180731_F9	79.492	54.654	112700000
AIPGGAIYGHTEPSNK	Unmodified	1610.81	0.80527	1472	NNU_03991-RA	yes	yes	0	0	0	2	37.146	37.146	2	0.00041748	P180731_F2	62.104	52.304	1480100
AIPGQPWVR	Unmodified	1022.57	0.566149	727	NNU_01902-RA	yes	yes	0	0	0	9.5	61.895	61.895	2	0.0029257	P180731_F10	95.909	80.649	83441000
AIPIIDVSPLLAK	Unmodified	1348.83	0.832988	4943	NNU_13620-RA	yes	yes	0	0	0	10	122.64	122.64	2	0.0017334	P180731_F10	64.224	58.277	32651000
AIPISGQMSQAK	Oxidation (M)	1245.64	0.638722	474	NNU_01224-RA	yes	yes	0	1	0	9	24.376	24.376	2	0.0010647	P180731_F9	62.338	51.238	2814500
AIPLFLAQVSETK	Unmodified	1415.8	0.802416	8441	NNU_23631-RA;NNU_03052-RA	yes	no	0	0	0	8	112.61	112.61	2	0.012294	P180731_F8	48.527	34.758	1327800
AIPLIIMR	Unmodified	925.578	0.578294	6910	NNU_19347-RA	yes	yes	0	0	0	3	97.798	97.798	2	0.012189	P180731_F3	94.262	91.582	187510000
AIPLIIMR	Oxidation (M)	941.573	0.573209	6910	NNU_19347-RA	yes	yes	0	1	0	8	75.2	75.2	2	0.057976	P180731_F8	45.081	26.306	30198000
AIPMAGGFVGQLGAR	Oxidation (M)	1459.76	0.760568	798	NNU_02085-RA	yes	yes	0	1	0	2	77.511	77.511	2	0.00088595	P180731_F2	46.797	41.334	4304900
AIPMAGGFVGQLGAR	Unmodified	1443.77	0.765654	798	NNU_02085-RA	yes	yes	0	0	0	8	95.238	95.238	2;3	1.6571e-05	P180731_F8	76.728	64.67	13692000
AIPMLSK	Unmodified	758.436	0.436046	9209	NNU_25643-RA	yes	yes	0	0	0	9	52.814	52.814	2	0.04754	P180731_F9	88.029	66.101	34212000
AIPNQQIIAK	Unmodified	1094.64	0.644794	362	NNU_00940-RA	yes	yes	0	0	0	1	39.022	39.022	2	0.00020816	P180731_F1	114.89	96.288	110790000
AIPNQQIITK	Unmodified	1124.66	0.655358	6877	NNU_19250-RA	yes	yes	0	0	0	1	39.474	39.474	2	2.1729e-05	P180731_F1	125.97	94.475	98690000
AIPWIFAWTQTR	Unmodified	1488.79	0.787769	3151;371	NNU_08518-RA;NNU_00965-RA	no	no	0	0	0	7.33	147.35	147.35	2;3	1.6786e-06	P180731_F7	113.61	109.89	74169000
AIPWTHATPLK	Unmodified	1233.69	0.686993	2830	NNU_07566-RA	yes	yes	0	0	0	3	59.663	59.663	2;3	0.00056725	P180731_F3	68.107	34.217	101050000
AIPWTQLSPIR	Unmodified	1280.72	0.724106	8418	NNU_23579-RA	yes	yes	0	0	0	1	105.33	105.33	2	0.0017765	P180731_F1	76.927	55.182	29503000
AIQAFNPLR	Unmodified	1028.58	0.576714	2746	NNU_07370-RA	yes	yes	0	0	0	4	72.438	72.438	2	0.0023433	P180731_F4	104.44	63.21	126180000
AIQAVLSSEK	Unmodified	1044.58	0.581525	2426	NNU_06577-RA	yes	yes	0	0	0	7	41.457	41.457	2	0.014294	P180731_F7	63.624	27.177	28104000
AIQAYLDSTK	Unmodified	1108.58	0.576439	652	NNU_01710-RA	yes	yes	0	0	0	2.5	48.509	48.509	1;2	0.0067902	P180731_F2	70.942	65.478	355490000
AIQEAYEVLIDPVKR	Unmodified	1742.96	0.956685	3980	NNU_10826-RA	yes	yes	0	0	1	5	93.235	93.235	3	7.3546e-05	P180731_F5	62.357	59.97	2123900
AIQELWR	Unmodified	914.497	0.497401	7897	NNU_22111-RA;NNU_12393-RA	yes	no	0	0	0	7	69.356	69.356	2	0.023611	P180731_F7	114.78	68.412	3605100
AIQEQLLLERDPHGNVQVAK	Unmodified	2257.22	0.217879	8463	NNU_23701-RA;NNU_20355-RA	yes	no	0	0	1	6.75	60.17	60.17	2;3;4	7.0839e-51	P180731_F7	180.16	168.27	426530000
AIQESVFEQLR	Unmodified	1318.69	0.688115	2967;4133	NNU_07972-RA;NNU_11316-RA	no	no	0	0	0	1	84.01	84.01	2	0.010407	P180731_F1	58.172	40.036	872260
AIQEVNKK	Unmodified	928.534	0.53418	4928	NNU_13589-RA	yes	yes	0	0	1	2	23.085	23.085	2	0.061306	P180731_F2	75.109	0	34614000
AIQLFQR	Unmodified	874.502	0.502486	533	NNU_01373-RA	yes	yes	0	0	0	4	65.914	65.914	2	0.043759	P180731_F4	89.903	48.676	6244000
AIQLGYR	Unmodified	819.46	0.460287	8958	NNU_25020-RA	yes	yes	0	0	0	5	44.563	44.563	2	0.029194	P180731_F5	107.74	54.035	88975000
AIQNLSTLPR	Unmodified	1111.63	0.634957	6404	NNU_17819-RA	yes	yes	0	0	0	7.5	54.164	54.164	2	0.00071681	P180731_F7	93.096	69.951	6304600
AIQQFGR	Unmodified	818.44	0.439886	314	NNU_00807-RA	yes	yes	0	0	0	1	27.882	27.882	2	0.055723	P180731_F1	84.359	51.001	8356600
AIQSHGWR	Unmodified	953.483	0.483148	8182	NNU_22912-RA	yes	yes	0	0	0	1	21.382	21.382	2	0.0038014	P180731_F1	135.83	35.642	32130000
AIQSQGWR	Unmodified	944.483	0.482814	6440	NNU_17934-RA	yes	yes	0	0	0	9.5	29.988	29.988	2	0.012218	P180731_F9	94.114	77.575	34760000
AIQTEASYGAALLALK	Unmodified	1618.89	0.893022	8335	NNU_23354-RA	yes	yes	0	0	0	2	104.86	104.86	2	9.112e-24	P180731_F2	143.93	125.1	4662300
AISAPEGSAQSVVFFNPLEQTR	Unmodified	2347.18	0.180824	8965	NNU_25037-RA	yes	yes	0	0	0	9	117.68	117.68	2;3	2.008e-08	P180731_F9	69.088	66.593	11428000
AISASSGNFGPGGVQR	Unmodified	1503.74	0.743004	8880	NNU_24819-RA	yes	yes	0	0	0	4.5	40.928	40.928	2	2.5309e-53	P180731_F2	218.16	195.58	138420000
AISATNLYLR	Unmodified	1120.62	0.624058	8475	NNU_23738-RA;NNU_26448-RA;NNU_18006-RA	yes	no	0	0	0	10	68.748	68.748	2	0.019114	P180731_F10	60.102	41.43	12625000
AISEGWLDPSFLKPSGEGGK	Unmodified	2074.04	0.0371204	7853	NNU_22021-RA	yes	yes	0	0	1	7	107.4	107.4	2;3	6.6285e-06	P180731_F7	60.561	52.787	46952000
AISFVGSNTAGMHIYAR	Unmodified	1793.89	0.888288	4912	NNU_13548-RA	yes	yes	0	0	0	5	76.88	76.88	3	0.01354	P180731_F5	24.053	19.436	1733300
AISGASVSANTSTPR	Unmodified	1417.72	0.716121	8650	NNU_24149-RA;NNU_00408-RA	yes	no	0	0	0	7	26.496	26.496	2	1.2248e-05	P180731_F7	85.469	74.21	2627000
AISGGPIYVSDSVGQHDFR	Unmodified	2003.97	0.970103	7814	NNU_21915-RA	yes	yes	0	0	0	2	70.2	70.2	2;3	2.0735e-35	P180731_F2	145.88	142.01	65974000
AISGGPIYVSDSVGQHNFR	Unmodified	2002.99	0.986088	7813	NNU_21914-RA	yes	yes	0	0	0	9.25	66.433	66.433	2;3;4	3.2544e-36	P180731_F9	153.21	143.95	822890000
AISGGPLYVSDAPGK	Unmodified	1430.74	0.740544	8479	NNU_23748-RA	yes	yes	0	0	0	4	56.709	56.709	2	4.9875e-06	P180731_F4	79.346	72.442	5182400
AISGPHLGEAAHR	Unmodified	1314.68	0.679282	2480	NNU_06713-RA	yes	yes	0	0	0	2.5	23.873	23.873	2;3	0.00036065	P180731_F2	75.589	68.459	12703000
AISGQPPLK	Unmodified	909.528	0.528367	8703;5712	NNU_15891-RA;NNU_24266-RA	no	no	0	0	0	7	27.33	27.33	2	0.0034008	P180731_F7	96.948	45.881	497630000
AISGVQTVR	Unmodified	929.529	0.529429	2434;9095	NNU_06599-RA;NNU_25359-RA	no	no	0	0	0	8	26.017	26.017	2	0.001749	P180731_F8	110.88	68.284	716460000
AISICAPGVEFK	Unmodified	1290.66	0.664208	4903	NNU_13519-RA	yes	yes	0	0	0	10	83.5	83.5	2	0.012093	P180731_F10	53.448	34.185	6367100
AISNAPFGNYR	Unmodified	1208.59	0.593821	7864	NNU_22040-RA	yes	yes	0	0	0	6	56.46	56.46	2	0.0028242	P180731_F6	72.2	65.764	9078100
AISNEAVLVSR	Unmodified	1157.64	0.640436	7256	NNU_20342-RA	yes	yes	0	0	0	3	46.799	46.799	2	0.0028042	P180731_F3	72.29	47.415	60102000
AISNLLNLK	Unmodified	984.597	0.596781	384	NNU_00998-RA	yes	yes	0	0	0	6	88.655	88.655	2	0.0099706	P180731_F6	76.679	48.47	1385600
AISNNFGTLLR	Unmodified	1204.66	0.656421	3649	NNU_09910-RA	yes	yes	0	0	0	3	86.663	86.663	2	6.7258e-08	P180731_F3	125.72	92.681	31542000
AISNYMTETGILSEGVSTSR	Unmodified	2115.02	0.0153987	3436	NNU_09312-RA	yes	yes	0	0	0	4	95.73	95.73	2	2.2405e-06	P180731_F4	67.928	63.707	970620
AISNYVIQNK	Unmodified	1148.62	0.618973	7746	NNU_21731-RA	yes	yes	0	0	0	3	44.113	44.113	2	0.0039718	P180731_F3	76.17	49.122	154940000
AISPPPASILSSK	Unmodified	1266.72	0.718352	5993	NNU_16761-RA	yes	yes	0	0	0	9	65.775	65.775	2	0.018797	P180731_F9	45.207	31.398	5274900
AISPTFGDLLDLK	Unmodified	1388.76	0.755132	6001	NNU_16780-RA	yes	yes	0	0	0	7	126.37	126.37	2	0.057022	P180731_F7	35.657	27.901	1531700
AISQSVSQVK	Unmodified	1045.58	0.576774	1565	NNU_04224-RA	yes	yes	0	0	0	4	23.146	23.146	2	0.025247	P180731_F4	56.548	25.069	5773800
AISSAITESFQR	Unmodified	1308.67	0.667379	7373	NNU_20638-RA	yes	yes	0	0	0	7	69.254	69.254	2	6.7834e-09	P180731_F7	122.33	79.35	446370000
AISSAIVESFQR	Unmodified	1306.69	0.688115	8382	NNU_23480-RA	yes	yes	0	0	0	10	82.133	82.133	2;3	5.5766e-10	P180731_F10	127.87	116.28	155810000
AISTILESVNR	Unmodified	1201.67	0.666651	3986	NNU_10842-RA	yes	yes	0	0	0	1.5	79.724	79.724	2	5.0405e-08	P180731_F2	127.93	93.842	128230000
AISTLPENFKPHR	Unmodified	1508.81	0.809961	5583	NNU_15472-RA	yes	yes	0	0	1	7	45.924	45.924	4	0.00087299	P180731_F7	55.04	48.518	5250900
AISTSNAYNEQFR	Unmodified	1499.7	0.700471	738	NNU_01921-RA	yes	yes	0	0	0	4.1	44.604	44.604	2;3	4.8237e-17	P180731_F2	115.57	80.052	2108400000
AISTYLFSSSDSK	Unmodified	1404.68	0.677275	2801	NNU_07489-RA	yes	yes	0	0	0	9	78.914	78.914	2	1.2423e-06	P180731_F9	115.34	104.7	3920500
AISVIYAIHPTPETLAADMVK	Unmodified	2239.19	0.192241	5167	NNU_14183-RA	yes	yes	0	0	0	4	53.719	53.719	3	0.062629	P180731_F4	10.981	0	3674100
AISYAEHFQNSR	Unmodified	1421.67	0.668776	7624	NNU_21397-RA	yes	yes	0	0	0	4	35.649	35.649	2;3	2.3443e-05	P180731_F4	102.28	88.858	43528000
AISYVEHFQNSR	Unmodified	1449.7	0.700077	9360	NNU_26111-RA	yes	yes	0	0	0	7	45.678	45.678	2;3	5.3839e-07	P180731_F7	119.39	108.44	27356000
AITAQQDLAGMR	Unmodified	1273.64	0.64487	8596	NNU_24012-RA	yes	yes	0	0	0	5	50.638	50.638	2	5.6047e-09	P180731_F5	124.42	108.79	9758400
AITELSGVTSR	Unmodified	1132.61	0.608802	1977;6166	NNU_05406-RA;NNU_17221-RA	no	no	0	0	0	4	48.206	48.206	2	2.067e-08	P180731_F3	131.83	103.03	588680000
AITFQPR	Unmodified	831.46	0.460287	3918	NNU_10686-RA	yes	yes	0	0	0	5	41.092	41.092	2	0.02422	P180731_F5	114.19	79.293	11425000
AITGGVVPPFSSSGSGQETHLPAR	Unmodified	2351.19	0.186973	4506	NNU_12355-RA	yes	yes	0	0	0	1	71.381	71.381	3	1.8838e-11	P180731_F1	66.467	62.595	2325100
AITGSVCR	Unmodified	862.433	0.433086	2047	NNU_05609-RA	yes	yes	0	0	0	4	19.471	19.471	2	0.057911	P180731_F4	65.246	19.231	28759000
AITGVVVWQPGPDR	Unmodified	1493.8	0.799062	1410	NNU_03798-RA	yes	yes	0	0	0	3.5	83.385	83.385	2	2.5759e-06	P180731_F1	111.12	98.848	22664000
AITILSENNPLTGTK	Unmodified	1570.86	0.856637	1281;5694	NNU_15832-RA;NNU_03385-RA	no	no	0	0	0	3.5	91.149	91.149	2;3	2.2922e-26	P180731_F2	173.44	163.64	220560000
AITLAPNVTIHAIGSR	Unmodified	1632.93	0.931139	7182	NNU_20141-RA	yes	yes	0	0	0	7	81.204	81.204	2;3	2.1519e-06	P180731_F7	75.911	72.87	5473100
AITLNLK	Unmodified	771.485	0.485439	3903	NNU_10647-RA	yes	yes	0	0	0	8	59.828	59.828	2	0.031861	P180731_F8	103.02	28.827	39652000
AITLPQR	Unmodified	797.476	0.475937	1188	NNU_03069-RA	yes	yes	0	0	0	3	38.238	38.238	2	0.065577	P180731_F3	79.939	19.645	43086000
AITLQPPDFSVPINELK	Unmodified	1881.02	0.0247648	6971	NNU_19523-RA	yes	yes	0	0	0	9	120.92	120.92	2	4.0922e-22	P180731_F9	138.05	132.92	33032000
AITNPNFLLSK	Unmodified	1216.68	0.681573	5374	NNU_14778-RA	yes	yes	0	0	0	2	80.794	80.794	2	0.0037989	P180731_F2	67.879	54.76	6344400
AITNPNFVLSK	Unmodified	1202.67	0.665923	5441	NNU_15022-RA	yes	yes	0	0	0	9	66.496	66.496	2	0.00038112	P180731_F9	91.313	63.885	15714000
AITQVAVSLK	Unmodified	1028.62	0.622995	6849	NNU_19139-RA	yes	yes	0	0	0	7	56.357	56.357	2	0.0006556	P180731_F7	94.692	56.559	12190000
AITQYVEVVPQMEK	Oxidation (M)	1649.83	0.833459	3368	NNU_09124-RA	yes	yes	0	1	0	10	68.173	68.173	2	0.00031551	P180731_F10	62.357	57.81	3785500
AITQYVEVVPQMEK	Unmodified	1633.84	0.838544	3368	NNU_09124-RA	yes	yes	0	0	0	10	85.701	85.701	2	1.3433e-16	P180731_F10	159.22	149.93	18458000
AITSAYYR	Unmodified	943.476	0.476331	4183;4110;6678;1369;5798;9219;6399	NNU_16127-RA;NNU_11491-RA;NNU_03699-RA;NNU_11244-RA;NNU_13237-RA;NNU_18673-RA;NNU_25673-RA;NNU_17812-RA	no	no	0	0	0	9.5	34.219	34.219	2	0.0039583	P180731_F9	133.9	74.984	1033700000
AITSGFFHHSAR	Unmodified	1329.66	0.657818	1351	NNU_03661-RA	yes	yes	0	0	0	3	40.891	40.891	2	0.00020166	P180731_F3	70.089	54.115	0
AITSSYYR	Unmodified	959.471	0.471246	1463	NNU_03956-RA;NNU_17380-RA	yes	no	0	0	0	7	30.786	30.786	2	0.0039834	P180731_F7	130.27	119.45	14907000
AITTFPENFKPHR	Unmodified	1556.81	0.809961	5157	NNU_14151-RA	yes	yes	0	0	1	9.25	55.103	55.103	2;3;4	3.5762e-10	P180731_F9	151.7	141.35	371740000
AITTMPENFK	Unmodified	1150.57	0.569245	5510	NNU_15193-RA	yes	yes	0	0	0	4.5	56.573	56.573	2	0.0079663	P180731_F2	68.76	55.578	188960000
AITTMPENFKPHR	Oxidation (M)	1556.78	0.776947	5510	NNU_15193-RA	yes	yes	0	1	1	7.8	28.633	28.633	2;3;4	5.8822e-05	P180731_F10	81.92	78.342	625500000
AITTMPENFKPHR	Unmodified	1540.78	0.782032	5510	NNU_15193-RA	yes	yes	0	0	1	5.67	42.797	42.797	2;3;4	2.8424e-10	P180731_F5	142.83	131.88	654530000
AIVDYYVNGNQDALK	Unmodified	1681.83	0.83115	5936	NNU_16581-RA	yes	yes	0	0	0	1	72.125	72.125	2	0.0031092	P180731_F1	47.506	17.174	3978600
AIVEALR	Unmodified	770.465	0.465038	1007	NNU_02611-RA	yes	yes	0	0	0	3	42.637	42.637	2	0.0038273	P180731_F3	143.02	39.735	58385000
AIVEFVK	Unmodified	804.475	0.47454	2779	NNU_07438-RA	yes	yes	0	0	0	3	60.455	60.455	2	0.062551	P180731_F3	81.297	49.232	674890000
AIVEGCGGQFPVGK	Unmodified	1417.7	0.702385	6531	NNU_18211-RA	yes	yes	0	0	0	4.33	54.053	54.053	2	1.0659e-05	P180731_F3	110.38	97.748	535320000
AIVELCNIVATR	Unmodified	1357.74	0.73877	6043	NNU_16879-RA	yes	yes	0	0	0	2	90.96	90.96	2	0.0001441	P180731_F2	102.87	67.331	6600900
AIVELLPR	Unmodified	909.565	0.564752	9076	NNU_25319-RA	yes	yes	0	0	0	10	81.215	81.215	2	0.025172	P180731_F10	77.282	28.721	13718000
AIVGNLCR	Unmodified	901.48	0.480371	1042	NNU_02691-RA	yes	yes	0	0	0	4	37.645	37.645	2	0.0044133	P180731_F4	115.46	87.241	5972700
AIVLIVGQAHER	Unmodified	1304.76	0.756469	2244	NNU_06098-RA	yes	yes	0	0	0	3.5	58.064	58.064	2	0.00042887	P180731_F1	78.324	64.515	48196000
AIVLNLEHIK	Unmodified	1148.69	0.691744	5189	NNU_14278-RA;NNU_19912-RA	yes	no	0	0	0	1	73.559	73.559	3	0.0079519	P180731_F1	49.3	0	4583800
AIVLTADRPR	Unmodified	1110.65	0.650942	8398	NNU_23516-RA	yes	yes	0	0	1	4.5	34.015	34.015	2;3	3.3683e-05	P180731_F4	117.7	88.74	242760000
AIVLTGEGGK	Unmodified	943.534	0.533846	7639	NNU_21424-RA;NNU_26143-RA	yes	no	0	0	0	1	34.514	34.514	2	0.019025	P180731_F1	60.167	24.722	2625100
AIVNDFLLDSKPGK	Unmodified	1515.83	0.829694	7095	NNU_19891-RA	yes	yes	0	0	1	8	85.278	85.278	3	0.014446	P180731_F8	33.842	26.604	2764100
AIVNVIGMTK	Oxidation (M)	1060.6	0.595066	1709	NNU_04586-RA	yes	yes	0	1	0	3	55.134	55.134	2	0.0076825	P180731_F3	55.718	39.753	10281000
AIVNVIGMTK	Unmodified	1044.6	0.600152	1709	NNU_04586-RA	yes	yes	0	0	0	3	73.949	73.949	2	0.059772	P180731_F3	47.302	21.408	59568000
AIVPIANYNEK	Unmodified	1230.66	0.660838	2447	NNU_06644-RA;NNU_24900-RA	yes	no	0	0	0	3	57.494	57.494	2	0.0058148	P180731_F3	64.918	53.28	14503000
AIVPTFDPFR	Unmodified	1161.62	0.618244	2268	NNU_06162-RA	yes	yes	0	0	0	6.5	111.67	111.67	2	0.0072826	P180731_F9	70.028	54.399	149960000
AIVPVDFYSR	Unmodified	1165.61	0.613159	8501	NNU_23806-RA	yes	yes	0	0	0	10	85.183	85.183	2	0.00042385	P180731_F10	101.38	76.543	6535400
AIVQFEDFQMK	Unmodified	1354.66	0.659123	3238	NNU_08748-RA	yes	yes	0	0	0	4.43	97.91	97.91	2;3	9.0374e-08	P180731_F7	122.69	106.31	1738200000
AIVQFEDFQMK	Oxidation (M)	1370.65	0.654038	3238	NNU_08748-RA	yes	yes	0	1	0	7	79.332	79.332	2	0.00048653	P180731_F7	76.843	69.164	4761000
AIVSLANR	Unmodified	842.497	0.497401	3710	NNU_10119-RA	yes	yes	0	0	0	6	41.838	41.838	2	0.065071	P180731_F6	63.565	27.17	4140600
AIVSNDGNINTVNR	Unmodified	1485.75	0.753569	7986	NNU_22309-RA	yes	yes	0	0	0	1.5	34.955	34.955	2	0.0026802	P180731_F1	55.724	43.456	3047000
AIVSPLAK	Acetyl (Protein N-term)	839.512	0.511654	4861	NNU_13426-RA	yes	yes	1	0	0	5	74.09	74.09	1	0.02153	P180731_F5	60.76	40.205	1708600
AIVTAIAGTTR	Unmodified	1072.62	0.624058	8035	NNU_22437-RA	yes	yes	0	0	0	9	48.548	48.548	2	5.4141e-07	P180731_F9	119.27	68.801	22484000
AIVTPTHHVEQLWK	Unmodified	1657.89	0.894025	4156	NNU_11416-RA	yes	yes	0	0	0	3	56.055	56.055	4	0.00047362	P180731_F3	54.09	48.549	4745300
AIVTSSTDTPSLPATR	Unmodified	1615.84	0.841715	7029	NNU_19723-RA	yes	yes	0	0	0	4	53.131	53.131	2	1.8446e-07	P180731_F4	62.055	52.255	0
AIVTTVIPLPPQEEK	Unmodified	1633.93	0.929073	3093	NNU_08324-RA	yes	yes	0	0	0	5.2	91.241	91.241	2;3	1.456e-25	P180731_F9	101.3	88.203	333880000
AIVVNLEQIR	Unmodified	1153.68	0.681907	3316	NNU_08958-RA;NNU_12075-RA	yes	no	0	0	0	9	83.008	83.008	2	0.00016847	P180731_F9	116.52	80.865	11977000
AIVVPSIGNDVGVQLR	Unmodified	1635.93	0.930805	8418	NNU_23579-RA	yes	yes	0	0	0	5.5	98.812	98.812	2	3.1727e-05	P180731_F8	71.98	68.476	17185000
AIVVSLEQIR	Unmodified	1126.67	0.671008	2770	NNU_07421-RA	yes	yes	0	0	0	9	83.431	83.431	2	0.010967	P180731_F9	66.056	54.137	2700400
AIVVSSFEGLWNPR	Unmodified	1573.83	0.825277	195	NNU_00497-RA	yes	yes	0	0	0	8.5	122.87	122.87	2	0.00026943	P180731_F9	71.879	62.036	1555600
AIVVTQR	Unmodified	785.476	0.475937	1213;1070	NNU_03158-RA;NNU_02764-RA	no	no	0	0	0	9	23.018	23.018	2	0.0069866	P180731_F9	135.87	46.192	444990000
AIWEELQSTVHAVDQMTTR	Oxidation (M)	2230.07	0.0688312	953	NNU_02455-RA	yes	yes	0	1	0	6	115.52	115.52	3	2.1021e-05	P180731_F6	57.366	54.398	2226200
AIWGPLNR	Unmodified	925.513	0.513385	7921	NNU_22166-RA	yes	yes	0	0	0	5	74.376	74.376	2	0.043666	P180731_F5	69.176	44.282	136860000
AIWMLDPGIK	Oxidation (M)	1158.61	0.610716	2223	NNU_06045-RA	yes	yes	0	1	0	7.5	94.49	94.49	2	0.00096353	P180731_F5	76.943	65.307	22368000
AIYAVSQGGAK	Unmodified	1063.57	0.566209	8026	NNU_22422-RA	yes	yes	0	0	0	7	44.511	44.511	2	0.00013784	P180731_F9	98.04	63.788	301110000
AIYEIPSVK	Unmodified	1018.57	0.569897	4063;6130	NNU_11106-RA;NNU_06348-RA;NNU_17126-RA;NNU_12097-RA	no	no	0	0	0	5	66.51	66.51	2	0.0063398	P180731_F5	81.972	67.298	77806000
AIYFSDLHTEVGLK	Unmodified	1591.82	0.824608	7782	NNU_21848-RA	yes	yes	0	0	0	5	87.502	87.502	2	0.00014789	P180731_F5	97.69	88.408	1901600
AIYHATFR	Unmodified	977.508	0.5083	811	NNU_02117-RA;NNU_10839-RA	yes	no	0	0	0	6	31.841	31.841	2	0.0041146	P180731_F6	118.74	72.727	165280000
AIYMSVTR	Oxidation (M)	955.48	0.479702	445	NNU_01139-RA	yes	yes	0	1	0	8.67	28.902	28.902	2	0.011442	P180731_F8	69.812	63.089	19734000
AIYSPYELYK	Unmodified	1245.63	0.62814	6552	NNU_18289-RA	yes	yes	0	0	0	7	79.117	79.117	2	0.0080386	P180731_F7	68.626	61.347	91856000
AIYVYTSQLADPR	Unmodified	1495.77	0.767094	5598	NNU_15542-RA	yes	yes	0	0	0	8	71.967	71.967	2	0.00021076	P180731_F8	79.886	72.521	7913300
AIYYLATDSLK	Unmodified	1256.67	0.665254	2810;1612	NNU_07511-RA;NNU_04394-RA	no	no	0	0	0	9.5	80.507	80.507	2	0.00014892	P180731_F9	97.734	81.356	375200000
AKADNQQMPILR	Unmodified	1383.73	0.729268	7466	NNU_20907-RA	yes	yes	0	0	1	9	41.21	41.21	2	0.0018848	P180731_F9	95.417	83.498	1790600
AKDFLPFLQR	Unmodified	1233.69	0.686993	716	NNU_01877-RA	yes	yes	0	0	1	6	98.077	98.077	2;3	0.031911	P180731_F6	72.096	63.686	32665000
AKDIAQGGLTQGQQTQIAR	Unmodified	1983.05	0.0497507	1609	NNU_04388-RA	yes	yes	0	0	1	7	35.615	35.615	3	0.00012654	P180731_F7	44.788	40.81	2664600
AKDLAVLK	Unmodified	856.538	0.538203	1739	NNU_04691-RA	yes	yes	0	0	1	6	29.354	29.354	2	0.066291	P180731_F6	91.087	38.605	14431000
AKDQLGYSPIVPLQEGLK	Unmodified	1955.07	0.0727776	1439	NNU_03883-RA	yes	yes	0	0	1	9	89.564	89.564	2;3	4.676e-16	P180731_F9	127.4	123.42	32018000
AKDVESSEHSQFSAK	Unmodified	1648.77	0.769278	4586	NNU_12549-RA	yes	yes	0	0	1	3.88	16.148	16.148	2;3	5.3603e-07	P180731_F1	107.03	97.723	18295000
AKEDMLNQLYSSVSAQSTAR	Oxidation (M)	2214.06	0.0586605	7529	NNU_21098-RA	yes	yes	0	1	1	4.75	71.251	71.251	2;3	1.181e-27	P180731_F7	134.87	129.61	79916000
AKEDMLNQLYSSVSAQSTAR	Unmodified	2198.06	0.0637458	7529	NNU_21098-RA	yes	yes	0	0	1	3.6	96.364	96.364	2;3	8.7247e-57	P180731_F2	188.19	167.24	126440000
AKEEGNLPLTGHYSPR	Unmodified	1767.89	0.890397	4313	NNU_11872-RA	yes	yes	0	0	1	8	38.533	38.533	3;4	1.3118e-24	P180731_F8	151.39	151.39	229030000
AKEEGWWLVVGDTK	Unmodified	1616.82	0.819857	3508	NNU_09515-RA	yes	yes	0	0	1	3.5	98.416	98.416	2;3	0.005741	P180731_F3	40.242	36.199	5701400
AKEEIEAIVEAIHPK	Unmodified	1675.91	0.914486	7482	NNU_20949-RA	yes	yes	0	0	1	5.8	91.539	91.539	2;3;4	1.8067e-11	P180731_F7	123.14	111.5	260620000
AKEEQQSLFNQLTSANTTITSLR	Unmodified	2579.32	0.319109	9404	NNU_26228-RA	yes	yes	0	0	1	4	108.63	108.63	3	7.0246e-07	P180731_F4	49.765	47.18	2034100
AKEFTEILK	Unmodified	1077.61	0.607011	5262	NNU_14481-RA	yes	yes	0	0	1	3	53.266	53.266	3	0.010472	P180731_F3	58.699	34.669	13654000
AKEILVEALEHVQLSK	Unmodified	1806.03	0.0250991	3862	NNU_10529-RA	yes	yes	0	0	1	8	100.05	100.05	3;4	7.4317e-06	P180731_F8	72.187	66.976	2292800
AKENNLKPEDYEGGTFTVSNLGGPFGIK	Unmodified	2981.48	0.477066	7488	NNU_20961-RA	yes	yes	0	0	2	7	101.78	101.78	4	8.8053e-35	P180731_F7	93.166	91.802	10003000
AKEQVVAGTLHHLTLEVIEAGK	Unmodified	2342.3	0.295795	8227	NNU_23032-RA	yes	yes	0	0	1	8	100.68	100.68	3;4	1.6808e-54	P180731_F8	162.72	157.51	18219000
AKFEELCSDLLDR	Unmodified	1594.77	0.766107	943;6959	NNU_19473-RA;NNU_02412-RA	no	no	0	0	1	1	83.616	83.616	3	0.023664	P180731_F1	33.265	19.182	1494200
AKGETFEEIVGLAR	Unmodified	1518.8	0.804207	7796;912	NNU_21875-RA;NNU_02337-RA	no	no	0	0	1	2.5	96.576	96.576	2	2.1211e-06	P180731_F3	118.19	99.402	48746000
AKHDLSIVAR	Unmodified	1108.64	0.635291	8743	NNU_24394-RA	yes	yes	0	0	1	9	24.381	24.381	3	9.7004e-05	P180731_F9	103.08	74.879	82504000
AKLDGVVVNGSMER	Unmodified	1473.76	0.760962	3560	NNU_09664-RA	yes	yes	0	0	1	6	45.575	45.575	2	0.00046358	P180731_F6	79.652	64.663	2515600
AKLEELISLQQQSVENASK	Unmodified	2114.12	0.121913	5796	NNU_16113-RA	yes	yes	0	0	1	4	85.973	85.973	3	0.006513	P180731_F4	25.916	19.253	772200
AKMEDGVLTVTVPK	Unmodified	1486.81	0.806516	1376	NNU_03718-RA	yes	yes	0	0	1	5	64.032	64.032	2	4.756e-21	P180731_F5	117.13	110.44	4536700
AKPGALPTFVLVDR	Unmodified	1482.86	0.855849	5829	NNU_16223-RA	yes	yes	0	0	1	2	89.624	89.624	2;3	8.9337e-05	P180731_F2	68.283	54.694	75204000
AKPLEPQQELKPR	Unmodified	1532.87	0.867476	1447	NNU_03904-RA	yes	yes	0	0	2	4	25.685	25.685	4	0.0028585	P180731_F4	45.28	37.915	2483800
AKPNFFVDGIGVGQAVLSR	Unmodified	1974.07	0.0686953	8610	NNU_24040-RA	yes	yes	0	0	1	6	112.31	112.31	3	0.023816	P180731_F6	22.585	11.97	663060
AKPPFAAVSV	Unmodified	985.56	0.559667	6217	NNU_17407-RA	yes	yes	0	0	1	4.5	71.189	71.189	2	0.0027339	P180731_F5	98.009	84.006	303380000
AKPQNDSLLAQVNSLR	Unmodified	1752.95	0.948246	7936	NNU_22209-RA;NNU_02027-RA	yes	no	0	0	1	6	80.039	80.039	3	7.1521e-07	P180731_F6	82.59	74.248	4820700
AKPSIDSLVK	Unmodified	1056.62	0.61791	4374	NNU_12012-RA	yes	yes	0	0	1	10	44.505	44.505	3	0.014555	P180731_F10	47.154	15.12	38890000
AKPTLSPALETAVDYQLK	Unmodified	1944.06	0.0567932	7737	NNU_21703-RA	yes	yes	0	0	1	8	85.259	85.259	2;3	3.7023e-23	P180731_F8	135.08	128.3	24139000
AKPVAAPVVASTTSGAAVAGAATSDAPK	Unmodified	2465.31	0.312567	2531	NNU_06836-RA	yes	yes	0	0	1	2	55.238	55.238	2	0.016614	P180731_F2	24.907	23.839	1833100
AKPWELTEILEPAQCR	Unmodified	1939.98	0.982582	5086	NNU_13978-RA	yes	yes	0	0	1	5	109.29	109.29	2;3	1.6329e-05	P180731_F5	96.773	93.517	23045000
AKQENQNLHDILSSR	Unmodified	1751.89	0.891459	8664	NNU_24179-RA	yes	yes	0	0	1	3	43.926	43.926	2;3;4	0.00026349	P180731_F3	71.08	65.707	12000000
AKQGLSTFER	Unmodified	1135.6	0.598572	4737	NNU_13007-RA	yes	yes	0	0	1	4	15.114	15.114	3	0.013889	P180731_F3	47.894	33.596	4670400
AKQPPLDVVELVVR	Unmodified	1561.92	0.919177	1622	NNU_04417-RA	yes	yes	0	0	1	10	103.58	103.58	3	0.00045324	P180731_F10	57.288	54.208	2096300
ALAAQEAASATGYPGQGTTINVADTSGNLTK	Unmodified	2977.46	0.462873	6678	NNU_18673-RA	yes	yes	0	0	0	3	75.597	75.597	2;3	9.7523e-81	P180731_F3	134.15	132.53	13755000
ALAAQEAASTTGVPGHGTTINVADSSGNLPK	Unmodified	2934.47	0.468292	1369	NNU_03699-RA	yes	yes	0	0	0	3	63.118	63.118	3;4	8.6087e-19	P180731_F3	62.052	60.648	21036000
ALAASFQSSHGR	Unmodified	1230.61	0.610533	3968	NNU_10801-RA	yes	yes	0	0	0	4	26.063	26.063	2	2.5718e-09	P180731_F4	129.82	95.943	1650500
ALAAVGNSAPK	Unmodified	997.556	0.555644	6330;45	NNU_17659-RA;NNU_00080-RA	no	no	0	0	0	7.5	24.735	24.735	2	5.0729e-05	P180731_F8	100.69	93.408	74790000
ALAAYYFGSEEAMIR	Unmodified	1690.8	0.802493	7972;748	NNU_22281-RA;NNU_01944-RA	no	no	0	0	0	4	104.69	104.69	2	2.516e-05	P180731_F4	75.316	61.898	76808000
ALAAYYFGSEEAMIR	Oxidation (M)	1706.8	0.797407	7972;748	NNU_22281-RA;NNU_01944-RA	no	no	0	1	0	4	91.063	91.063	2	8.2715e-05	P180731_F4	65.038	59.743	7698000
ALADALDIALK	Unmodified	1112.64	0.644125	3996	NNU_10894-RA	yes	yes	0	0	0	2	103.99	103.99	2	0.00056606	P180731_F2	88.155	59.978	21330000
ALADHTNTSEVPLLSR	Unmodified	1722.89	0.890062	9376	NNU_26147-RA	yes	yes	0	0	0	3	63.349	63.349	3	0.016319	P180731_F3	31.137	25.764	5318800
ALADLQQMQAVHIEK	Unmodified	1693.88	0.88214	8199	NNU_22949-RA	yes	yes	0	0	0	1	73.279	73.279	2;3	3.2338e-13	P180731_F1	132.01	124.72	21450000
ALADYTIR	Unmodified	921.492	0.491981	1124	NNU_02916-RA	yes	yes	0	0	0	4.5	50.001	50.001	2	0.0031687	P180731_F4	143.61	95.049	147040000
ALADYVHSK	Unmodified	1002.51	0.513445	6287;3113	NNU_17571-RA;NNU_08402-RA	no	no	0	0	0	2	32.057	32.057	2	0.0027801	P180731_F2	99.013	74.983	84717000
ALAEAASLASHSK	Unmodified	1254.66	0.656815	7174	NNU_20122-RA	yes	yes	0	0	0	2	31.647	31.647	2	1.6153e-22	P180731_F2	123.28	86.591	0
ALAECYFGSEASMLR	Unmodified	1703.76	0.764727	8013	NNU_22377-RA	yes	yes	0	0	0	2	96.587	96.587	2	6.1572e-05	P180731_F2	69.331	66.251	2816300
ALAEDIYSGVIEPHAVLVK	Unmodified	2023.1	0.0989923	4973	NNU_13690-RA	yes	yes	0	0	0	4	104.5	104.5	3	0.00089934	P180731_F4	34.202	31.176	1536600
ALAELMQESNQEVPAWLSR	Oxidation (M)	2187.06	0.0630175	690	NNU_01812-RA	yes	yes	0	1	0	3	100.12	100.12	2	1.0814e-13	P180731_F3	92.474	88.938	2233900
ALAELMQESNQEVPAWLSR	Unmodified	2171.07	0.0681029	690	NNU_01812-RA	yes	yes	0	0	0	3	118.86	118.86	2;3	5.8265e-09	P180731_F3	82.609	81.046	12810000
ALAEMYIQR	Oxidation (M)	1109.55	0.55393	7694	NNU_21567-RA	yes	yes	0	1	0	3	43.283	43.283	2	0.044056	P180731_F3	43.185	29.099	1338000
ALAEMYIQR	Unmodified	1093.56	0.559015	7694	NNU_21567-RA	yes	yes	0	0	0	4	57.81	57.81	2	0.00089208	P180731_F4	119.21	82.626	7412400
ALAENEGEGLAK	Unmodified	1200.6	0.598631	5065	NNU_13910-RA	yes	yes	0	0	0	4	29.223	29.223	2	0.017028	P180731_F4	50.354	42.488	659820
ALAETLHATQPTVYK	Unmodified	1641.87	0.872621	183	NNU_00457-RA	yes	yes	0	0	0	7	49.266	49.266	2;3;4	1.1773e-43	P180731_F7	207.31	185.96	1555700000
ALAFALEK	Unmodified	861.496	0.496004	7089	NNU_19865-RA	yes	yes	0	0	0	5	71.178	71.178	2	0.012817	P180731_F5	91.069	41.972	12836000
ALAFNNVPTR	Unmodified	1101.59	0.593092	2525	NNU_06817-RA	yes	yes	0	0	0	7.5	53.905	53.905	2	0.00046867	P180731_F8	99.568	57.692	265670000
ALAGYLFNTENALVR	Unmodified	1650.87	0.872956	6894	NNU_19308-RA	yes	yes	0	0	0	6	116.05	116.05	2;3	2.7422e-24	P180731_F6	162.93	162.93	148420000
ALAGYTIR	Unmodified	863.486	0.486502	4225	NNU_11643-RA	yes	yes	0	0	0	5	45.471	45.471	2	0.0054396	P180731_F5	110.12	51.338	35270000
ALAHFLNNPS	Unmodified	1082.55	0.550893	549	NNU_01432-RA	yes	yes	0	0	0	10	60.414	60.414	2	0.0073993	P180731_F10	69.812	59.546	74965000
ALAHFLNSST	Unmodified	1059.53	0.534909	3927	NNU_10712-RA	yes	yes	0	0	0	1	59.986	59.986	2	0.022184	P180731_F1	57.859	41.895	29946000
ALAHFQNVTNR	Unmodified	1269.66	0.657818	2891	NNU_07733-RA	yes	yes	0	0	0	8	33.854	33.854	2;3	3.6161e-09	P180731_F8	131.42	127.24	29504000
ALAHQPLSVAIEASGR	Unmodified	1618.88	0.879104	3493	NNU_09478-RA	yes	yes	0	0	0	9	60.517	60.517	3	1.6667e-10	P180731_F9	121.09	110.45	29285000
ALAHYFEAK	Unmodified	1048.53	0.53418	3937	NNU_10741-RA;NNU_01396-RA	yes	no	0	0	0	5	41.855	41.855	2;3	0.0022821	P180731_F5	105.1	84.324	28243000
ALAIANMVLGLK	Oxidation (M)	1228.72	0.721329	8037	NNU_22439-RA	yes	yes	0	1	0	4	101.75	101.75	2	0.00010949	P180731_F1	79.659	68.303	21887000
ALAIANMVLGLK	Unmodified	1212.73	0.726415	8037	NNU_22439-RA	yes	yes	0	0	0	7	130.96	130.96	2	1.6713e-05	P180731_F7	110.39	96.987	31668000
ALAILGENEILR	Unmodified	1310.76	0.755801	5676	NNU_15785-RA	yes	yes	0	0	0	3	103.09	103.09	2	0.00017701	P180731_F3	100.93	83.266	14586000
ALAILGMNVIQTSASLR	Unmodified	1756.99	0.986939	8936	NNU_24967-RA	yes	yes	0	0	0	7	126.63	126.63	2	0.012055	P180731_F7	40.493	35.735	451170
ALAIYSSVSDR	Unmodified	1180.61	0.608802	342	NNU_00884-RA	yes	yes	0	0	0	5	57.661	57.661	2	9.291e-05	P180731_F3	99.283	81.688	62083000
ALALALVSGK	Unmodified	941.591	0.590967	4885	NNU_13482-RA	yes	yes	0	0	0	7	79.118	79.118	2	0.027553	P180731_F7	62.466	23.162	5918600
ALALAVMR	Unmodified	843.5	0.500044	6650	NNU_18599-RA	yes	yes	0	0	0	4.5	70.045	70.045	2	0.0039537	P180731_F5	128.86	104.67	28437000
ALALAVMR	Oxidation (M)	859.495	0.494958	6650	NNU_18599-RA	yes	yes	0	1	0	5	46.504	46.504	2	0.047434	P180731_F5	48.561	24.589	3840500
ALALDLQGHK	Unmodified	1064.6	0.597843	1886	NNU_05198-RA	yes	yes	0	0	0	4	47.516	47.516	2;3	0.00034171	P180731_F4	107.79	78.626	84388000
ALALEMAK	Unmodified	845.468	0.468075	7527	NNU_21094-RA	yes	yes	0	0	0	8	54.675	54.675	2	0.033425	P180731_F8	73.665	46.703	47919000
ALALEYQTLEFIK	Unmodified	1537.84	0.839196	3496	NNU_09488-RA	yes	yes	0	0	0	7.75	121.04	121.04	2;3	2.1867e-05	P180731_F7	103.46	100.14	377510000
ALALFEK	Unmodified	790.459	0.45889	6324	NNU_17651-RA;NNU_19741-RA	yes	no	0	0	0	6	72.523	72.523	2	0.051011	P180731_F6	86.472	28.305	19755000
ALALGADIVLHSATK	Unmodified	1478.85	0.845678	2727	NNU_07321-RA	yes	yes	0	0	0	3	82.666	82.666	2	0.00019506	P180731_F3	66.387	47.598	2560100
ALALGASGIFIGR	Unmodified	1244.72	0.724106	7445;17	NNU_20846-RA;NNU_00019-RA	no	no	0	0	0	1	104.44	104.44	2	0.00037405	P180731_F1	86.772	77.117	15907000
ALALGASGVFIGR	Unmodified	1230.71	0.708456	7446	NNU_20847-RA	yes	yes	0	0	0	8	94.278	94.278	2	0.0027727	P180731_F8	60.157	47.724	1895400
ALALMSFDPK	Oxidation (M)	1107.56	0.563432	9199	NNU_25616-RA	yes	yes	0	1	0	4	74.604	74.604	2	0.014501	P180731_F6	48.981	26.744	27861000
ALALMSFDPK	Unmodified	1091.57	0.568517	9199	NNU_25616-RA	yes	yes	0	0	0	2	97.129	97.129	2	0.0061116	P180731_F2	72.2	40.779	125410000
ALALTLNDTK	Unmodified	1058.6	0.597175	8553	NNU_23917-RA;NNU_18505-RA	yes	no	0	0	0	3	61.677	61.677	2	0.033792	P180731_F3	54.259	28.638	3829500
ALALTPEPK	Unmodified	938.544	0.543683	6061	NNU_16917-RA	yes	yes	0	0	0	1	42.48	42.48	2	0.0014698	P180731_F1	113.62	35.89	10544000
ALALVGPSGCGK	Unmodified	1128.6	0.596129	7067	NNU_19821-RA	yes	yes	0	0	0	7	48.472	48.472	2	0.00051383	P180731_F7	86.114	74.478	12476000
ALAMSLGNSDTSTK	Unmodified	1394.67	0.671144	4703	NNU_12914-RA	yes	yes	0	0	0	1	50.172	50.172	2	8.2481e-05	P180731_F1	103.83	99.82	4897700
ALANDPVAYAEYHAWR	Unmodified	1845.88	0.879832	1786	NNU_04917-RA	yes	yes	0	0	0	3	87.76	87.76	2;3	3.2683e-06	P180731_F3	83.37	78.075	13624000
ALANGFQK	Unmodified	847.455	0.455202	3393	NNU_09175-RA	yes	yes	0	0	0	9	29.023	29.023	2	0.0093402	P180731_F9	91.626	60.337	7973900
ALANVSALLR	Unmodified	1026.62	0.618579	4601	NNU_12596-RA	yes	yes	0	0	0	6	89.096	89.096	2	0.00041977	P180731_F6	148.94	100.52	4796500
ALANVVQIDQQGVYFDQK	Unmodified	2035.04	0.0374547	3678	NNU_10029-RA	yes	yes	0	0	0	5	94.506	94.506	2	1.1541e-09	P180731_F5	99.044	97.116	1583200
ALAPLREEGVLIIGSGSATHNLR	Unmodified	2373.31	0.312842	8393	NNU_23496-RA;NNU_04805-RA	yes	no	0	0	1	6.5	86.644	86.644	3;4	5.7165e-16	P180731_F4	80.002	78.367	26198000
ALAPTQAAAPQQAK	Unmodified	1364.74	0.741213	5227	NNU_14379-RA	yes	yes	0	0	0	6.71	24.278	24.278	2;3	1.9992e-10	P180731_F5	122.52	84.22	1192600000
ALAQLAHEELRK	Unmodified	1377.77	0.772848	4924	NNU_13583-RA	yes	yes	0	0	1	2	39.008	39.008	2	8.195e-05	P180731_F2	109	71.817	3399700
ALAQSGVAR	Unmodified	871.488	0.487565	4265;1842	NNU_11742-RA;NNU_05072-RA	no	no	0	0	0	1.5	17.731	17.731	2	0.00053374	P180731_F2	133.23	91.732	139450000
ALASFIR	Unmodified	776.454	0.454474	3209	NNU_08671-RA	yes	yes	0	0	0	3	65.533	65.533	2	0.033144	P180731_F3	100.74	31.31	2615800
ALASGIIDKDEVIIK	Unmodified	1583.91	0.913423	4564	NNU_12497-RA	yes	yes	0	0	1	2	77.352	77.352	2;3	2.4164e-05	P180731_F2	102.29	88.211	7534800
ALASVQK	Unmodified	715.423	0.422839	6759	NNU_18884-RA	yes	yes	0	0	0	8	17.424	17.424	2	0.05598	P180731_F8	84.244	17.209	4060100
ALASYMFNTEEALVR	Unmodified	1713.84	0.839607	1689	NNU_04542-RA	yes	yes	0	0	0	4.33	113.68	113.68	2;3	1.1542e-75	P180731_F4	232.5	218.07	66992000
ALASYMFNTEEALVR	Oxidation (M)	1729.83	0.834521	1689	NNU_04542-RA	yes	yes	0	1	0	10	88.227	88.227	2	4.2121e-06	P180731_F10	91.076	83.945	2284100
ALATEAGANFISITGSTLTSK	Unmodified	2052.07	0.0738998	7176	NNU_20125-RA	yes	yes	0	0	0	6	111.02	111.02	2	1.983e-16	P180731_F6	95.624	91.875	1585300
ALATLPNNPR	Unmodified	1065.59	0.593092	9497	NNU_26460-RA	yes	yes	0	0	0	3	38.418	38.418	2	8.8111e-06	P180731_F3	130.66	109.28	70949000
ALATMPGVYR	Oxidation (M)	1093.56	0.559015	8275	NNU_23187-RA	yes	yes	0	1	0	10	33.965	33.965	2	0.024632	P180731_F10	43.77	26.302	3340800
ALAVIEALEGK	Unmodified	1112.64	0.644125	4514	NNU_12381-RA	yes	yes	0	0	0	1	111.91	111.91	2	0.0055949	P180731_F1	65.241	43.846	47690000
ALAVIEYLVAHGSER	Unmodified	1626.87	0.872956	1556	NNU_04207-RA	yes	yes	0	0	0	1	120.15	120.15	3	0.00030187	P180731_F1	52.5	49.639	3349100
ALAVIEYLVSHGSER	Unmodified	1642.87	0.86787	6027	NNU_16850-RA	yes	yes	0	0	0	3	120.85	120.85	2;3	4.253e-06	P180731_F6	74.853	68.958	208160000
ALAVLASASSVSR	Unmodified	1230.69	0.6932	3896	NNU_10636-RA	yes	yes	0	0	0	7.5	64.025	64.025	2	0.00010393	P180731_F5	105.65	83.981	35411000
ALAVPEPVFQQWK	Unmodified	1511.81	0.81365	4446	NNU_12204-RA	yes	yes	0	0	0	3	105.5	105.5	2	0.021171	P180731_F3	44.614	41.417	47316000
ALAVPEPVFQQWKPSER	Unmodified	1981.04	0.0421462	4446	NNU_12204-RA	yes	yes	0	0	1	4.5	93.843	93.843	2;3	1.75e-09	P180731_F3	96.773	94.449	189420000
ALAYDMVYNGVEIGGGSLR	Oxidation (M)	1999.97	0.967326	6574	NNU_18381-RA	yes	yes	0	1	0	4	89.856	89.856	2	1.8314e-06	P180731_F4	70.094	63.491	1312300
ALAYENAQYAFR	Unmodified	1415.68	0.683364	2745	NNU_07368-RA	yes	yes	0	0	0	6	70.763	70.763	2	2.7373e-08	P180731_F6	135.99	131.97	44078000
ALAYLHEAIEPK	Unmodified	1353.73	0.729251	3392;9284	NNU_25909-RA;NNU_09174-RA	no	no	0	0	0	9	59.54	59.54	2;3	8.5294e-07	P180731_F9	117.79	99.656	15069000
ALAYQTR	Unmodified	821.44	0.439552	686	NNU_01800-RA	yes	yes	0	0	0	4	21.821	21.821	2	0.036248	P180731_F4	90.777	47.653	51035000
ALCAAMLR	Unmodified	904.462	0.462278	6039	NNU_16873-RA	yes	yes	0	0	0	8	53.511	53.511	2	0.01211	P180731_F8	94.662	81.614	3663200
ALCADHNVSLISVPSAK	Unmodified	1780.91	0.914168	4205	NNU_11545-RA;NNU_12134-RA;NNU_19309-RA	yes	no	0	0	0	8.33	67.554	67.554	2;3	9.6726e-36	P180731_F10	171.98	162.7	2169300000
ALCALPVTQHDR	Unmodified	1379.7	0.697968	5598	NNU_15542-RA	yes	yes	0	0	0	4.5	40.709	40.709	2	2.0691e-06	P180731_F4	111.63	104.26	6711000
ALCLALGK	Unmodified	844.484	0.484059	4907	NNU_13528-RA	yes	yes	0	0	0	10	63.945	63.945	2	0.021247	P180731_F10	79.469	20.487	28375000
ALCLVTTGK	Unmodified	961.527	0.526652	4225;1124	NNU_02916-RA;NNU_11643-RA	no	no	0	0	0	7.5	47.917	47.917	2	0.0031959	P180731_F7	90.15	62.896	131150000
ALCTGEKGVGR	Unmodified	1146.58	0.581541	2393	NNU_06486-RA	yes	yes	0	0	1	5.33	16.815	16.815	3	0.0048643	P180731_F7	53.211	42.047	3492800
ALCTPGDAVVALHR	Unmodified	1478.77	0.766382	1189	NNU_03072-RA	yes	yes	0	0	0	8	59.61	59.61	2;3	0.00045306	P180731_F8	55.196	51.424	70975000
ALDALISFLK	Unmodified	1089.64	0.643397	5824	NNU_16199-RA	yes	yes	0	0	0	5.5	135.25	135.25	2	0.014294	P180731_F3	63.624	45.565	2581000
ALDALLAAGK	Unmodified	941.555	0.554582	6942	NNU_19425-RA	yes	yes	0	0	0	10	72.71	72.71	2	0.0015265	P180731_F10	85.355	53.594	50190000
ALDDGNPPDIDEDLHSR	Acetyl (Protein N-term)	1919.85	0.849714	6759	NNU_18884-RA	yes	yes	1	0	0	4.5	72.913	72.913	2	0.00012309	P180731_F8	60.764	58.767	8065400
ALDEFIAMAHAAK	Oxidation (M)	1402.69	0.691486	1107	NNU_02872-RA	yes	yes	0	1	0	7	63.507	63.507	2	0.00060323	P180731_F7	62.298	54.766	1534900
ALDEFIAMAHAAK	Unmodified	1386.7	0.696571	1107	NNU_02872-RA	yes	yes	0	0	0	7	87.524	87.524	2;3	0.00024562	P180731_F7	77.644	72.75	44021000
ALDELFPLWR	Unmodified	1258.67	0.671008	8186	NNU_22918-RA	yes	yes	0	0	0	3	140.75	140.75	2	0.017665	P180731_F6	61.161	56.821	46159000
ALDETLHAFCK	Unmodified	1303.62	0.623072	2964	NNU_07964-RA	yes	yes	0	0	0	1.5	62.599	62.599	2;3	3.5987e-08	P180731_F2	129.82	118.36	152620000
ALDFAVR	Unmodified	790.434	0.433738	6499	NNU_18121-RA	yes	yes	0	0	0	2	60.078	60.078	2	0.035226	P180731_F2	98.503	30.018	33999000
ALDFPGFVEAVYTK	Unmodified	1555.79	0.792246	6749	NNU_18867-RA	yes	yes	0	0	0	8	128.68	128.68	2	0.00022748	P180731_F8	89.911	78.202	89888000
ALDGIPQPANVEYYK	Unmodified	1676.84	0.840987	6202	NNU_17372-RA	yes	yes	0	0	0	4.33	78.743	78.743	2	7.1006e-06	P180731_F1	81.128	76.156	421720000
ALDGLQGPVYVGTGCLFR	Unmodified	1921.97	0.972018	8696;6523	NNU_24244-RA;NNU_22945-RA;NNU_18188-RA	no	no	0	0	0	6	114.47	114.47	2;3	0.00083337	P180731_F6	45.221	35.08	8251900
ALDGSDYLPGMVGLNNIK	Oxidation (M)	1891.93	0.934963	7290	NNU_20436-RA	yes	yes	0	1	0	7	91.917	91.917	2	2.1665e-06	P180731_F7	73.833	66.853	3132000
ALDGSDYLPGMVGLNNIK	Unmodified	1875.94	0.940049	7290	NNU_20436-RA	yes	yes	0	0	0	7.5	111.37	111.37	2	1.8743e-08	P180731_F7	81.656	77.906	43405000
ALDIERPTYTNLNR	Unmodified	1674.87	0.868933	8428	NNU_23602-RA	no	no	0	0	1	6.5	58.5	58.5	2;3	2.2047e-21	P180731_F5	179.56	167.14	2033100000
ALDIGWNPTISK	Unmodified	1313.7	0.697951	2812	NNU_07517-RA	yes	yes	0	0	0	1	89.982	89.982	2	0.00042611	P180731_F1	80.96	72.153	8766300
ALDILADILQNSSFSEDR	Unmodified	2006	0.995649	2756	NNU_07392-RA	yes	yes	0	0	0	3	149.95	149.95	2	5.2133e-06	P180731_F3	75.548	61.563	2360900
ALDILNTVGLSNSVLK	Unmodified	1655.95	0.945786	3956	NNU_10779-RA	yes	yes	0	0	0	10	124.82	124.82	2	0.0016848	P180731_F10	49.595	28.628	873800
ALDKVPETSGPLVLR	Unmodified	1593.91	0.909007	7156	NNU_20082-RA	yes	yes	0	0	1	8	68.686	68.686	2	0.015774	P180731_F8	47.774	32.387	2156800
ALDLFSPIHGHFAPPDPESK	Unmodified	2174.08	0.0796539	5114	NNU_14044-RA	yes	yes	0	0	0	5	97.669	97.669	4	0.0021268	P180731_F5	26.78	22.907	3073800
ALDLGPQGVLFPMIDGPK	Unmodified	1866.99	0.991356	6484	NNU_18080-RA	yes	yes	0	0	0	2.67	135.73	135.73	2;3	2.5516e-06	P180731_F1	68.41	64.062	43540000
ALDLLLPYQR	Unmodified	1200.69	0.686658	2534	NNU_06843-RA	yes	yes	0	0	0	6	105.73	105.73	2	0.0025177	P180731_F6	79.148	62.431	8956100
ALDLLYGMCDVTNAK	Oxidation (M)	1698.8	0.795693	9055;429	NNU_25268-RA;NNU_01094-RA	no	no	0	1	0	4	83.217	83.217	2	3.9175e-07	P180731_F1	58.723	48.73	2159600
ALDLLYGMCDVTNAK	Unmodified	1682.8	0.800778	9055;429	NNU_25268-RA;NNU_01094-RA	no	no	0	0	0	7	110.48	110.48	2	1.3105e-08	P180731_F7	118.16	114.98	20561000
ALDLPLYVGYR	Unmodified	1278.7	0.697223	3657	NNU_09980-RA	yes	yes	0	0	0	6	109.5	109.5	2	0.00080621	P180731_F5	85.355	77.599	109740000
ALDLSHAPK	Unmodified	950.519	0.51853	4013	NNU_10934-RA	yes	yes	0	0	0	2	30.334	30.334	2	0.0014698	P180731_F2	113.62	73.354	133160000
ALDNDQIHIPFR	Unmodified	1437.74	0.736462	2100;5122	NNU_14063-RA;NNU_05720-RA	no	no	0	0	0	1.5	78.448	78.448	2;3	7.1747e-08	P180731_F1	141.13	126.34	36562000
ALDNSNESNQSLVMWAK	Unmodified	1905.89	0.889076	2536	NNU_06850-RA	yes	yes	0	0	0	1	83.438	83.438	2	1.6236e-08	P180731_F1	89.358	85.137	5106000
ALDPAVLTR	Unmodified	954.55	0.549831	3492	NNU_09473-RA	yes	yes	0	0	0	4	57.005	57.005	2	0.045481	P180731_F4	57.888	37.654	60118000
ALDQYINFTEQR	Unmodified	1496.73	0.725957	7698	NNU_21579-RA	yes	yes	0	0	0	1	86.084	86.084	2	0.00049948	P180731_F1	85.271	79.376	9053500
ALDSLFSSDHIR	Unmodified	1359.68	0.678279	8026	NNU_22422-RA	yes	yes	0	0	0	3	80.145	80.145	2;3	0.00016378	P180731_F3	101.71	81.508	8456600
ALDSSLASGNLQK	Unmodified	1302.68	0.677944	1544	NNU_04177-RA	yes	yes	0	0	0	8	46.57	46.57	2	7.0467e-37	P180731_F8	210.95	181.21	195070000
ALDSSLATGNLQK	Unmodified	1316.69	0.693594	6019	NNU_16823-RA	yes	yes	0	0	0	2	49.353	49.353	2	0.041513	P180731_F2	43.761	32.912	141410000
ALDSYLK	Unmodified	808.433	0.433069	7252	NNU_20337-RA	yes	yes	0	0	0	8	51.138	51.138	1	0.030185	P180731_F8	131.04	31.117	3771700
ALDTIFSTNLAQGCNVK	Unmodified	1850.92	0.919648	9550	NNU_26608-RA	yes	yes	0	0	0	4	97.706	97.706	2	2.6032e-12	P180731_F4	119.54	101.92	9588300
ALDVAGLTK	Unmodified	886.512	0.512382	1154	NNU_02986-RA	yes	yes	0	0	0	3	56.846	56.846	2	0.018713	P180731_F3	68.847	30.297	31400000
ALDVCNAIR	Unmodified	1030.52	0.522964	7134	NNU_20019-RA	yes	yes	0	0	0	1	52.651	52.651	2	0.00096607	P180731_F1	118.5	83.05	15777000
ALDVLFILHAEHEMNCSTAAAR	Unmodified	2468.19	0.194049	3739	NNU_10205-RA	yes	yes	0	0	0	5	116.91	116.91	3	6.6555e-07	P180731_F5	53.625	49.079	1460700
ALDVLNFTPLNGK	Unmodified	1400.77	0.766365	4937;6104	NNU_17044-RA;NNU_13607-RA	no	no	0	0	0	6.5	114.67	114.67	2	1.6826e-54	P180731_F6	179.35	157.03	55884000
ALDVLNFTPLNGKPIR	Unmodified	1767	0.0043041	4937;6104	NNU_17044-RA;NNU_13607-RA	no	no	0	0	1	10	110.55	110.55	2;3	6.5195e-25	P180731_F10	157.86	151.66	27366000
ALDWACGK	Unmodified	919.422	0.422187	5768	NNU_16017-RA;NNU_20491-RA	yes	no	0	0	0	6	48.527	48.527	2	0.01328	P180731_F6	78.77	73.681	20302000
ALDYAIEQQMVVK	Unmodified	1506.78	0.775215	3396;9286	NNU_09184-RA;NNU_25913-RA	no	no	0	0	0	1	82.493	82.493	2	7.6352e-05	P180731_F1	107.17	97.971	4779500
ALDYCHSQGIMHR	Oxidation (M)	1602.7	0.70313	4984;4987	NNU_13716-RA;NNU_13729-RA	no	no	0	1	0	4	22.046	22.046	2;4	0.00066278	P180731_F4	59.227	56.031	10949000
ALDYCHSQGIMHR	Unmodified	1586.71	0.708215	4984;4987	NNU_13716-RA;NNU_13729-RA	no	no	0	0	0	4	33.731	33.731	2;3;4	9.3848e-12	P180731_F4	145.31	139.6	80963000
ALEALKDIQSEHANVIR	Unmodified	1906.03	0.0272244	4522	NNU_12400-RA	yes	yes	0	0	1	4	67.278	67.278	2;3;4	1.2149e-12	P180731_F4	117.18	111.71	23742000
ALEALKPELK	Unmodified	1110.66	0.66486	3111	NNU_08397-RA	yes	yes	0	0	1	6.83	49.465	49.465	2;3	8.9848e-05	P180731_F5	105.4	43.231	1170200000
ALEAVLPPR	Unmodified	964.571	0.570566	3594;3595	NNU_09774-RA;NNU_09773-RA	no	no	0	0	0	6.75	56.579	56.579	2	0.0018567	P180731_F6	109.71	64.379	123830000
ALEAVVGHLR	Unmodified	1063.61	0.613828	6459	NNU_17982-RA	yes	yes	0	0	0	4.75	53.075	53.075	2;3	4.8485e-06	P180731_F10	122.28	82.214	1347400000
ALEAYSSALR	Unmodified	1079.56	0.561123	7067;6060	NNU_19821-RA;NNU_16914-RA	no	no	0	0	0	4	50.929	50.929	2	0.061909	P180731_F4	46.73	15.308	52123000
ALECPCVAGLR	Unmodified	1244.6	0.600562	6292	NNU_17587-RA	yes	yes	0	0	0	3	58.341	58.341	2	0.0010715	P180731_F3	82.261	77.355	9355000
ALEDAIAVLDR	Unmodified	1184.64	0.640102	8499	NNU_23801-RA	yes	yes	0	0	0	1	96.638	96.638	2	0.00079189	P180731_F1	85.522	62.404	3430100
ALEGAIILESFPK	Unmodified	1386.78	0.775867	4594	NNU_12579-RA	yes	yes	0	0	0	7.5	118.81	118.81	2	0.00040495	P180731_F10	88.075	72.53	81365000
ALEHLILR	Unmodified	963.587	0.58655	1276	NNU_03378-RA	yes	yes	0	0	0	1	56.575	56.575	2	0.012817	P180731_F1	91.069	50.97	13947000
ALELFYEMVR	Oxidation (M)	1285.64	0.637659	479	NNU_01234-RA	yes	yes	0	1	0	2	97.768	97.768	2	0.009159	P180731_F2	54.259	47.355	3914900
ALELFYEMVR	Unmodified	1269.64	0.642745	479	NNU_01234-RA	yes	yes	0	0	0	9	125.44	125.44	2	0.025781	P180731_F9	56.404	44.136	5076800
ALELLPELWK	Unmodified	1210.7	0.69616	5003	NNU_13759-RA	yes	yes	0	0	0	9	133.84	133.84	2	0.059772	P180731_F9	47.302	38.298	1216300
ALELMDFMK	Unmodified	1096.53	0.529689	3314	NNU_08955-RA	yes	yes	0	0	0	5	120.75	120.75	2	0.031811	P180731_F5	63.216	58.75	4478000
ALELNGQDLLGR	Unmodified	1297.7	0.699014	6327	NNU_17655-RA	yes	yes	0	0	0	2.5	86.574	86.574	2	2.1571e-07	P180731_F2	121.02	96.168	115140000
ALELNPTYMK	Oxidation (M)	1194.6	0.59546	3572	NNU_09701-RA	yes	yes	0	1	0	6	50.665	50.665	2	0.00073778	P180731_F7	78.488	63.155	37057000
ALELNPTYMK	Unmodified	1178.6	0.600545	3572	NNU_09701-RA	yes	yes	0	0	0	5	69.114	69.114	2	0.0057627	P180731_F5	72.848	43.104	68843000
ALELNSWQLLR	Unmodified	1341.74	0.740485	1875	NNU_05170-RA	yes	yes	0	0	0	6	115.14	115.14	2	4.9841e-05	P180731_F6	100.88	82.742	4718500
ALEMVSEMISK	Unmodified	1236.61	0.609396	3805	NNU_10374-RA	yes	yes	0	0	0	3	89.738	89.738	2	0.0063573	P180731_F3	64.121	49.676	1434000
ALENAGLGGDNLSK	Unmodified	1357.68	0.683758	1321	NNU_03545-RA	yes	yes	0	0	0	1	43.659	43.659	2	0.00026659	P180731_F1	71.98	44.499	4159700
ALENEMAPILVVATNR	Oxidation (M)	1755.92	0.918919	5018	NNU_13786-RA	yes	yes	0	1	0	4.5	83.194	83.194	2	2.584e-20	P180731_F4	94.203	89.445	24282000
ALENEMAPILVVATNR	Unmodified	1739.92	0.924005	5018	NNU_13786-RA	yes	yes	0	0	0	6.67	112.05	112.05	2;3	4.8477e-25	P180731_F5	156.49	150.41	110300000
ALENEMLQR	Oxidation (M)	1118.54	0.539008	6826	NNU_19077-RA	yes	yes	0	1	0	1	26.177	26.177	2	0.035076	P180731_F1	47.187	28.747	3244900
ALENVHSCENWLPR	Unmodified	1723.81	0.810038	3289	NNU_08883-RA	yes	yes	0	0	0	2	67.026	67.026	2;3	1.181e-05	P180731_F2	78.814	76.101	7937100
ALEPAVQLYR	Unmodified	1158.64	0.639708	3813	NNU_10407-RA	yes	yes	0	0	0	5	67.26	67.26	2	0.050293	P180731_F5	54.539	40.304	20956000
ALEQLEEAMAK	Oxidation (M)	1247.61	0.606753	8427	NNU_23600-RA	yes	yes	0	1	0	1	42.11	42.11	2	0.013791	P180731_F1	44.564	39.77	1508300
ALEQLEEAMAK	Unmodified	1231.61	0.611838	8427	NNU_23600-RA	yes	yes	0	0	0	2	77.151	77.151	2	0.0015749	P180731_F1	77.062	63.253	16637000
ALEQLLDFEKR	Unmodified	1360.74	0.735065	3866	NNU_10538-RA	yes	yes	0	0	1	2	94.268	94.268	2;3	5.839e-08	P180731_F2	120.06	96.385	5053700
ALESAVVLDVQNIACGGR	Unmodified	1870.96	0.957096	7032;3661	NNU_09992-RA;NNU_19729-RA	no	no	0	0	0	6	113.08	113.08	2	0.00036606	P180731_F6	52.172	45.57	758180
ALESEMLQR	Unmodified	1075.53	0.533194	5644	NNU_15671-RA	yes	yes	0	0	0	1	47.91	47.91	2	0.018061	P180731_F1	72.928	61.764	0
ALESLFSSDHIR	Unmodified	1373.69	0.693929	7198	NNU_20199-RA	yes	yes	0	0	0	3	79.502	79.502	3	8.2675e-05	P180731_F3	87.878	77.757	58028000
ALESSLSPIVIFATNR	Unmodified	1716.94	0.941035	798;7919	NNU_02085-RA;NNU_22161-RA	no	no	0	0	0	9.67	125.89	125.89	2;3	0.0011813	P180731_F10	53.565	43.719	14492000
ALETAQIIAGK	Unmodified	1113.64	0.639374	2405	NNU_06517-RA	yes	yes	0	0	0	3	53.845	53.845	2	1.156e-06	P180731_F3	115.41	83.918	115490000
ALETYQEGLK	Unmodified	1150.59	0.587004	5292;6538	NNU_14554-RA;NNU_18235-RA	no	no	0	0	0	5.5	41.349	41.349	2	0.0092182	P180731_F10	67.334	49.514	6760300
ALEVFEHLK	Unmodified	1084.59	0.591695	2660	NNU_07158-RA	yes	yes	0	0	0	9	71.425	71.425	3	0.0074013	P180731_F9	56.916	35.219	1744300
ALEVIHGR	Unmodified	893.508	0.5083	3450	NNU_09343-RA;NNU_19672-RA	yes	no	0	0	0	4.5	27.099	27.099	2	0.011364	P180731_F5	98.458	77.938	48393000
ALEVIQYFK	Unmodified	1109.61	0.612096	8169;5535	NNU_22855-RA;NNU_15254-RA	no	no	0	0	0	6.5	101.13	101.13	2	0.004085	P180731_F3	87.476	46.594	809930000
ALEVISQVGDLVGIK	Unmodified	1539.89	0.887209	7962	NNU_22265-RA	yes	yes	0	0	0	3	129.68	129.68	2	0.0018058	P180731_F3	53.3	47.759	14486000
ALEVLQKPAVPIDLQYK	Unmodified	1924.1	0.103349	8430	NNU_23607-RA	yes	yes	0	0	1	4	92.798	92.798	2	8.9622e-09	P180731_F4	105.28	103.04	3561700
ALEVPDLSLR	Unmodified	1111.62	0.623724	9116	NNU_25409-RA	yes	yes	0	0	0	9	92.883	92.883	2	0.0015265	P180731_F9	85.355	63.982	34394000
ALEVPLVNDLGYTK	Unmodified	1530.83	0.829359	2967;4133	NNU_07972-RA;NNU_11316-RA	no	no	0	0	0	4.5	107.23	107.23	2	0.00024085	P180731_F4	72.898	65.533	36124000
ALEVVQYVK	Unmodified	1047.6	0.596446	5354	NNU_14728-RA	yes	yes	0	0	0	7	66.173	66.173	2	0.010657	P180731_F5	76.064	35.712	435210000
ALEYENFDKFDR	Unmodified	1545.71	0.709973	5950	NNU_16636-RA	yes	yes	0	0	1	1	71.2	71.2	2;3	0.00026732	P180731_F1	71.176	67.459	9096100
ALEYLHEVCQPPIVHR	Unmodified	1960	0.998901	7002	NNU_19635-RA	yes	yes	0	0	0	6	67.047	67.047	3	0.0060782	P180731_F6	32.152	28.28	1839300
ALEYLHR	Unmodified	900.482	0.481751	6396;6485	NNU_18082-RA;NNU_17806-RA	no	no	0	0	0	2	33.205	33.205	2	0.01565	P180731_F2	122.79	60.076	49634000
ALFATETFAMGLNMPAK	2 Oxidation (M)	1843.88	0.884842	8779	NNU_24496-RA	yes	yes	0	2	0	6	96.567	96.567	2	0.0011154	P180731_F6	43.861	40.556	725290
ALFATETFAMGLNMPAK	Oxidation (M)	1827.89	0.889928	8779	NNU_24496-RA	yes	yes	0	1	0	6	109.17	109.17	2	7.9494e-05	P180731_F6	62.055	58.306	1575100
ALFDGMLAR	Oxidation (M)	1008.51	0.506251	5869	NNU_16358-RA	yes	yes	0	1	0	4	66.688	66.688	2	0.053053	P180731_F4	40.724	21.941	6966600
ALFDIPVAR	Unmodified	1000.57	0.570566	5031	NNU_13818-RA	yes	yes	0	0	0	2	97.394	97.394	2	0.00072072	P180731_F2	120.87	88.548	14327000
ALFEHYVR	Unmodified	1033.53	0.534515	6339	NNU_17678-RA	yes	yes	0	0	0	7	50.509	50.509	2	0.0039829	P180731_F7	133.6	111.85	27570000
ALFFNPIEDPVLK	Unmodified	1501.82	0.818066	8675	NNU_24198-RA	yes	yes	0	0	0	7.5	127.56	127.56	2	0.00072771	P180731_F8	69.03	61.42	2699000
ALFGGPSSLLSSR	Unmodified	1290.69	0.6932	6512	NNU_18148-RA	yes	yes	0	0	0	9	97.834	97.834	2	0.041123	P180731_F9	39.629	29.871	17275000
ALFGQGATSALK	Unmodified	1162.63	0.634623	9576	NNU_26681-RA	yes	yes	0	0	0	9	66.493	66.493	2	0.0003219	P180731_F9	96.604	69.227	4489100
ALFLASFSSSSSK	Unmodified	1330.68	0.676882	7737	NNU_21703-RA	yes	yes	0	0	0	10	95.978	95.978	2	0.0015242	P180731_F10	65.043	48.845	658480
ALFLVFER	Unmodified	993.565	0.564752	3557	NNU_09656-RA	yes	yes	0	0	0	6	116.75	116.75	2	0.036698	P180731_F6	72.23	72.23	101150000
ALFLWNNDHIR	Unmodified	1397.72	0.720418	8460;7256	NNU_20342-RA;NNU_23686-RA	no	no	0	0	0	6	92.723	92.723	2;3	8.0488e-08	P180731_F6	133.44	115.31	88793000
ALFNCPAIR	Unmodified	1060.55	0.548785	2180	NNU_05926-RA	yes	yes	0	0	0	1	71.305	71.305	2	0.002399	P180731_F1	103.83	77.449	13397000
ALFPDRECFALVRPLNNENDLQR	Unmodified	2786.39	0.392231	8728	NNU_24351-RA	yes	yes	0	0	2	9	97.681	97.681	4	0.0012446	P180731_F9	24.901	23.233	1057000
ALFPGSVK	Unmodified	817.47	0.469789	1495	NNU_04028-RA	yes	yes	0	0	0	7	55.364	55.364	2	0.045839	P180731_F7	68.224	7.4357	23435000
ALFPMNK	Oxidation (M)	835.426	0.42621	7287;5737	NNU_20417-RA;NNU_15947-RA	no	no	0	1	0	7	40.552	40.552	2	0.058695	P180731_F10	53.576	43.15	423210000
ALFPMNK	Unmodified	819.431	0.431295	7287;5737	NNU_20417-RA;NNU_15947-RA	no	no	0	0	0	10	60.749	60.749	2	0.055723	P180731_F10	84.359	53.055	188530000
ALFQSMVPK	Unmodified	1019.55	0.547388	7853	NNU_22021-RA	yes	yes	0	0	0	4	80.407	80.407	2	0.039298	P180731_F4	60.298	50.501	14038000
ALFSQISTR	Unmodified	1021.56	0.555644	1337	NNU_03589-RA	yes	yes	0	0	0	2	64.818	64.818	2	0.0016264	P180731_F2	112.11	75.55	645890000
ALFSSLR	Unmodified	792.449	0.449388	5747	NNU_15975-RA	yes	yes	0	0	0	3	68.021	68.021	2	0.039434	P180731_F3	94.262	37.159	15370000
ALFSSPR	Unmodified	776.418	0.418088	6368	NNU_17736-RA	yes	no	0	0	0	7	43.879	43.879	2	0.030522	P180731_F7	105.39	16.656	247520000
ALFTLAAK	Unmodified	833.501	0.501089	3937	NNU_10741-RA;NNU_01396-RA	yes	no	0	0	0	5	74.808	74.808	2	0.065694	P180731_F5	63.419	31.483	7543300
ALFTNGPVPSK	Unmodified	1129.61	0.613159	8904	NNU_24877-RA	yes	yes	0	0	0	8	56.727	56.727	2	0.0010043	P180731_F8	83.045	74.82	18480000
ALFTSGPVPSK	Unmodified	1102.6	0.60226	2453	NNU_06660-RA	yes	yes	0	0	0	8	57.265	57.265	2	0.0043435	P180731_F8	67.08	48.407	61022000
ALFTTPQNNFR	Unmodified	1307.66	0.662235	1945	NNU_05321-RA	yes	yes	0	0	0	2	71.18	71.18	2	5.8256e-06	P180731_F2	110.38	92.908	68802000
ALFTVMQHIHYEDENTR	Unmodified	2102.98	0.984373	7396	NNU_20700-RA	yes	yes	0	0	0	4.67	80.341	80.341	3;4	2.7988e-12	P180731_F5	111.22	107.98	21490000
ALFTVMQHIHYEDENTR	Oxidation (M)	2118.98	0.979288	7396	NNU_20700-RA	yes	yes	0	1	0	5	57.727	57.727	3	8.989e-05	P180731_F5	55.437	46.58	1992200
ALFYWLTEAPASR	Unmodified	1523.78	0.777264	4788	NNU_13186-RA	yes	yes	0	0	0	10	128.31	128.31	2	0.0027727	P180731_F10	60.157	42.021	602310
ALGAPVDLSLHSK	Unmodified	1306.72	0.7245	2776	NNU_07434-RA	yes	yes	0	0	0	8	62.203	62.203	3	0.0039562	P180731_F8	43.401	40.497	4536200
ALGDKPTFISHIGDISYAR	Unmodified	2060.07	0.0690892	1686	NNU_04534-RA	yes	yes	0	0	1	3	82.608	82.608	3;4	7.2923e-14	P180731_F3	94.632	0	20030000
ALGDLTGIK	Unmodified	886.512	0.512382	1249;4784;5147;4571;1988;5935;8726;4099;5455;4342;7477;5456	NNU_03259-RA;NNU_11210-RA;NNU_14114-RA;NNU_05654-RA;NNU_05430-RA;NNU_12517-RA;NNU_13175-RA;NNU_16579-RA;NNU_15054-RA;NNU_11944-RA;NNU_20933-RA;NNU_24346-RA;NNU_15055-RA	no	no	0	0	0	4	61.728	61.728	2	0.015807	P180731_F4	71.451	20.385	42028000
ALGDLYSFDIK	Unmodified	1240.63	0.633954	1282	NNU_03386-RA	yes	yes	0	0	0	3	103.95	103.95	2	0.00076692	P180731_F3	85.813	65.606	22511000
ALGDQLVVGVVSDAEIIANK	Unmodified	2010.1	0.0997206	5945	NNU_16622-RA	yes	yes	0	0	0	5	141.89	141.89	2	0.00048217	P180731_F5	43.696	43.231	446020
ALGDYLGVK	Unmodified	934.512	0.512382	4329;7486	NNU_11914-RA;NNU_11917-RA;NNU_20958-RA	no	no	0	0	0	6.5	69.853	69.853	2	0.014158	P180731_F6	72.928	25.325	2659200000
ALGEELGVPLEVYGPEATMTGICK	Unmodified	2533.24	0.244412	3381	NNU_09153-RA	yes	yes	0	0	0	7.33	123.12	123.12	2;3	7.124e-13	P180731_F8	69.071	65.073	20839000
ALGEELGVPLEVYGPEATMTGICK	Oxidation (M)	2549.24	0.239327	3381	NNU_09153-RA	yes	yes	0	1	0	8	111.68	111.68	2;3	7.6317e-38	P180731_F8	122.65	121.72	24070000
ALGFGDVSLLNPILVHCK	Unmodified	1952.06	0.0553534	3631	NNU_09851-RA	yes	yes	0	0	0	2	129.77	129.77	3	0.037998	P180731_F2	18.935	17.073	488890
ALGFLPEEGHGVYVAR	Unmodified	1713.88	0.883855	1450	NNU_03918-RA	yes	yes	0	0	0	4	82.259	82.259	2;3	3.8705e-08	P180731_F4	109.83	101.04	94206000
ALGFVLANR	Unmodified	959.555	0.55525	8582	NNU_23980-RA	yes	yes	0	0	0	8	78.462	78.462	2	0.0005406	P180731_F8	130.27	109.75	10814000
ALGGAMTGGGR	Oxidation (M)	962.46	0.460364	1127	NNU_02923-RA	yes	yes	0	1	0	9	15.323	15.323	2	0.00015392	P180731_F9	88.134	62.56	1337200
ALGGAMTGGGR	Unmodified	946.465	0.465449	1127	NNU_02923-RA	yes	yes	0	0	0	9	25.545	25.545	2	8.4098e-08	P180731_F9	123.51	80.644	541000000
ALGGGLPSGTNLTGAAELQNLNR	Unmodified	2223.16	0.160758	6703	NNU_18742-RA	yes	yes	0	0	0	2	92.665	92.665	2;3	1.0737e-37	P180731_F2	125.75	122.7	30817000
ALGGLPSGGNLTGAAELQNLNR	Unmodified	2122.11	0.113079	1342	NNU_03608-RA	yes	yes	0	0	0	2	92.988	92.988	2	3.5588e-07	P180731_F2	61.963	55.689	9351700
ALGISTETSALK	Unmodified	1189.66	0.655418	6487	NNU_18087-RA	yes	yes	0	0	0	2	57.367	57.367	2	0.012093	P180731_F2	53.448	42.351	8029700
ALGLDLGSVK	Unmodified	971.565	0.565146	9546	NNU_26599-RA	yes	yes	0	0	0	7	78.58	78.58	2	0.018376	P180731_F7	60.641	32.87	84692000
ALGLPLER	Unmodified	867.518	0.517802	4236	NNU_11668-RA	yes	yes	0	0	0	5.5	71.002	71.002	2	0.013087	P180731_F5	89.698	18.319	857770000
ALGLPLERPK	Unmodified	1092.67	0.665529	4236	NNU_11668-RA	yes	yes	0	0	1	8.67	57.903	57.903	2;3	0.00010682	P180731_F9	100.25	89.081	1954600000
ALGLQDDKDFQK	Unmodified	1376.69	0.693594	8687	NNU_24222-RA	yes	yes	0	0	1	1	43.402	43.402	3	0.060632	P180731_F1	28.271	17.012	2442500
ALGLQSLPVAFGVDTAK	Unmodified	1685.94	0.935221	4760	NNU_13090-RA	yes	yes	0	0	0	7.5	119.36	119.36	2	1.382e-05	P180731_F8	74.141	71.173	4205200
ALGLQVSAAGYDR	Unmodified	1319.68	0.683364	5065	NNU_13910-RA	yes	yes	0	0	0	7.5	65.082	65.082	2	6.9934e-11	P180731_F5	152.4	136.05	114360000
ALGLTDSQSIYR	Unmodified	1322.68	0.68303	9136	NNU_25460-RA	yes	yes	0	0	0	5	64.752	64.752	2	2.1969e-05	P180731_F5	110.08	83.96	86966000
ALGMPQEAIMCYQR	Unmodified	1666.76	0.762953	492	NNU_01265-RA	yes	yes	0	0	0	9	84.438	84.438	2	0.00018439	P180731_F9	94.122	89.641	1852000
ALGNQENSDLLPVQIVSPEGK	Unmodified	2207.14	0.143376	6483	NNU_18069-RA;NNU_07010-RA	yes	no	0	0	0	1	101	101	2	7.8044e-06	P180731_F1	54.225	53.865	644920
ALGNWHIEGMK	Unmodified	1254.62	0.617927	9003	NNU_25122-RA	yes	yes	0	0	0	9	70.421	70.421	2;3	7.5236e-07	P180731_F9	117.95	61.401	18672000
ALGPGAGTSSGLPPAVANVDR	Unmodified	1905.99	0.990839	7483	NNU_20950-RA	yes	yes	0	0	0	6.5	69.789	69.789	2	1.0273e-23	P180731_F7	115.42	108.29	12984000
ALGQISER	Unmodified	872.472	0.47158	3821;1291	NNU_10439-RA;NNU_03429-RA	no	no	0	0	0	5.5	27.656	27.656	2	0.011197	P180731_F10	99.305	62.91	42132000
ALGQTADWFR	Unmodified	1163.57	0.572357	2003	NNU_05456-RA	yes	yes	0	0	0	9	86.268	86.268	2	0.055746	P180731_F9	49.3	27.928	0
ALGSATYAPANSSR	Unmodified	1364.67	0.668442	4703;1895	NNU_12914-RA;NNU_05215-RA	no	no	0	0	0	8	28.437	28.437	2	9.9832e-05	P180731_F8	80.371	68.451	42892000
ALGSCAHLTALR	Unmodified	1268.67	0.66594	874	NNU_02243-RA	yes	yes	0	0	0	8	46.176	46.176	3	0.0044805	P180731_F8	45.28	22.639	2527600
ALGSIGAGTTPGHVYK	Unmodified	1527.8	0.804542	6176	NNU_17268-RA	yes	yes	0	0	0	5	42.345	42.345	2	7.5506e-24	P180731_F5	147.1	131.55	11273000
ALGSMPGVYR	Unmodified	1049.53	0.5328	9504	NNU_26480-RA	yes	yes	0	0	0	7	55.232	55.232	2	0.00036495	P180731_F7	105.98	73.655	57649000
ALGTANPAASIVK	Unmodified	1211.69	0.687387	3793	NNU_10353-RA	yes	yes	0	0	0	5	55.244	55.244	2	0.0022283	P180731_F5	62.287	44.622	23943000
ALGTQVAEPLR	Unmodified	1153.65	0.645522	8339	NNU_23359-RA	yes	yes	0	0	0	4	46.667	46.667	2	2.9243e-06	P180731_F5	155	142.73	113400000
ALGTSEVLEAISR	Unmodified	1344.72	0.724894	3435	NNU_09311-RA	yes	yes	0	0	0	1.5	96.607	96.607	2	1.3901e-10	P180731_F2	129.37	114.47	36834000
ALGVDILSGVGTILGPQK	Unmodified	1737	0.0036354	5065	NNU_13910-RA	yes	yes	0	0	0	4.67	135.63	135.63	2;3	5.9695e-09	P180731_F3	88.427	80.085	10029000
ALGVDYR	Unmodified	792.413	0.413003	8797;8794	NNU_24547-RA;NNU_24543-RA	no	no	0	0	0	2	35.673	35.673	2	0.041771	P180731_F2	91.906	40.94	2441300
ALHATGVLER	Unmodified	1065.59	0.593092	4275	NNU_11766-RA	yes	yes	0	0	0	9.2	31.594	31.594	2;3	0.00011286	P180731_F10	92.428	47.564	940150000
ALHDALCIVK	Unmodified	1138.62	0.616864	4795;6278	NNU_13209-RA;NNU_17561-RA	no	no	0	0	0	9	55.422	55.422	2;3	0.00095262	P180731_F9	88.948	77.784	64537000
ALHDASFQVVLLESR	Unmodified	1683.89	0.894419	7442	NNU_20835-RA	yes	yes	0	0	0	5	93.327	93.327	3	0.013429	P180731_F5	29.618	18.848	1110200
ALHDAVSFSR	Unmodified	1101.56	0.556707	8309	NNU_23276-RA	yes	yes	0	0	0	4	37.126	37.126	2	0.0012831	P180731_F4	86.879	70.21	23127000
ALHELFSVR	Unmodified	1070.59	0.587279	8043	NNU_22456-RA	yes	yes	0	0	0	5.5	64.552	64.552	2;3	8.121e-05	P180731_F4	131.22	84.763	333800000
ALHEVSTLLHQNPR	Unmodified	1613.86	0.863788	2874	NNU_07683-RA	yes	yes	0	0	0	2.25	46.273	46.273	2;3;4	3.2394e-54	P180731_F2	220.4	204.86	642050000
ALHEYGVNVK	Unmodified	1128.59	0.592758	2826	NNU_07554-RA	yes	yes	0	0	0	8.33	31.052	31.052	2;3	1.9694e-05	P180731_F8	126.71	104.68	47036000
ALHGGNFQGTPIGVSMDNTR	Unmodified	2070.99	0.990521	1420;7597	NNU_21321-RA;NNU_03827-RA	no	no	0	0	0	7	65.798	65.798	2;3	1.0061e-44	P180731_F10	160.27	151.8	1117900000
ALHGGNFQGTPIGVSMDNTR	Oxidation (M)	2086.99	0.985436	1420;7597	NNU_21321-RA;NNU_03827-RA	no	no	0	1	0	8.4	49.898	49.898	2;3	3.608e-19	P180731_F10	121.47	115.5	412020000
ALHLFSSFIR	Unmodified	1189.66	0.660778	657	NNU_01727-RA	yes	yes	0	0	0	7	102.44	102.44	3	0.027518	P180731_F7	35.541	20.862	440680
ALHLYDCLR	Unmodified	1159.58	0.580813	7761	NNU_21785-RA;NNU_22487-RA	yes	no	0	0	0	8	62.785	62.785	3	0.0035534	P180731_F8	66.504	48.685	94280000
ALHMYPDSSLIR	Unmodified	1401.71	0.70747	3517	NNU_09542-RA	yes	yes	0	0	0	9	68.502	68.502	3	1.5237e-05	P180731_F9	105.46	89.831	13953000
ALHQPFFTTEPLTR	Unmodified	1656.86	0.862391	3473	NNU_09434-RA	yes	yes	0	0	0	3	80.685	80.685	2;3	2.49e-05	P180731_F3	96.135	92.363	20012000
ALHQYDCLR	Unmodified	1174.56	0.555327	4613;4763	NNU_12619-RA;NNU_13097-RA	no	no	0	0	0	2	28.779	28.779	2;3	0.001614	P180731_F2	76.1	37.55	289340000
ALHSVVSGLRDPELPVR	Unmodified	1844.03	0.0268305	3986	NNU_10842-RA	yes	yes	0	0	1	2	68.976	68.976	2;3;4	9.12e-09	P180731_F2	105.17	95.325	51412000
ALHTWETK	Unmodified	984.503	0.50288	6635	NNU_18549-RA	yes	yes	0	0	0	1	25.68	25.68	2	0.011197	P180731_F1	99.305	77.455	12830000
ALHVHPEVAPTK	Unmodified	1297.71	0.71427	3346	NNU_09052-RA	yes	yes	0	0	0	5.75	22.155	22.155	2;3	2.0847e-09	P180731_F6	130.69	82.792	887820000
ALHVIGIADSLR	Unmodified	1263.73	0.72992	307	NNU_00791-RA	yes	yes	0	0	0	4	79.552	79.552	2	0.058663	P180731_F4	40.475	32.068	778710
[truncated: 42,979 more rows]

## Sheet: B
(B) The detailed information of the proteins
Primary_protein_ID	Protein_group_IDs	Peptide counts (all)	Peptide counts (razor+unique)	Peptide counts (unique)	Fasta headers	Number of proteins	Peptides	Razor + unique peptides	Unique peptides	Sequence coverage [%]	Unique + razor sequence coverage [%]	Unique sequence coverage [%]	Mol. weight [kDa]	Sequence length	Sequence lengths	Q-value	Score	Intensity	LFQ intensity	MS/MS Count	MS/MS Count
Biognosys|iRT-Kit_WR_fusion	Biognosys|iRT-Kit_WR_fusion	11	11	11		1	11	11	11	100	100	100	14.166	134	134	0	298.19	371110000000	362000000000	628	628
NNU_00005-RA	NNU_00005-RA	5	5	5		1	5	5	5	13	13	13	64.442	570	570	0	13.917	74873000	74873000	7	7
NNU_00006-RA	NNU_00006-RA	3	2	2		1	3	2	2	6.9	3.8	3.8	64.029	576	576	0	4.8019	10811000	10811000	2	2
NNU_00019-RA	NNU_00019-RA	8	4	4		1	8	4	4	25.8	12.9	12.9	41.014	372	372	0	11.834	132530000	131540000	8	8
NNU_00021-RA	NNU_00021-RA	4	4	4		1	4	4	4	18.3	18.3	18.3	32.824	306	306	0	20.021	34829000	34829000	4	4
NNU_00024-RA	NNU_00024-RA	12	12	8		1	12	12	8	23.8	23.8	17.1	66.73	627	627	0	74.952	2830600000	2827000000	40	40
NNU_00026-RA	NNU_00026-RA	1	1	1		1	1	1	1	3.5	3.5	3.5	48.726	452	452	0.0026119	1.696	1545900	1545900	0	0
NNU_00029-RA	NNU_00029-RA	2	2	2		1	2	2	2	5.9	5.9	5.9	52.663	461	461	0	9.3778	21030000	21030000	3	3
NNU_00033-RA	NNU_00033-RA	4	3	3		1	4	3	3	15.1	12.7	12.7	33.279	291	291	0	10.806	465560000	460350000	7	7
NNU_00037-RA	NNU_00037-RA	1	1	1		1	1	1	1	2.2	2.2	2.2	81.431	721	721	0.0050511	1.4423	1606800	1606800	2	2
NNU_00038-RA	NNU_00038-RA	2	2	2		1	2	2	2	4.8	4.8	4.8	55.855	516	516	0	10.614	81581000	81581000	3	3
NNU_00039-RA	NNU_00039-RA	1	1	1		1	1	1	1	3.3	3.3	3.3	48.251	428	428	0.00013335	2.9336	10819000	10819000	2	2
NNU_00040-RA	NNU_00040-RA;NNU_23149-RA;NNU_23150-RA	8;2;1	8;2;1	8;2;1		3	8	8	8	9.2	9.2	9.2	109.53	1021	1021;733;174	0	31.822	35017000	35017000	8	8
NNU_00046-RA	NNU_00046-RA	2	1	1		1	2	1	1	6.5	4.1	4.1	38.723	341	341	0.00060459	2.1818	2034600	2034600	1	1
NNU_00049-RA	NNU_00049-RA	1	1	1		1	1	1	1	4.6	4.6	4.6	29.445	260	260	0.0011783	1.9486	2069100	2069100	1	1
NNU_00059-RA	NNU_00059-RA	1	1	1		1	1	1	1	5.3	5.3	5.3	27.631	246	246	0.00049334	2.3365	5448700	5448700	0	0
NNU_00061-RA	NNU_00061-RA	9	8	3		1	9	8	3	18.5	16.9	5.6	61.925	534	534	0	18.418	109660000	109660000	9	9
NNU_00062-RA	NNU_00062-RA	3	3	3		1	3	3	3	13.3	13.3	13.3	37.476	353	353	0	6.917	7407400	7407400	3	3
NNU_00064-RA	NNU_00064-RA	21	21	11		1	21	21	11	55.2	55.2	32.6	42.679	402	402	0	125.77	22844000000	22587000000	142	142
NNU_00065-RA	NNU_00065-RA	4	3	3		1	4	3	3	6.2	4.3	4.3	81.336	744	744	0	4.19	26966000	26966000	3	3
NNU_00066-RA	NNU_00066-RA	2	2	2		1	2	2	2	7.6	7.6	7.6	38.733	340	340	0	6.0837	14878000	12321000	2	2
NNU_00068-RA	NNU_00068-RA	1	1	1		1	1	1	1	1.6	1.6	1.6	61.659	558	558	0.0053534	1.4025	7562600	7562600	1	1
NNU_00070-RA	NNU_00070-RA	2	2	2		1	2	2	2	6.8	6.8	6.8	37.599	337	337	0	3.2117	9434600	9434600	2	2
NNU_00073-RA	NNU_00073-RA	8	4	4		1	8	4	4	38.9	18.6	18.6	31.816	285	285	0	26.734	649860000	642510000	15	15
NNU_00075-RA	NNU_00075-RA	3	3	3		1	3	3	3	10.3	10.3	10.3	48.224	426	426	0	24.542	26065000	22310000	7	7
NNU_00076-RA	NNU_00076-RA	1	1	1		1	1	1	1	3.5	3.5	3.5	34.787	312	312	0.0016176	1.809	3710500	3710500	1	1
NNU_00077-RA	NNU_00077-RA	3	3	3		1	3	3	3	15.3	15.3	15.3	27.674	248	248	0	18.1	175970000	175970000	4	4
NNU_00080-RA	NNU_00080-RA	11	11	2		1	11	11	2	35.6	35.6	6.9	41.321	376	376	0	53.557	1348800000	1239200000	47	47
NNU_00081-RA	NNU_00081-RA	2	2	2		1	2	2	2	6.3	6.3	6.3	40.551	367	367	0.0047714	1.5278	6097400	6097400	0	0
NNU_00082-RA	NNU_00082-RA	1	1	1		1	1	1	1	3.1	3.1	3.1	35.967	319	319	0.00025041	2.4548	9108000	9108000	2	2
NNU_00084-RA	NNU_00084-RA	2	2	2		1	2	2	2	5.1	5.1	5.1	48.616	429	429	0.00083433	2.0589	2998800	2998800	2	2
NNU_00086-RA	NNU_00086-RA	2	1	1		1	2	1	1	2.4	1.5	1.5	100.81	915	915	0.0047863	1.5467	3685800	3685800	1	1
NNU_00088-RA	NNU_00088-RA	1	1	1		1	1	1	1	4.8	4.8	4.8	23.027	209	209	0.0047693	1.5247	960070	960070	1	1
NNU_00089-RA	NNU_00089-RA	2	2	2		1	2	2	2	5.2	5.2	5.2	45.086	403	403	0.0001353	3.0664	3760200	3760200	2	2
NNU_00101-RA	NNU_00101-RA	4	4	4		1	4	4	4	31	31	31	12.331	113	113	0.0001338	2.9679	1460200000	1451500000	7	7
NNU_00102-RA	NNU_00102-RA	1	1	1		1	1	1	1	3.2	3.2	3.2	31.779	277	277	0.0038245	1.6162	5917500	5917500	2	2
NNU_00104-RA	NNU_00104-RA;NNU_24093-RA	2;1	2;1	2;1	;	2	2	2	2	9.8	9.8	9.8	34.846	315	315;96	0	3.9138	116940000	116940000	4	4
NNU_00107-RA	NNU_00107-RA	3	2	2		1	3	2	2	8.6	5.9	5.9	52.181	475	475	0	5.1547	21557000	21557000	3	3
NNU_00112-RA	NNU_00112-RA;NNU_13628-RA	2;1	2;1	2;1	;	2	2	2	2	5.9	5.9	5.9	43.887	393	393;369	0	3.1666	9346400	9346400	3	3
NNU_00121-RA	NNU_00121-RA	4	3	3		1	4	3	3	13.9	11.1	11.1	42.983	396	396	0	9.7419	17716000	17716000	3	3
NNU_00126-RA	NNU_00126-RA	16	16	10		1	16	16	10	30.2	30.2	19.4	63.053	599	599	0	50.782	5758500000	5616300000	46	46
NNU_00127-RA	NNU_00127-RA	5	2	2		1	5	2	2	40.9	15.6	15.6	17.419	154	154	0	13.079	194930000	194930000	4	4
NNU_00133-RA	NNU_00133-RA	3	3	3		1	3	3	3	8.2	8.2	8.2	44.23	416	416	0	3.8221	11526000	11526000	3	3
NNU_00134-RA	NNU_00134-RA	1	1	1		1	1	1	1	8.1	8.1	8.1	19.426	173	173	0.00025316	2.5175	2706400	2706400	1	1
NNU_00139-RA	NNU_00139-RA	7	7	7		1	7	7	7	37.1	37.1	37.1	25.772	229	229	0	35.095	222030000	216440000	16	16
NNU_00141-RA	NNU_00141-RA	2	2	2		1	2	2	2	2.5	2.5	2.5	82.252	729	729	0.00049026	2.2872	9741700	9741700	2	2
NNU_00142-RA	NNU_00142-RA	2	2	2		1	2	2	2	15.1	15.1	15.1	21.333	186	186	0	3.2837	27342000	27342000	3	3
NNU_00143-RA	NNU_00143-RA	1	1	1		1	1	1	1	18.6	18.6	18.6	9.0452	86	86	0	42.342	43508000	43508000	1	1
NNU_00149-RA	NNU_00149-RA	2	2	2		1	2	2	2	9	9	9	27.69	244	244	0	4.5009	12476000	12476000	3	3
NNU_16115-RA	NNU_16115-RA;NNU_00150-RA	1;1	1;1	1;1	;	2	1	1	1	8.7	8.7	8.7	14.695	127	127;155	0.001284	1.8861	3666800	3666800	2	2
NNU_00157-RA	NNU_00157-RA	2	1	1		1	2	1	1	17.8	12.5	12.5	16.663	152	152	0.0019502	1.7604	4452800	4452800	1	1
NNU_00158-RA	NNU_00158-RA	2	2	2		1	2	2	2	6.2	6.2	6.2	55.726	503	503	0	4.903	6819100	6819100	2	2
NNU_00162-RA	NNU_00162-RA;NNU_16111-RA	7;1	7;1	7;1		2	7	7	7	20.6	20.6	20.6	37.271	340	340;145	0	17.221	1621400000	1617900000	18	18
NNU_00171-RA	NNU_00171-RA;NNU_24473-RA	4;1	3;1	3;1		2	4	3	3	11.8	9.9	9.9	46.342	414	414;111	0	8.4234	41701000	41701000	8	8
NNU_00172-RA	NNU_00172-RA;NNU_11550-RA;NNU_04447-RA	15;10;1	15;10;1	15;10;1	;	3	15	15	15	33.1	33.1	33.1	61.448	559	559;485;164	0	76.884	577940000	575070000	23	23
NNU_00173-RA	NNU_00173-RA;NNU_02832-RA	13;4	13;4	13;4		2	13	13	13	34.2	34.2	34.2	47.493	436	436;355	0	127.53	2933100000	2930400000	39	39
NNU_00179-RA	NNU_00179-RA	7	2	2		1	7	2	2	21	8.4	8.4	38.57	357	357	0	7.6549	45988000	45988000	6	6
NNU_00184-RA	NNU_00184-RA	1	1	1		1	1	1	1	1.1	1.1	1.1	97.454	880	880	0.0093191	1.1325	1948800	1948800	1	1
NNU_00188-RA	NNU_00188-RA	2	2	2		1	2	2	2	11.4	11.4	11.4	21.154	193	193	0	8.1516	21009000	21009000	3	3
NNU_00190-RA	NNU_00190-RA	11	11	2		1	11	11	2	34.4	34.4	13.4	42.593	381	381	0	49.39	853430000	853430000	23	23
NNU_00191-RA	NNU_00191-RA	6	1	1		1	6	1	1	37.7	7.4	7.4	13.525	122	122	0.001837	1.7686	10503000	10503000	2	2
NNU_00193-RA	NNU_00193-RA	4	4	2		1	4	4	2	14.1	14.1	7.3	48.081	441	441	0	12.511	38457000	38457000	5	5
NNU_00194-RA	NNU_00194-RA	2	2	2		1	2	2	2	18.4	18.4	18.4	15.432	136	136	0	5.4843	20002000	20002000	3	3
NNU_00195-RA	NNU_00195-RA	2	2	2		1	2	2	2	7	7	7	41.942	374	374	0	4.1208	58862000	58862000	4	4
NNU_00196-RA	NNU_00196-RA	2	2	1		1	2	2	1	8.3	8.3	5.4	26.777	241	241	0	3.9103	137520000	137520000	6	6
NNU_08015-RA	NNU_08015-RA;NNU_00197-RA	1;1	1;1	1;1	;	2	1	1	1	12.8	12.8	12.8	15.433	141	141;146	0	7.6835	33338000	33338000	1	1
NNU_08920-RA	NNU_08920-RA;NNU_00199-RA;NNU_08525-RA;NNU_09982-RA	5;5;4;1	5;5;4;1	5;5;4;1	;;	4	5	5	5	26.1	26.1	26.1	28.262	261	261;261;261;80	0	24.219	2927500000	2491700000	33	33
NNU_00200-RA	NNU_00200-RA;NNU_08013-RA	3;2	2;1	2;1	;	2	3	2	2	4.6	2.8	2.8	102.48	935	935;950	0	4.8227	4396400	4396400	2	2
NNU_00202-RA	NNU_00202-RA;NNU_02811-RA	1;1	1;1	1;1	;	2	1	1	1	3.6	3.6	3.6	31.366	280	280;345	0.0059382	1.3102	10741000	10741000	1	1
NNU_00203-RA	NNU_00203-RA	11	11	11		1	11	11	11	8.3	8.3	8.3	179.37	1644	1644	0	30.477	101950000	100920000	14	14
NNU_00204-RA	NNU_00204-RA	6	6	5		1	6	6	5	18.6	18.6	14.5	40.816	366	366	0	64.13	432040000	432040000	10	10
NNU_00207-RA	NNU_00207-RA	3	3	3		1	3	3	3	17.6	17.6	17.6	30.029	273	273	0	68.896	171320000	166730000	7	7
NNU_00209-RA	NNU_00209-RA	2	2	2		1	2	2	2	11.6	11.6	11.6	15.752	146	146	0	4.8276	57484000	57484000	4	4
NNU_00213-RA	NNU_00213-RA	4	4	4		1	4	4	4	14.1	14.1	14.1	40.511	368	368	0	12.156	13413000	13413000	4	4
NNU_00218-RA	NNU_00218-RA	6	4	4		1	6	4	4	7.6	5.2	5.2	99.041	869	869	0	6.4417	66089000	66089000	4	4
NNU_00221-RA	NNU_00221-RA	6	6	6		1	6	6	6	24.8	24.8	24.8	31.338	282	282	0	27.031	1533000000	1509000000	13	13
NNU_00223-RA	NNU_00223-RA	1	1	1		1	1	1	1	6.8	6.8	6.8	11.292	103	103	0.00372	1.64	0	0	2	2
NNU_00227-RA	NNU_00227-RA	5	5	4		1	5	5	4	29	29	23.9	30.505	272	272	0	44.716	106390000	106390000	8	8
NNU_00228-RA	NNU_00228-RA;NNU_15719-RA	4;1	3;1	3;1		2	4	3	3	20.9	15.9	15.9	30.979	277	277;279	0	41.184	213900000	213900000	5	5
NNU_00229-RA	NNU_00229-RA	1	1	1		1	1	1	1	2	2	2	65.209	590	590	0.00083983	2.1049	1089200	1089200	1	1
NNU_00236-RA	NNU_00236-RA	6	6	4		1	6	6	4	25.5	25.5	16	26.573	243	243	0	27.004	542830000	505790000	15	15
NNU_00238-RA	NNU_00238-RA	3	3	3		1	3	3	3	8.3	8.3	8.3	44.926	408	408	0	3.7104	22531000	22531000	2	2
NNU_00240-RA	NNU_00240-RA;NNU_13080-RA	8;1	8;1	7;0		2	8	8	7	30.7	30.7	26.3	38.855	361	361;383	0	108.84	935800000	885670000	31	31
NNU_00245-RA	NNU_00245-RA	12	4	4		1	12	4	4	38.3	20.3	20.3	36.582	350	350	0	30.241	161460000	115680000	11	11
NNU_00251-RA	NNU_00251-RA;NNU_08486-RA;NNU_22560-RA	6;1;1	4;0;1	4;0;1		3	6	4	4	16.8	11.3	11.3	44.9	398	398;396;534	0	7.1224	30713000	30713000	5	5
NNU_00253-RA	NNU_00253-RA	6	6	6		1	6	6	6	20.4	20.4	20.4	42.004	367	367	0	27.203	856790000	856790000	7	7
NNU_00259-RA	NNU_00259-RA	2	2	2		1	2	2	2	3.9	3.9	3.9	61.104	562	562	0.0011738	1.9193	10817000	10817000	2	2
NNU_00263-RA	NNU_00263-RA	9	9	9		1	9	9	9	21	21	21	44.97	438	438	0	126.4	3467800000	3316400000	37	37
NNU_00264-RA	NNU_00264-RA	7	5	5		1	7	5	5	25	20.3	20.3	43.757	384	384	0	113.75	315020000	281670000	23	23
NNU_00265-RA	NNU_00265-RA	1	1	1		1	1	1	1	2.5	2.5	2.5	32.009	282	282	0.00025151	2.4757	121230000	121230000	2	2
NNU_00266-RA	NNU_00266-RA	6	1	1		1	6	1	1	7.4	2.2	2.2	75.095	685	685	0	5.3612	19691000	19691000	3	3
NNU_00268-RA	NNU_00268-RA	9	9	6		1	9	9	6	35.8	35.8	23.8	21.838	193	193	0	170.83	5599300000	5066500000	27	27
NNU_00275-RA	NNU_00275-RA;NNU_14436-RA	1;1	1;1	1;1	;	2	1	1	1	5.3	5.3	5.3	17.256	151	151;302	0.0039339	1.6135	57762000	57762000	3	3
NNU_00278-RA	NNU_00278-RA	10	3	3		1	10	3	3	19.4	6.8	6.8	66.044	607	607	0	24.486	2121700000	2011500000	16	16
NNU_00287-RA	NNU_00287-RA	1	1	1		1	1	1	1	5.2	5.2	5.2	43.388	402	402	0.0010657	1.993	3523300	3523300	1	1
NNU_00293-RA	NNU_00293-RA	3	3	3		1	3	3	3	6.5	6.5	6.5	59.362	539	539	0	4.3124	9530100	9530100	4	4
NNU_00294-RA	NNU_00294-RA	1	1	1		1	1	1	1	1.6	1.6	1.6	55.794	507	507	0.0035032	1.6577	20332000	20332000	3	3
NNU_00297-RA	NNU_00297-RA	2	2	2		1	2	2	2	34.4	34.4	34.4	10.543	96	96	0.00060584	2.1941	5027800	5027800	3	3
NNU_00299-RA	NNU_00299-RA	8	8	3		1	8	8	3	10.8	10.8	5	94.655	873	873	0	38.582	728420000	728420000	15	15
NNU_00300-RA	NNU_00300-RA	2	2	2		1	2	2	2	3.8	3.8	3.8	52.363	474	474	0.0016185	1.8113	12577000	12577000	2	2
NNU_00301-RA	NNU_00301-RA	11	11	11		1	11	11	11	11.7	11.7	11.7	116.7	1032	1032	0	53.007	167180000	167180000	16	16
NNU_00302-RA	NNU_00302-RA	3	3	3		1	3	3	3	8.3	8.3	8.3	51.183	458	458	0.0003742	2.4328	4949700	4949700	3	3
NNU_00306-RA	NNU_00306-RA;NNU_09202-RA	6;2	6;2	6;2		2	6	6	6	9.7	9.7	9.7	64.08	577	577;595	0	4.6198	198790000	198790000	6	6
NNU_00307-RA	NNU_00307-RA	2	2	2		1	2	2	2	8.3	8.3	8.3	23.271	206	206	0.0012822	1.8763	81963000	81963000	2	2
NNU_00308-RA	NNU_00308-RA;NNU_09200-RA	1;1	1;1	1;1	;	2	1	1	1	2.3	2.3	2.3	37.897	343	343;393	0.0089163	1.1453	15994000	15994000	1	1
NNU_00314-RA	NNU_00314-RA	4	2	1		1	4	2	1	8.5	3.4	1.1	79.382	731	731	0	3.4017	17001000	17001000	2	2
NNU_00324-RA	NNU_00324-RA	14	14	7		1	14	14	7	24.7	24.7	11.7	70.282	635	635	0	74.164	2436700000	2350300000	32	32
NNU_00325-RA	NNU_00325-RA	2	2	2		1	2	2	2	9	9	9	39.311	357	357	0	7.3621	3065200	3065200	2	2
NNU_00329-RA	NNU_00329-RA	2	2	2		1	2	2	2	11.7	11.7	11.7	36.678	324	324	0	79.591	1410500000	1410500000	8	8
NNU_00332-RA	NNU_00332-RA	12	9	9		1	12	9	9	28	21.4	21.4	57.479	518	518	0	39.151	1774200000	1774200000	20	20
NNU_00333-RA	NNU_00333-RA	3	3	2		1	3	3	2	15.6	15.6	15.6	17.191	147	147	0	10.357	38611000	38611000	4	4
NNU_00334-RA	NNU_00334-RA	1	1	1		1	1	1	1	10.3	10.3	10.3	12.034	107	107	0.004358	1.5791	6431800	6431800	2	2
NNU_00336-RA	NNU_00336-RA	3	3	3		1	3	3	3	32.1	32.1	32.1	16.064	140	140	0	8.7182	7876400	7876400	2	2
NNU_00338-RA	NNU_00338-RA	7	4	4		1	7	4	4	12	7.2	7.2	90.932	814	814	0	41.145	63351000	63351000	9	9
NNU_00340-RA	NNU_00340-RA	4	4	4		1	4	4	4	37.5	37.5	37.5	12.712	112	112	0	32.434	227920000	227920000	8	8
NNU_00342-RA	NNU_00342-RA	1	1	1		1	1	1	1	4.6	4.6	4.6	36.696	325	325	0.0010642	1.9775	1515700	1515700	1	1
NNU_00345-RA	NNU_00345-RA;NNU_06982-RA	4;1	4;1	4;1		2	4	4	4	11.7	11.7	11.7	40.4	358	358;157	0	5.0951	44055000	44055000	4	4
NNU_00346-RA	NNU_00346-RA;NNU_06987-RA	4;1	4;1	4;1		2	4	4	4	12.9	12.9	12.9	40.02	364	364;451	0	16.471	118120000	100500000	9	9
NNU_00347-RA	NNU_00347-RA;NNU_00829-RA;NNU_06989-RA	2;2;1	2;2;1	2;2;1	;;	3	2	2	2	18.3	18.3	18.3	14.692	131	131;134;126	0	12.154	172830000	172830000	3	3
NNU_00348-RA	NNU_00348-RA;NNU_06992-RA	5;1	5;1	5;1		2	5	5	5	21.6	21.6	21.6	29.808	264	264;271	0	12.828	91943000	91943000	7	7
NNU_00349-RA	NNU_00349-RA	6	6	3		1	6	6	3	15.5	15.5	9.4	48.228	426	426	0	21.28	160230000	160230000	6	6
NNU_00350-RA	NNU_00350-RA	25	25	23		1	25	25	23	17.5	17.5	15.9	194.23	1796	1796	0	210.27	1103600000	1087900000	47	47
NNU_00353-RA	NNU_00353-RA	5	5	5		1	5	5	5	19.9	19.9	19.9	34.432	306	306	0	29.967	22172000	22172000	7	7
NNU_00358-RA	NNU_00358-RA	5	5	5		1	5	5	5	13.8	13.8	13.8	31.976	276	276	0	22.373	741700000	739920000	10	10
NNU_00360-RA	NNU_00360-RA	5	4	4		1	5	4	4	18.5	14	14	21.496	200	200	0	5.421	1226200000	1226200000	6	6
NNU_00361-RA	NNU_00361-RA	5	5	5		1	5	5	5	23.8	23.8	23.8	25.938	244	244	0	7.9658	236230000	236230000	7	7
NNU_00362-RA	NNU_00362-RA	10	10	3		1	10	10	3	49.2	49.2	18.3	27.428	246	246	0	63.922	5575500000	5284400000	35	35
NNU_00366-RA	NNU_00366-RA	2	2	2		1	2	2	2	15.6	15.6	15.6	14.838	135	135	0	20.098	916460000	736120000	8	8
NNU_00368-RA	NNU_00368-RA	13	3	3		1	13	3	3	18.1	5.7	5.7	93.681	860	860	0	11.893	47721000	46895000	8	8
NNU_00373-RA	NNU_00373-RA	7	4	4		1	7	4	4	4.6	2.7	2.7	207.1	1785	1785	0	6.5518	17836000	17836000	3	3
NNU_00374-RA	NNU_00374-RA	6	1	1		1	6	1	1	37.8	8.1	8.1	16.16	148	148	0	7.6211	90882000	90882000	1	1
NNU_00377-RA	NNU_00377-RA	1	1	1		1	1	1	1	2.1	2.1	2.1	57.773	512	512	0.00025474	2.5555	13961000	13961000	1	1
NNU_00378-RA	NNU_00378-RA	4	4	4		1	4	4	4	14.2	14.2	14.2	26.117	226	226	0	11.599	51711000	51711000	7	7
NNU_00382-RA	NNU_00382-RA	2	2	2		1	2	2	2	8	8	8	34.809	311	311	0.0037191	1.6396	2634600	2634600	2	2
NNU_00383-RA	NNU_00383-RA	18	18	8		1	18	18	8	34.6	34.6	16.8	68.802	613	613	0	118.6	2740700000	2714600000	45	45
NNU_00385-RA	NNU_00385-RA	1	1	1		1	1	1	1	3.2	3.2	3.2	34.991	312	312	0.0017283	1.7947	689760	689760	1	1
NNU_00386-RA	NNU_00386-RA	4	1	1		1	4	1	1	25.6	9.3	9.3	20.322	172	172	0.006039	1.2986	1133400	1133400	1	1
NNU_00387-RA	NNU_00387-RA	1	1	1		1	1	1	1	6	6	6	26.459	234	234	0.0016198	1.821	1531900	1531900	3	3
NNU_00388-RA	NNU_00388-RA	1	1	1		1	1	1	1	3.6	3.6	3.6	80.573	727	727	0.0011795	1.9567	2891900	2891900	2	2
NNU_00389-RA	NNU_00389-RA	3	3	3		1	3	3	3	12.4	12.4	12.4	33.432	298	298	0	4.6383	14607000	14607000	3	3
NNU_00393-RA	NNU_00393-RA;NNU_24168-RA	9;4	9;4	6;1		2	9	9	6	6.5	6.5	4.1	168.54	1511	1511;1472	0	16.224	71230000	71230000	10	10
NNU_00395-RA	NNU_00395-RA	5	3	1		1	5	3	1	5.4	2.7	1.2	178.34	1584	1584	0	3.3261	4691000	4691000	3	3
NNU_00398-RA	NNU_00398-RA	7	7	2		1	7	7	2	16.9	16.9	7.3	47.73	438	438	0	102.8	391810000	379660000	26	26
NNU_00404-RA	NNU_00404-RA	1	1	1		1	1	1	1	2.8	2.8	2.8	56.875	495	495	0.0010671	2.0089	5671700	5671700	2	2
NNU_00406-RA	NNU_00406-RA	14	14	6		1	14	14	6	26.5	26.5	10.8	63.083	565	565	0	70.182	704590000	652250000	38	38
NNU_00407-RA	NNU_00407-RA	3	3	1		1	3	3	1	27.3	27.3	12.1	17.49	165	165	0	47.874	140590000	134470000	11	11
NNU_00409-RA	NNU_00409-RA	1	1	1		1	1	1	1	5.4	5.4	5.4	25.396	223	223	0.0015072	1.84	2583300	2583300	2	2
NNU_00412-RA	NNU_00412-RA	4	4	4		1	4	4	4	18.4	18.4	18.4	26.262	234	234	0	16.736	39917000	39917000	4	4
NNU_00416-RA	NNU_00416-RA	4	4	3		1	4	4	3	8.2	8.2	5.8	59.76	538	538	0	9.7266	17081000	17081000	6	6
NNU_00421-RA	NNU_00421-RA	1	1	1		1	1	1	1	9.7	9.7	9.7	14.178	134	134	0.00049122	2.3005	8290800	8290800	1	1
NNU_00422-RA	NNU_00422-RA	6	6	6		1	6	6	6	41.7	41.7	41.7	21.281	187	187	0	26.618	120390000	115000000	11	11
NNU_00423-RA	NNU_00423-RA	1	1	1		1	1	1	1	5.9	5.9	5.9	18.856	169	169	0.00013291	2.9065	102230000	102230000	7	7
NNU_18194-RA	NNU_18194-RA;NNU_00425-RA	1;1	1;1	1;1	;	2	1	1	1	9.7	9.7	9.7	14.261	144	144;284	0.00013526	3.0651	77762000	77762000	2	2
NNU_00430-RA	NNU_00430-RA	2	2	2		1	2	2	2	13.9	13.9	13.9	14.079	122	122	0	3.3385	741890000	741890000	3	3
NNU_00431-RA	NNU_00431-RA;NNU_24113-RA	9;3	9;3	9;3		2	9	9	9	24.8	24.8	24.8	44.686	407	407;236	0	48.448	561260000	537760000	17	17
NNU_00434-RA	NNU_00434-RA	1	1	1		1	1	1	1	0.6	0.6	0.6	188.64	1733	1733	0.0088176	1.1509	1917900	1917900	1	1
NNU_00435-RA	NNU_00435-RA;NNU_24106-RA	6;3	6;3	6;3	;	2	6	6	6	2.3	2.3	2.3	357.86	3218	3218;3225	0	9.763	20843000	20843000	6	6
NNU_07740-RA	NNU_07740-RA;NNU_00438-RA	2;2	2;2	2;2	;	2	2	2	2	7.7	7.7	7.7	32.075	271	271;272	0	8.9193	79331000	79331000	6	6
NNU_00441-RA	NNU_00441-RA	3	1	1		1	3	1	1	6.4	2.8	2.8	51.69	466	466	0.0050616	1.4604	0	0	1	1
NNU_23012-RA	NNU_23012-RA;NNU_00442-RA	2;2	2;2	2;2	;	2	2	2	2	5.3	5.3	5.3	27.518	243	243;954	0	3.1233	102300000	81905000	1	1
NNU_00443-RA	NNU_00443-RA	1	1	1		1	1	1	1	15.4	15.4	15.4	15.512	136	136	0	22.023	1571700	1571700	1	1
NNU_00445-RA	NNU_00445-RA	4	3	3		1	4	3	3	13.6	10.6	10.6	36.192	331	331	0	6.6176	104500000	96308000	6	6
NNU_00446-RA	NNU_00446-RA;NNU_07730-RA	2;1	2;1	2;1	;	2	2	2	2	4.2	4.2	4.2	57.876	546	546;546	0.00025397	2.5362	121310000	121310000	2	2
NNU_00450-RA	NNU_00450-RA	8	8	6		1	8	8	6	17.1	17.1	14	60.27	557	557	0	37.95	947580000	927730000	14	14
NNU_00457-RA	NNU_00457-RA	8	8	8		1	8	8	8	24.6	24.6	24.6	47.644	431	431	0	61.059	1916400000	1898600000	22	22
NNU_00460-RA	NNU_00460-RA;NNU_02510-RA	5;4	5;4	2;1	;	2	5	5	2	27.2	27.2	9.4	22.19	191	191;130	0	9.2559	2682500000	2682500000	10	10
NNU_00465-RA	NNU_00465-RA	2	2	2		1	2	2	2	2.5	2.5	2.5	39.464	360	360	0.0079035	1.1903	85110000	85110000	2	2
NNU_00466-RA	NNU_00466-RA	1	1	1		1	1	1	1	9.1	9.1	9.1	11.053	99	99	0.00025377	2.5321	12407000	12407000	2	2
NNU_00469-RA	NNU_00469-RA	1	1	1		1	1	1	1	4.6	4.6	4.6	31.626	285	285	0.00049597	2.3835	22728000	22728000	2	2
NNU_00476-RA	NNU_00476-RA	4	3	3		1	4	3	3	13.5	9.6	9.6	40.852	363	363	0	6.965	6406200	6406200	3	3
NNU_00477-RA	NNU_00477-RA	3	3	3		1	3	3	3	4.7	4.7	4.7	91.557	814	814	0	5.108	11710000	11710000	2	2
NNU_00478-RA	NNU_00478-RA	20	20	20		1	20	20	20	55.2	55.2	55.2	38.762	346	346	0	139.69	14253000000	14042000000	89	89
NNU_00480-RA	NNU_00480-RA	1	1	1		1	1	1	1	1.3	1.3	1.3	95.447	838	838	0.0023929	1.7126	886360	886360	1	1
NNU_00485-RA	NNU_00485-RA;NNU_07696-RA	4;2	4;2	4;2	;	2	4	4	4	12.8	12.8	12.8	41.28	382	382;395	0	10.428	145430000	145430000	8	8
NNU_07688-RA	NNU_07688-RA;NNU_07687-RA;NNU_00489-RA;NNU_00488-RA	4;4;4;3	4;4;4;3	4;4;4;3	;;;	4	4	4	4	25.3	25.3	25.3	20.417	182	182;184;281;825	0	31.428	1289000000	1284100000	12	12
NNU_00492-RA	NNU_00492-RA	1	1	1		1	1	1	1	9	9	9	16.853	155	155	0	3.5526	12844000	12844000	2	2
NNU_00497-RA	NNU_00497-RA	12	12	11		1	12	12	11	28	28	25.9	71.923	672	672	0	140.16	327250000	327250000	22	22
NNU_00503-RA	NNU_00503-RA	6	6	6		1	6	6	6	14.9	14.9	14.9	55.983	497	497	0	15.982	76895000	76895000	8	8
NNU_00504-RA	NNU_00504-RA;NNU_07678-RA	5;3	5;3	5;3	;	2	5	5	5	11.5	11.5	11.5	55.989	496	496;731	0	15.965	119130000	110080000	13	13
NNU_00506-RA	NNU_00506-RA	3	3	3		1	3	3	3	9.4	9.4	9.4	35.073	319	319	0	7.0014	18645000	18645000	4	4
NNU_00509-RA	NNU_00509-RA	3	3	3		1	3	3	3	20.4	20.4	20.4	19.115	167	167	0	47.864	54940000	53261000	4	4
NNU_00510-RA	NNU_00510-RA	11	11	8		1	11	11	8	14.7	14.7	11.5	103.58	930	930	0	72.034	765040000	738400000	24	24
NNU_00514-RA	NNU_00514-RA	6	3	3		1	6	3	3	21.1	11.5	11.5	40.846	383	383	0	177.21	1399500000	1352000000	17	17
NNU_07664-RA	NNU_07664-RA;NNU_00521-RA	4;4	4;4	4;4	;	2	4	4	4	4.1	4.1	4.1	123.12	1067	1067;1086	0.00013153	2.807	7061600	7061600	4	4
NNU_00522-RA	NNU_00522-RA	2	2	2		1	2	2	2	10.6	10.6	10.6	20.125	179	179	0.00013017	2.7049	74532000	74532000	3	3
NNU_00525-RA	NNU_00525-RA	13	3	3		1	13	3	3	29.6	6.9	6.9	63.206	565	565	0	8.5712	359790000	356570000	7	7
NNU_00526-RA	NNU_00526-RA	2	2	2		1	2	2	2	4	4	4	67.371	598	598	0	6.3308	1562600	1562600	2	2
NNU_00528-RA	NNU_00528-RA	4	4	4		1	4	4	4	6.7	6.7	6.7	70.964	641	641	0	13.417	99207000	99207000	4	4
NNU_00537-RA	NNU_00537-RA	16	16	5		1	16	16	5	36.1	36.1	12.9	59.14	535	535	0	139.19	11471000000	11295000000	75	75
NNU_00541-RA	NNU_00541-RA	5	5	5		1	5	5	5	6	6	6	81.102	698	698	0	36.132	164420000	164420000	8	8
NNU_00542-RA	NNU_00542-RA;NNU_16131-RA	8;2	3;1	3;1		2	8	3	3	43.3	16.7	16.7	23.862	210	210;141	0	38.464	3417600000	3409000000	24	24
NNU_00544-RA	NNU_00544-RA	1	1	1		1	1	1	1	3.9	3.9	3.9	25.544	233	233	0.0017249	1.7806	30090000	30090000	1	1
NNU_00545-RA	NNU_00545-RA	8	8	8		1	8	8	8	22.5	22.5	22.5	52.47	494	494	0	30.702	226060000	226060000	9	9
NNU_00546-RA	NNU_00546-RA	2	2	2		1	2	2	2	3.3	3.3	3.3	123.39	1079	1079	0.0073884	1.208	9672200	9672200	2	2
NNU_00552-RA	NNU_00552-RA	1	1	1		1	1	1	1	6.1	6.1	6.1	23.099	214	214	0	5.2224	9154700	6747600	2	2
NNU_00554-RA	NNU_00554-RA	1	1	1		1	1	1	1	2.1	2.1	2.1	49.121	437	437	0.0015092	1.8447	3103800	3103800	1	1
NNU_00555-RA	NNU_00555-RA	3	3	2		1	3	3	2	16.9	16.9	9.3	12.956	118	118	0	3.9628	19040000	19040000	4	4
NNU_00558-RA	NNU_00558-RA	3	3	3		1	3	3	3	11.8	11.8	11.8	45.8	406	406	0	16.782	23663000	23663000	4	4
NNU_00562-RA	NNU_00562-RA	2	2	1		1	2	2	1	9.6	9.6	4.2	35.569	313	313	0	4.3288	2748900	2748900	2	2
NNU_00563-RA	NNU_00563-RA	4	4	4		1	4	4	4	6.8	6.8	6.8	69.371	660	660	0	151.81	194920000	194920000	9	9
NNU_00565-RA	NNU_00565-RA	3	3	3		1	3	3	3	7.6	7.6	7.6	45.256	394	394	0	16.362	32677000	32677000	4	4
NNU_00566-RA	NNU_00566-RA	6	6	6		1	6	6	6	26	26	26	27.546	250	250	0	9.1949	1257300000	1257300000	15	15
NNU_00567-RA	NNU_00567-RA	2	2	2		1	2	2	2	7.3	7.3	7.3	58.378	535	535	0.006248	1.283	1201300	1201300	2	2
NNU_00572-RA	NNU_00572-RA;NNU_07631-RA	3;2	3;2	3;2	;	2	3	3	3	4.5	4.5	4.5	84.92	754	754;565	0	4.4857	25239000	25239000	2	2
NNU_00573-RA	NNU_00573-RA	3	3	3		1	3	3	3	10.6	10.6	10.6	47.59	424	424	0	15.048	66924000	66924000	4	4
NNU_07625-RA	NNU_07625-RA;NNU_00577-RA	1;1	1;1	1;1	;	2	1	1	1	2.6	2.6	2.6	34.53	304	304;313	0.0044578	1.5607	27382000	27382000	1	1
NNU_00580-RA	NNU_00580-RA	7	7	7		1	7	7	7	23.2	23.2	23.2	40.286	371	371	0	13.696	68750000	68750000	10	10
NNU_00581-RA	NNU_00581-RA;NNU_07616-RA	1;1	1;1	1;1	;	2	1	1	1	5	5	5	37.754	341	341;350	0.0059479	1.3175	3650300	3650300	1	1
NNU_00582-RA	NNU_00582-RA	3	3	3		1	3	3	3	3.1	3.1	3.1	106.07	942	942	0	3.7023	7713500	7713500	4	4
NNU_00584-RA	NNU_00584-RA	5	5	5		1	5	5	5	15.7	15.7	15.7	49.944	460	460	0	62.441	128860000	128860000	8	8
NNU_00585-RA	NNU_00585-RA	2	2	2		1	2	2	2	1.6	1.6	1.6	151.37	1350	1350	0	5.7757	8934700	8934700	2	2
NNU_00591-RA	NNU_00591-RA;NNU_07597-RA	4;1	4;1	4;1		2	4	4	4	2.8	2.8	2.8	172.35	1528	1528;965	0	5.5995	9685700	9685700	3	3
NNU_00595-RA	NNU_00595-RA	8	8	6		1	8	8	6	19.7	19.7	14.8	64.693	589	589	0	38.49	352990000	342520000	19	19
NNU_00597-RA	NNU_00597-RA	5	5	5		1	5	5	5	10.5	10.5	10.5	63.076	562	562	0	10.309	34941000	30867000	7	7
NNU_00598-RA	NNU_00598-RA	6	6	6		1	6	6	6	7.3	7.3	7.3	112.75	1005	1005	0	15.873	39250000	39250000	8	8
NNU_00603-RA	NNU_00603-RA	4	3	3		1	4	3	3	20.1	16.9	16.9	24.325	219	219	0	11.364	53255000	53255000	4	4
NNU_00606-RA	NNU_00606-RA	3	3	2		1	3	3	2	7.2	7.2	5.5	48.774	471	471	0	10.597	477720000	477720000	4	4
NNU_00609-RA	NNU_00609-RA	2	2	2		1	2	2	2	1.2	1.2	1.2	148.03	1288	1288	0.00060379	2.1699	30559000	30559000	2	2
NNU_00616-RA	NNU_00616-RA	1	1	1		1	1	1	1	9	9	9	16.197	145	145	0.00013229	2.8724	12350000	12350000	1	1
NNU_00618-RA	NNU_00618-RA;NNU_00617-RA	4;2	4;2	4;2	;	2	4	4	4	7.7	7.7	7.7	68.827	607	607;570	0	11.759	34472000	34472000	5	5
NNU_00619-RA	NNU_00619-RA	2	2	2		1	2	2	2	22.2	22.2	22.2	6.4545	63	63	0	10.332	416960000	416960000	6	6
NNU_00620-RA	NNU_00620-RA;NNU_09480-RA	10;2	10;2	6;0		2	10	10	6	9.4	9.4	6.2	120.44	1069	1069;63	0	64.517	1400500000	1397000000	19	19
NNU_00623-RA	NNU_00623-RA	1	1	1		1	1	1	1	3	3	3	52.48	469	469	0	3.1723	0	0	1	1
NNU_00630-RA	NNU_00630-RA;NNU_07571-RA	3;1	3;1	3;1		2	3	3	3	26.7	26.7	26.7	17.836	161	161;106	0	10.25	19009000	19009000	4	4
NNU_00631-RA	NNU_00631-RA	8	8	8		1	8	8	8	13.8	13.8	13.8	83.706	744	744	0	47.59	317240000	317240000	13	13
NNU_00633-RA	NNU_00633-RA	5	5	4		1	5	5	4	20.1	20.1	17.5	39.05	338	338	0	30.676	155430000	150060000	10	10
NNU_00637-RA	NNU_00637-RA	8	8	8		1	8	8	8	7.3	7.3	7.3	115.69	1065	1065	0	13.217	128320000	128320000	11	11
NNU_00638-RA	NNU_00638-RA	2	1	1		1	2	1	1	3.3	1.8	1.8	92.334	830	830	0.00025572	2.5802	1908300	1908300	1	1
NNU_00641-RA	NNU_00641-RA	3	3	3		1	3	3	3	35.2	35.2	35.2	16.58	145	145	0	11.283	89985000	85012000	6	6
NNU_00642-RA	NNU_00642-RA	4	4	4		1	4	4	4	17	17	17	39.341	347	347	0	29.87	184970000	179280000	8	8
NNU_00643-RA	NNU_00643-RA	2	2	2		1	2	2	2	10	10	10	29.158	261	261	0	19.59	35490000	32175000	4	4
NNU_00644-RA	NNU_00644-RA	4	4	4		1	4	4	4	9	9	9	40.337	357	357	0	9.3306	111920000	111920000	6	6
NNU_00645-RA	NNU_00645-RA	1	1	1		1	1	1	1	2.5	2.5	2.5	54.707	512	512	0.0020619	1.7543	12501000	12501000	1	1
NNU_00646-RA	NNU_00646-RA	4	4	4		1	4	4	4	6.8	6.8	6.8	72.459	635	635	0	4.0963	25336000	25336000	5	5
NNU_00647-RA	NNU_00647-RA;NNU_01829-RA	14;1	14;1	4;0		2	14	14	4	19.4	19.4	4.7	105.94	949	949;157	0	272.56	3228400000	3223000000	33	33
NNU_00649-RA	NNU_00649-RA	2	2	2		1	2	2	2	8.6	8.6	8.6	34.904	326	326	0.00013263	2.8926	22812000	22812000	1	1
NNU_00650-RA	NNU_00650-RA	3	1	1		1	3	1	1	11.1	5.6	5.6	36.921	342	342	0.0018368	1.7679	842710	842710	1	1
NNU_00658-RA	NNU_00658-RA	7	7	7		1	7	7	7	27.4	27.4	27.4	37.034	329	329	0	19.234	3539100000	3534900000	15	15
NNU_00665-RA	NNU_00665-RA	11	8	7		1	11	8	7	32.3	23.1	20.3	36.589	325	325	0	59.42	491320000	433710000	22	22
NNU_00666-RA	NNU_00666-RA	3	2	2		1	3	2	2	11.8	9.2	9.2	33.355	304	304	0	7.5004	206830000	198040000	5	5
NNU_00667-RA	NNU_00667-RA	17	17	16		1	17	17	16	18.8	18.8	18.1	117.2	1069	1069	0	81.979	572580000	553210000	32	32
NNU_00668-RA	NNU_00668-RA	2	2	2		1	2	2	2	5.7	5.7	5.7	55.394	494	494	0	5.7503	13199000	13199000	4	4
NNU_00673-RA	NNU_00673-RA	3	3	3		1	3	3	3	7.7	7.7	7.7	55.792	494	494	0	19.909	55756000	55756000	3	3
NNU_00674-RA	NNU_00674-RA	2	2	2		1	2	2	2	6.8	6.8	6.8	30.69	281	281	0.0052482	1.4075	5502600	5502600	3	3
NNU_00680-RA	NNU_00680-RA	5	5	5		1	5	5	5	23.4	23.4	23.4	27.019	248	248	0	12.487	286010000	245870000	15	15
NNU_00681-RA	NNU_00681-RA	1	1	1		1	1	1	1	4.4	4.4	4.4	27.828	249	249	0.00037318	2.4118	302380000	302380000	1	1
NNU_00682-RA	NNU_00682-RA	3	3	3		1	3	3	3	5.5	5.5	5.5	79.737	741	741	0	37.458	38991000	38991000	4	4
NNU_00683-RA	NNU_00683-RA	4	4	4		1	4	4	4	33.6	33.6	33.6	11.945	113	113	0	56.981	810900000	759970000	14	14
NNU_00684-RA	NNU_00684-RA	8	8	8		1	8	8	8	30.4	30.4	30.4	38.592	349	349	0	114.85	5303600000	5249600000	42	42
NNU_00685-RA	NNU_00685-RA	7	7	7		1	7	7	7	18.7	18.7	18.7	40.061	364	364	0	33.767	736430000	736430000	12	12
NNU_00686-RA	NNU_00686-RA	2	1	1		1	2	1	1	15.7	6.2	6.2	20.464	178	178	0	5.3125	47831000	42266000	2	2
NNU_00687-RA	NNU_00687-RA	5	3	3		1	5	3	3	14.2	8.1	8.1	49.466	445	445	0	15.757	580850000	580850000	12	12
NNU_00688-RA	NNU_00688-RA	11	8	8		1	11	8	8	20.4	15.4	15.4	48.206	421	421	0	19.942	110890000	110890000	13	13
NNU_00691-RA	NNU_00691-RA	2	2	2		1	2	2	2	18.2	18.2	18.2	13.788	121	121	0	3.208	21441000	21441000	2	2
NNU_00692-RA	NNU_00692-RA	10	10	10		1	10	10	10	15.8	15.8	15.8	75.433	684	684	0	52.18	216200000	213050000	17	17
NNU_00693-RA	NNU_00693-RA	6	6	6		1	6	6	6	14.3	14.3	14.3	57.602	502	502	0	16.254	45573000	45573000	11	11
NNU_00696-RA	NNU_00696-RA	6	6	6		1	6	6	6	12.5	12.5	12.5	62.241	583	583	0	15.343	74201000	74201000	8	8
NNU_00697-RA	NNU_00697-RA	3	3	3		1	3	3	3	15.2	15.2	15.2	22.968	197	197	0	4.688	8071500	8071500	3	3
NNU_00698-RA	NNU_00698-RA	14	14	14		1	14	14	14	13.5	13.5	13.5	179.4	1582	1582	0	202.48	557680000	553870000	35	35
NNU_00704-RA	NNU_00704-RA	4	4	4		1	4	4	4	12.4	12.4	12.4	38.564	348	348	0	13.927	417410000	417410000	6	6
NNU_00709-RA	NNU_00709-RA	8	8	4		1	8	8	4	25.3	25.3	12.1	41.768	364	364	0	53.254	2535400000	2404900000	21	21
NNU_00711-RA	NNU_00711-RA	1	1	1		1	1	1	1	4.6	4.6	4.6	41.831	366	366	0	8.0125	2872100	2872100	1	1
NNU_00712-RA	NNU_00712-RA	2	2	2		1	2	2	2	3	3	3	82.671	762	762	0	5.6975	19493000	19493000	2	2
NNU_00714-RA	NNU_00714-RA	1	1	1		1	1	1	1	7.8	7.8	7.8	15.595	141	141	0	3.1774	8379700	8379700	2	2
NNU_00716-RA	NNU_00716-RA	10	10	3		1	10	10	3	31.2	31.2	8.2	45.677	404	404	0	104.4	1591000000	1549100000	33	33
NNU_00718-RA	NNU_00718-RA	8	7	7		1	8	7	7	11	10.1	10.1	86.418	756	756	0	38.942	106080000	106080000	9	9
NNU_00720-RA	NNU_00720-RA	2	2	2		1	2	2	2	14	14	14	20.453	172	172	0.0074898	1.2036	27780000	27780000	2	2
NNU_00725-RA	NNU_00725-RA	7	2	2		1	7	2	2	7.2	1.8	1.8	113.84	1027	1027	0.00049352	2.3394	18114000	18114000	2	2
NNU_00730-RA	NNU_00730-RA	1	1	1		1	1	1	1	1.6	1.6	1.6	52.267	488	488	0.0079932	1.1752	258420000	258420000	2	2
NNU_00732-RA	NNU_00732-RA	1	1	1		1	1	1	1	4.6	4.6	4.6	30.049	263	263	0	5.7721	6219700	6219700	1	1
NNU_00735-RA	NNU_00735-RA	3	3	3		1	3	3	3	6.7	6.7	6.7	55.799	522	522	0	8.9006	28269000	28269000	3	3
NNU_00736-RA	NNU_00736-RA	1	1	1		1	1	1	1	11.3	11.3	11.3	11.972	106	106	0.00037514	2.4413	55917000	55917000	2	2
NNU_00746-RA	NNU_00746-RA	1	1	1		1	1	1	1	3.7	3.7	3.7	46.659	430	430	0.00013228	2.8721	2579100	2579100	1	1
NNU_00748-RA	NNU_00748-RA	1	1	1		1	1	1	1	3	3	3	45.123	402	402	0.0047719	1.5283	2582600	2582600	1	1
NNU_00765-RA	NNU_00765-RA	4	4	4		1	4	4	4	6.1	6.1	6.1	94.285	819	819	0	31.432	162050000	162050000	6	6
NNU_00766-RA	NNU_00766-RA	3	3	3		1	3	3	3	28.5	28.5	28.5	20.1	186	186	0	29.446	217870000	210010000	15	15
NNU_00767-RA	NNU_00767-RA	4	4	4		1	4	4	4	27.6	27.6	27.6	13.015	116	116	0	8.3004	850310000	849440000	10	10
NNU_00769-RA	NNU_00769-RA	1	1	1		1	1	1	1	4.9	4.9	4.9	24.591	225	225	0.00049225	2.3148	7875700	7875700	2	2
NNU_00773-RA	NNU_00773-RA	1	1	1		1	1	1	1	18.9	18.9	18.9	10.715	95	95	0	3.4891	2107600	2107600	1	1
NNU_00776-RA	NNU_00776-RA	2	2	2		1	2	2	2	5	5	5	56.493	497	497	0.00013026	2.7105	64262000	64262000	2	2
NNU_00777-RA	NNU_00777-RA	1	1	1		1	1	1	1	4.9	4.9	4.9	17.951	164	164	0.0039282	1.6066	23185000	23185000	1	1
NNU_00779-RA	NNU_00779-RA	1	1	1		1	1	1	1	1.9	1.9	1.9	46.079	431	431	0.0041452	1.5937	10601000	10601000	1	1
NNU_00780-RA	NNU_00780-RA	2	2	2		1	2	2	2	11.9	11.9	11.9	19.896	185	185	0.0021699	1.7359	3444700	3444700	2	2
NNU_00781-RA	NNU_00781-RA	1	1	1		1	1	1	1	2.6	2.6	2.6	47.489	422	422	0	5.5204	10167000	10167000	1	1
NNU_00784-RA	NNU_00784-RA	3	3	3		1	3	3	3	11	11	11	41.279	373	373	0	12.763	10388000	10388000	4	4
NNU_00785-RA	NNU_00785-RA	2	2	2		1	2	2	2	26.2	26.2	26.2	9.4077	84	84	0	5.2695	49945000	49945000	2	2
NNU_00788-RA	NNU_00788-RA	1	1	1		1	1	1	1	2.3	2.3	2.3	103.34	944	944	0.00072003	2.1089	33107000	33107000	1	1
NNU_00789-RA	NNU_00789-RA	1	1	1		1	1	1	1	2.5	2.5	2.5	41.626	360	360	0.0026127	1.6982	3233700	3233700	1	1
NNU_00791-RA	NNU_00791-RA	2	2	2		1	2	2	2	5.9	5.9	5.9	42.826	387	387	0.00013493	3.0419	76856000	76856000	5	5
NNU_00792-RA	NNU_00792-RA	3	3	3		1	3	3	3	8.5	8.5	8.5	46.094	402	402	0	5.5938	7446400	7446400	3	3
NNU_00794-RA	NNU_00794-RA	1	1	1		1	1	1	1	1.8	1.8	1.8	69.697	623	623	0	5.4767	25367000	25367000	2	2
NNU_00796-RA	NNU_00796-RA	2	2	2		1	2	2	2	4.6	4.6	4.6	63.747	585	585	0	3.6394	3962200	3962200	2	2
NNU_00797-RA	NNU_00797-RA	10	10	10		1	10	10	10	25.6	25.6	25.6	44.66	398	398	0	25.067	633230000	633230000	16	16
NNU_00798-RA	NNU_00798-RA	4	4	4		1	4	4	4	9.2	9.2	9.2	54.855	487	487	0	4.3428	82359000	82359000	3	3
NNU_00805-RA	NNU_00805-RA	1	1	1		1	1	1	1	1	1	1	86.134	783	783	0.0041471	1.5959	8122600	8122600	1	1
NNU_00807-RA	NNU_00807-RA	4	4	4		1	4	4	4	11	11	11	40.331	365	365	0	6.0576	47117000	47117000	4	4
NNU_00808-RA	NNU_00808-RA	2	2	2		1	2	2	2	5.3	5.3	5.3	49.704	456	456	0.00025664	2.6081	21207000	21207000	3	3
NNU_00809-RA	NNU_00809-RA	6	6	4		1	6	6	4	15.6	15.6	11.8	45.998	416	416	0	88.9	393840000	393840000	17	17
NNU_00815-RA	NNU_00815-RA	4	4	4		1	4	4	4	15.8	15.8	15.8	43.951	406	406	0	12.483	15278000	15278000	6	6
NNU_00817-RA	NNU_00817-RA	1	1	1		1	1	1	1	3.2	3.2	3.2	59.564	530	530	0.00094955	2.0219	1762800	1762800	1	1
NNU_00818-RA	NNU_00818-RA	2	2	2		1	2	2	2	6.9	6.9	6.9	46.111	405	405	0	12.96	3652300	3652300	2	2
NNU_00821-RA	NNU_00821-RA	8	7	7		1	8	7	7	17.8	15.1	15.1	64.77	589	589	0	24.717	130510000	130510000	10	10
NNU_00823-RA	NNU_00823-RA	2	2	2		1	2	2	2	11.9	11.9	11.9	21.48	194	194	0	3.9858	153420000	153420000	6	6
NNU_00824-RA	NNU_00824-RA	19	19	19		1	19	19	19	22.9	22.9	22.9	105.03	938	938	0	117.24	2564300000	2550400000	35	35
NNU_00826-RA	NNU_00826-RA	1	1	1		1	1	1	1	3.3	3.3	3.3	53.013	481	481	0.0079881	1.1724	1733700	1733700	2	2
NNU_00833-RA	NNU_00833-RA;NNU_00830-RA	4;1	4;1	4;1		2	4	4	4	26.3	26.3	26.3	18.374	171	171;130	0	28.259	239640000	239640000	7	7
NNU_00837-RA	NNU_00837-RA	2	2	2		1	2	2	2	8.1	8.1	8.1	33.274	295	295	0	7.4267	8848700	8848700	2	2
NNU_00841-RA	NNU_00841-RA	12	12	9		1	12	12	9	32.1	32.1	26.1	46.967	418	418	0	88.138	19249000000	19222000000	68	68
NNU_00842-RA	NNU_00842-RA	6	6	6		1	6	6	6	24.8	24.8	24.8	25.682	230	230	0	21.241	114350000	113530000	15	15
NNU_00843-RA	NNU_00843-RA	1	1	1		1	1	1	1	8.4	8.4	8.4	18.583	167	167	0.0015129	1.8599	449780000	449780000	1	1
NNU_00844-RA	NNU_00844-RA	3	3	3		1	3	3	3	12.6	12.6	12.6	31.039	278	278	0	14.153	13575000	13575000	3	3
NNU_00847-RA	NNU_00847-RA	8	8	8		1	8	8	8	21.5	21.5	21.5	56.453	512	512	0	48.888	1469500000	1437400000	21	21
NNU_00849-RA	NNU_00849-RA	2	2	2		1	2	2	2	7.6	7.6	7.6	33.33	303	303	0	4.5478	6776500	6776500	2	2
NNU_00852-RA	NNU_00852-RA;NNU_19811-RA	24;11	24;11	24;11		2	24	24	24	50.9	50.9	50.9	61.388	550	550;592	0	156.34	9669600000	9572300000	88	88
NNU_00854-RA	NNU_00854-RA	2	2	2		1	2	2	2	6	6	6	44.293	382	382	0	6.9429	16352000	16352000	3	3
NNU_00860-RA	NNU_00860-RA;NNU_25380-RA	7;2	7;2	7;2		2	7	7	7	25.7	25.7	25.7	53.138	487	487;274	0	91.336	106600000	100900000	18	18
NNU_00862-RA	NNU_00862-RA	10	10	10		1	10	10	10	22.9	22.9	22.9	65.85	563	563	0	97.111	2279600000	2076200000	41	41
NNU_00873-RA	NNU_00873-RA	2	2	2		1	2	2	2	15	15	15	20.444	180	180	0	10.929	4295300	4295300	2	2
NNU_00877-RA	NNU_00877-RA	1	1	1		1	1	1	1	1.5	1.5	1.5	65.389	588	588	0.00049425	2.352	62548000	62548000	1	1
NNU_00878-RA	NNU_00878-RA	1	1	1		1	1	1	1	7.4	7.4	7.4	23.753	215	215	0	22.748	42251000	42251000	3	3
NNU_00880-RA	NNU_00880-RA	4	4	4		1	4	4	4	10.3	10.3	10.3	51.152	457	457	0	7.0731	37951000	37951000	4	4
NNU_00882-RA	NNU_00882-RA	1	1	1		1	1	1	1	4.5	4.5	4.5	22.434	201	201	0.0017261	1.787	9422600	9422600	1	1
NNU_00883-RA	NNU_00883-RA	2	1	1		1	2	1	1	10	7.3	7.3	33.307	300	300	0	5.1393	4394100	4394100	1	1
NNU_00884-RA	NNU_00884-RA	6	6	6		1	6	6	6	18.9	18.9	18.9	44.412	396	396	0	29.469	234380000	234380000	10	10
NNU_00885-RA	NNU_00885-RA	1	1	1		1	1	1	1	5.8	5.8	5.8	32.6	292	292	0.00037542	2.4478	9541300	9541300	1	1
NNU_00887-RA	NNU_00887-RA	3	3	3		1	3	3	3	24.8	24.8	24.8	14.394	125	125	0	5.8705	26139000	26139000	4	4
NNU_00889-RA	NNU_00889-RA	5	5	5		1	5	5	5	8.7	8.7	8.7	79.55	722	722	0	11.189	36842000	36842000	6	6
NNU_00890-RA	NNU_00890-RA	2	2	2		1	2	2	2	6.1	6.1	6.1	44.051	393	393	0	7.8775	22020000	22020000	2	2
NNU_00891-RA	NNU_00891-RA	1	1	1		1	1	1	1	3.4	3.4	3.4	44.927	412	412	0.003933	1.6127	1435600	1435600	1	1
NNU_00892-RA	NNU_00892-RA	8	8	8		1	8	8	8	10.6	10.6	10.6	110.53	999	999	0	44.193	243760000	243760000	18	18
NNU_00895-RA	NNU_00895-RA	4	4	4		1	4	4	4	7.3	7.3	7.3	65.88	599	599	0	10.87	32384000	32384000	5	5
NNU_00896-RA	NNU_00896-RA	5	5	5		1	5	5	5	9.5	9.5	9.5	69.812	631	631	0	6.8332	25008000	25008000	6	6
NNU_02420-RA	NNU_02420-RA;NNU_00897-RA	1;1	1;1	1;1	;	2	1	1	1	5.1	5.1	5.1	36.601	312	312;337	0	5.5856	4679200	4679200	1	1
NNU_00906-RA	NNU_00906-RA	1	1	1		1	1	1	1	7.7	7.7	7.7	15.311	130	130	0.0001312	2.7856	183590000	183590000	2	2
NNU_00907-RA	NNU_00907-RA	8	8	8		1	8	8	8	16.4	16.4	16.4	44.208	390	390	0	21.822	695190000	664970000	11	11
NNU_00910-RA	NNU_00910-RA;NNU_06087-RA;NNU_00900-RA	2;1;1	2;1;1	1;0;0	;;	3	2	2	1	3	3	1.7	72.163	631	631;365;514	0	3.4385	13351000	13351000	2	2
NNU_00913-RA	NNU_00913-RA;NNU_00800-RA	2;1	2;1	2;1	;	2	2	2	2	9.1	9.1	9.1	28.367	254	254;154	0	4.9475	86588000	86588000	3	3
NNU_00915-RA	NNU_00915-RA	1	1	1		1	1	1	1	23.5	23.5	23.5	7.5375	68	68	0	3.6719	72928000	72928000	2	2
NNU_00920-RA	NNU_00920-RA	3	3	3		1	3	3	3	15.3	15.3	15.3	19.947	176	176	0	35.463	658160000	658160000	9	9
NNU_00922-RA	NNU_00922-RA	1	1	1		1	1	1	1	2.6	2.6	2.6	48.884	423	423	0.00049243	2.3208	2332100	2332100	1	1
NNU_00926-RA	NNU_00926-RA	1	1	1		1	1	1	1	3.2	3.2	3.2	41.93	371	371	0.0010655	1.9925	10023000	10023000	1	1
NNU_00931-RA	NNU_00931-RA;NNU_12660-RA	9;1	9;1	8;1		2	9	9	8	30.5	30.5	28.5	39.219	354	354;216	0	21.811	807580000	803230000	15	15
NNU_00932-RA	NNU_00932-RA	2	2	2		1	2	2	2	5.6	5.6	5.6	48.928	428	428	0.0001311	2.7734	4215700	4215700	2	2
NNU_00940-RA	NNU_00940-RA	6	6	6		1	6	6	6	50.7	50.7	50.7	15.573	142	142	0	69.159	231180000	231180000	14	14
NNU_00947-RA	NNU_00947-RA;NNU_19274-RA	5;1	5;1	5;1		2	5	5	5	10	10	10	66.423	591	591;684	0	9.4203	21870000	21870000	6	6
NNU_00948-RA	NNU_00948-RA	5	5	5		1	5	5	5	8.9	8.9	8.9	69.417	615	615	0	12.892	559100000	553330000	13	13
NNU_00950-RA	NNU_00950-RA	4	4	4		1	4	4	4	7.9	7.9	7.9	55.335	495	495	0	18.377	53343000	53343000	5	5
NNU_00953-RA	NNU_00953-RA;NNU_08528-RA	2;1	2;1	2;1	;	2	2	2	2	3.4	3.4	3.4	77.331	696	696;709	0.00013501	3.0497	11587000	9510200	3	3
NNU_00955-RA	NNU_00955-RA	4	1	1		1	4	1	1	11.8	4	4	45.028	399	399	0.0079889	1.1735	762500	762500	0	0
NNU_00957-RA	NNU_00957-RA;NNU_13332-RA	6;3	6;3	6;3	;	2	6	6	6	20.9	20.9	20.9	31.864	282	282;254	0	11.665	583950000	580090000	13	13
NNU_00958-RA	NNU_00958-RA	1	1	1		1	1	1	1	1	1	1	118.16	1078	1078	0.00072063	2.1157	12889000	12889000	1	1
NNU_00963-RA	NNU_00963-RA	5	5	5		1	5	5	5	11.9	11.9	11.9	50.143	447	447	0	16.694	246810000	246810000	8	8
NNU_00965-RA	NNU_00965-RA	42	12	12		1	42	12	12	45.6	13.6	13.6	106.08	929	929	0	129.06	7404700000	6960000000	77	77
NNU_00966-RA	NNU_00966-RA	1	1	1		1	1	1	1	4.1	4.1	4.1	38.063	344	344	0	3.5529	3995000	3995000	2	2
NNU_00967-RA	NNU_00967-RA	1	1	1		1	1	1	1	8.5	8.5	8.5	17.952	165	165	0	9.6492	6345700	6345700	1	1
NNU_00968-RA	NNU_00968-RA	1	1	1		1	1	1	1	5.2	5.2	5.2	26.341	232	232	0.0047672	1.5225	3808200	3808200	1	1
NNU_00970-RA	NNU_00970-RA	3	3	3		1	3	3	3	6.6	6.6	6.6	52.895	468	468	0	4.5212	32604000	32604000	3	3
NNU_00971-RA	NNU_00971-RA	7	2	2		1	7	2	2	28.1	9.4	9.4	33.829	299	299	0	9.2128	13096000	13096000	5	5
NNU_00972-RA	NNU_00972-RA	1	1	1		1	1	1	1	3.5	3.5	3.5	51.221	485	485	0.00049609	2.3847	1994300	1994300	1	1
NNU_00973-RA	NNU_00973-RA;NNU_08513-RA;NNU_10702-RA	5;4;3	5;4;3	5;4;3	;;	3	5	5	5	30.9	30.9	30.9	15.494	139	139;134;215	0	10.495	1809100000	1665500000	16	16
NNU_00975-RA	NNU_00975-RA;NNU_08506-RA	6;3	6;3	6;3	;	2	6	6	6	12.2	12.2	12.2	76.596	716	716;716	0	21.935	61978000	61978000	8	8
NNU_00979-RA	NNU_00979-RA	1	1	1		1	1	1	1	2.5	2.5	2.5	48.359	435	435	0.0021732	1.7448	6531200	6531200	3	3
NNU_00983-RA	NNU_00983-RA;NNU_14205-RA	2;1	2;1	2;1	;	2	2	2	2	10	10	10	28.44	261	261;260	0	9.4057	18578000	18578000	4	4
NNU_00984-RA	NNU_00984-RA	4	4	4		1	4	4	4	11.1	11.1	11.1	44.363	415	415	0	4.9888	34375000	34375000	4	4
NNU_00994-RA	NNU_00994-RA;NNU_07856-RA	8;1	8;1	5;0		2	8	8	5	7.6	7.6	4.8	122.78	1135	1135;798	0	27.231	48584000	48584000	8	8
NNU_00998-RA	NNU_00998-RA	2	2	2		1	2	2	2	2.4	2.4	2.4	108.32	975	975	0	10.162	4234800	4234800	2	2
NNU_01005-RA	NNU_01005-RA	2	2	2		1	2	2	2	4.2	4.2	4.2	60.367	546	546	0	5.1403	60784000	60784000	6	6
NNU_06860-RA	NNU_06860-RA;NNU_01006-RA;NNU_16472-RA;NNU_16467-RA;NNU_08943-RA;NNU_08944-RA;NNU_17547-RA;NNU_07140-RA;NNU_12590-RA	3;3;2;2;2;2;1;1;1	3;3;2;2;2;2;1;1;1	1;1;0;0;0;0;0;0;0	;;;;;	9	3	3	1	20.1	20.1	8.6	14.68	139	139;139;133;136;136;168;93;103;152	0	5.5289	8314900000	8298500000	19	19
NNU_01009-RA	NNU_01009-RA	9	3	3		1	9	3	3	16.9	5	5	72.878	661	661	0	6.6598	120490000	120490000	4	4
NNU_01010-RA	NNU_01010-RA	2	2	2		1	2	2	2	10.5	10.5	10.5	29.791	266	266	0	4.5353	3340000	3340000	2	2
NNU_26631-RA	NNU_26631-RA;NNU_01012-RA	2;2	2;2	2;2	;	2	2	2	2	5.3	5.3	5.3	44.925	393	393;515	0	8.3972	28823000	28823000	2	2
NNU_01015-RA	NNU_01015-RA	2	2	2		1	2	2	2	1.9	1.9	1.9	128.69	1134	1134	0.00012902	2.6496	3966700	3966700	2	2
NNU_01016-RA	NNU_01016-RA	4	4	4		1	4	4	4	5.5	5.5	5.5	97.205	865	865	0	26.352	20868000	20868000	6	6
NNU_01017-RA	NNU_01017-RA	2	2	2		1	2	2	2	36	36	36	9.8847	89	89	0	15.95	132110000	121560000	6	6
NNU_01020-RA	NNU_01020-RA	4	3	3		1	4	3	3	14.3	12.4	12.4	46.044	412	412	0	18.556	25821000	25821000	4	4
NNU_01023-RA	NNU_01023-RA;NNU_09913-RA;NNU_19488-RA	5;2;1	4;1;1	3;0;0		3	5	4	3	9.7	8.5	6.8	82.227	751	751;326;325	0	14.771	37771000	37771000	5	5
NNU_01024-RA	NNU_01024-RA	2	2	2		1	2	2	2	4.2	4.2	4.2	49.049	452	452	0	7.162	68134000	58973000	4	4
NNU_01025-RA	NNU_01025-RA	2	2	2		1	2	2	2	5.9	5.9	5.9	28.897	273	273	0.00083582	2.0696	58979000	58979000	2	2
NNU_01029-RA	NNU_01029-RA	13	13	10		1	13	13	10	23.1	23.1	18	69.872	615	615	0	28.924	217530000	212430000	19	19
NNU_01030-RA	NNU_01030-RA	2	2	2		1	2	2	2	2.4	2.4	2.4	136.14	1228	1228	0.00025536	2.5728	1069900	1069900	2	2
NNU_01031-RA	NNU_01031-RA	7	7	6		1	7	7	6	28	28	23.6	34.347	318	318	0	39.626	1250900000	1223300000	22	22
NNU_01032-RA	NNU_01032-RA	4	4	3		1	4	4	3	8.4	8.4	5.9	67.826	606	606	0	5.5854	25139000	25139000	5	5
NNU_01035-RA	NNU_01035-RA;NNU_09138-RA	1;1	1;1	1;1	;	2	1	1	1	3.2	3.2	3.2	29.576	284	284;339	0.0078916	1.178	3268600	3268600	1	1
NNU_01037-RA	NNU_01037-RA	2	1	1		1	2	1	1	7.7	3.9	3.9	32.456	285	285	0.0050444	1.4311	10538000	9208400	1	1
NNU_01038-RA	NNU_01038-RA;NNU_15426-RA	2;1	2;1	2;1	;	2	2	2	2	8.2	8.2	8.2	31.427	282	282;166	0	3.6138	5438500	5438500	2	2
NNU_01039-RA	NNU_01039-RA	7	7	7		1	7	7	7	25.1	25.1	25.1	36.007	315	315	0	27.455	96606000	96606000	13	13
NNU_01040-RA	NNU_01040-RA	18	18	18		1	18	18	18	50.2	50.2	50.2	35.21	311	311	0	323.31	24510000000	22843000000	137	137
NNU_01042-RA	NNU_01042-RA	3	3	3		1	3	3	3	4.2	4.2	4.2	80.256	708	708	0	4.7238	9497700	9497700	3	3
NNU_01043-RA	NNU_01043-RA	3	3	3		1	3	3	3	12.2	12.2	12.2	18.887	164	164	0	4.4386	108870000	108870000	4	4
NNU_01046-RA	NNU_01046-RA	6	6	6		1	6	6	6	13.8	13.8	13.8	58.739	520	520	0	18.89	237360000	228480000	17	17
NNU_01048-RA	NNU_01048-RA	1	1	1		1	1	1	1	3	3	3	51.836	473	473	0	9.4146	3297800	3297800	1	1
NNU_01052-RA	NNU_01052-RA	2	2	2		1	2	2	2	3.4	3.4	3.4	57.045	499	499	0	4.4814	11769000	11769000	2	2
NNU_01054-RA	NNU_01054-RA;NNU_09048-RA	4;3	4;3	4;3	;	2	4	4	4	4.8	4.8	4.8	107.56	950	950;925	0	10.486	52782000	52782000	4	4
NNU_01056-RA	NNU_01056-RA	2	2	2		1	2	2	2	5.3	5.3	5.3	71.431	622	622	0	8.9684	10404000	10404000	4	4
NNU_01059-RA	NNU_01059-RA;NNU_10580-RA;NNU_20577-RA	25;4;4	25;4;4	14;0;0		3	25	25	14	58.1	58.1	31.3	38.541	358	358;351;357	0	323.31	38771000000	38619000000	166	166
NNU_01065-RA	NNU_01065-RA;NNU_24644-RA	11;1	5;0	5;0		2	11	5	5	34.2	17.3	17.3	45.693	415	415;176	0	27.088	185000000	185000000	11	11
NNU_01066-RA	NNU_01066-RA	2	2	2		1	2	2	2	3.8	3.8	3.8	74.724	693	693	0.0052574	1.4259	13743000	13743000	2	2
NNU_01067-RA	NNU_01067-RA	2	2	2		1	2	2	2	6.6	6.6	6.6	40.002	351	351	0	4.9207	39002000	39002000	2	2
NNU_01070-RA	NNU_01070-RA	8	8	7		1	8	8	7	9.3	9.3	8.4	145.27	1338	1338	0	26.997	75128000	75128000	13	13
REV__NNU_19940-RA	REV__NNU_19940-RA;NNU_01073-RA	1;1	1;1	1;1	;	2	1	1	1	0.5	0.5	0.5	97.223	876	876;1998	0.0097282	1.1189	52763000	52763000	1	1
NNU_01075-RA	NNU_01075-RA	4	4	4		1	4	4	4	14.5	14.5	14.5	33.369	303	303	0	13.904	1699200000	1699200000	10	10
NNU_25285-RA	NNU_25285-RA;NNU_01076-RA;NNU_09519-RA	4;4;3	4;4;3	4;4;3	;;	3	4	4	4	10.8	10.8	10.8	37.956	323	323;349;83	0	25.623	821340000	821340000	7	7
NNU_01078-RA	NNU_01078-RA	2	2	2		1	2	2	2	9	9	9	25.611	233	233	0	3.1828	145190000	145190000	2	2
NNU_01080-RA	NNU_01080-RA	11	11	11		1	11	11	11	21.1	21.1	21.1	60.441	527	527	0	29.806	711570000	709770000	17	17
NNU_01082-RA	NNU_01082-RA	22	11	9		1	22	11	9	56.7	31.9	29.8	46.451	430	430	0	88.412	15681000000	15304000000	83	83
NNU_01086-RA	NNU_01086-RA	1	1	1		1	1	1	1	3.1	3.1	3.1	45.778	419	419	0.00060255	2.1479	5031100	5031100	1	1
NNU_01089-RA	NNU_01089-RA	1	1	1		1	1	1	1	8.7	8.7	8.7	17.63	161	161	0	4.8663	41456000	41456000	5	5
NNU_01090-RA	NNU_01090-RA	2	2	2		1	2	2	2	8.9	8.9	8.9	40.753	394	394	0	9.3005	5568000	5568000	2	2
NNU_01093-RA	NNU_01093-RA	2	1	1		1	2	1	1	16.1	10.9	10.9	14.708	137	137	0	3.9939	2688500	2688500	1	1
NNU_01094-RA	NNU_01094-RA	18	6	6		1	18	6	6	29.5	11.2	11.2	74.743	678	678	0	67.961	113020000	112510000	11	11
NNU_01095-RA	NNU_01095-RA;NNU_05974-RA;NNU_00547-RA	4;1;1	2;0;0	2;0;0		3	4	2	2	6.3	3.5	3.5	74.299	682	682;168;301	0	3.271	2213000	2213000	2	2
NNU_01096-RA	NNU_01096-RA	4	3	2		1	4	3	2	10.4	8.5	5.7	46.181	423	423	0	4.3793	2265200	2265200	3	3
NNU_01097-RA	NNU_01097-RA	6	6	5		1	6	6	5	12.1	12.1	10.2	64.71	597	597	0	37.23	132960000	132960000	8	8
NNU_01100-RA	NNU_01100-RA;NNU_03591-RA;NNU_12116-RA;NNU_19385-RA	23;3;1;1	7;0;0;0	6;0;0;0		4	23	7	6	45.4	17.4	15.9	58.422	533	533;195;71;189	0	78.847	3458000000	3388400000	32	32
NNU_01102-RA	NNU_01102-RA	15	15	4		1	15	15	4	38.6	38.6	12.6	43.585	389	389	0	66.791	2870700000	2750500000	47	47
NNU_01108-RA	NNU_01108-RA	2	2	2		1	2	2	2	3	3	3	86.076	757	757	0	3.7874	4186900	4186900	2	2
NNU_01109-RA	NNU_01109-RA	11	11	8		1	11	11	8	24.7	24.7	20.7	55.337	493	493	0	74.934	232740000	232740000	18	18
NNU_01110-RA	NNU_01110-RA;NNU_25248-RA	2;1	2;1	2;1	;	2	2	2	2	5.9	5.9	5.9	44.049	393	393;511	0	8.2188	17599000	17599000	3	3
NNU_01122-RA	NNU_01122-RA	2	1	1		1	2	1	1	2.4	1.4	1.4	77.511	781	781	0.00013033	2.7209	61271000	53336000	2	2
NNU_01123-RA	NNU_01123-RA	9	9	5		1	9	9	5	19.8	19.8	10.6	65.255	565	565	0	58.262	375180000	375180000	14	14
NNU_01128-RA	NNU_01128-RA	3	3	3		1	3	3	3	21	21	21	17.376	157	157	0	11.617	346550000	346550000	7	7
NNU_01130-RA	NNU_01130-RA	4	4	3		1	4	4	3	13.3	13.3	9.7	38.783	361	361	0	13.807	135150000	135150000	10	10
NNU_01135-RA	NNU_01135-RA;NNU_23364-RA	12;2	12;2	12;2		2	12	12	12	23.7	23.7	23.7	60.177	527	527;385	0	52.134	670620000	668290000	19	19
NNU_01136-RA	NNU_01136-RA	1	1	1		1	1	1	1	3.3	3.3	3.3	45.969	399	399	0.00049116	2.3005	1156100	1156100	1	1
NNU_01137-RA	NNU_01137-RA	24	24	8		1	24	24	8	45	45	20.3	74.464	694	694	0	239.97	21411000000	21159000000	128	128
NNU_01139-RA	NNU_01139-RA	6	6	6		1	6	6	6	41.6	41.6	41.6	19.858	178	178	0	38.539	292890000	285520000	14	14
NNU_01143-RA	NNU_01143-RA	1	1	1		1	1	1	1	16.7	16.7	16.7	11.999	108	108	0	28.817	17378000	8621600	13	13
NNU_01145-RA	NNU_01145-RA	2	1	1		1	2	1	1	9.9	5.5	5.5	30.508	274	274	0.0085034	1.1566	861400	861400	1	1
NNU_01146-RA	NNU_01146-RA	6	6	6		1	6	6	6	16.3	16.3	16.3	54.728	486	486	0	13.347	126630000	126630000	6	6
NNU_01147-RA	NNU_01147-RA	1	1	1		1	1	1	1	5.3	5.3	5.3	24.439	208	208	0.0065563	1.2626	9023200	9023200	1	1
NNU_01149-RA	NNU_01149-RA	3	3	3		1	3	3	3	6.6	6.6	6.6	61.303	543	543	0	4.7591	15729000	15729000	3	3
NNU_01150-RA	NNU_01150-RA	2	2	2		1	2	2	2	5.5	5.5	5.5	57.939	508	508	0.00037374	2.4248	280380000	280380000	2	2
NNU_01151-RA	NNU_01151-RA	5	5	5		1	5	5	5	17	17	17	54.232	495	495	0	91.532	581250000	581250000	16	16
NNU_01155-RA	NNU_01155-RA	2	2	2		1	2	2	2	2.5	2.5	2.5	100.41	910	910	0.0052562	1.4224	5862400	5862400	1	1
NNU_01158-RA	NNU_01158-RA	1	1	1		1	1	1	1	8.6	8.6	8.6	23.2	209	209	0	3.6829	5795000	5795000	4	4
NNU_01167-RA	NNU_01167-RA	3	3	3		1	3	3	3	11.3	11.3	11.3	28.917	265	265	0.0011788	1.9519	419330000	419330000	3	3
NNU_01172-RA	NNU_01172-RA	3	1	1		1	3	1	1	15	6.3	6.3	28.204	254	254	0	24.01	870520000	870520000	10	10
NNU_01173-RA	NNU_01173-RA;NNU_26663-RA	6;1	6;1	6;1		2	6	6	6	14.3	14.3	14.3	49.436	440	440;412	0	91.193	476610000	476610000	12	12
NNU_01175-RA	NNU_01175-RA	6	6	6		1	6	6	6	7.7	7.7	7.7	103.78	964	964	0	17.909	127790000	127790000	8	8
NNU_01178-RA	NNU_01178-RA	3	2	2		1	3	2	2	10.9	8.5	8.5	41.486	375	375	0.0044633	1.5692	8886700	8886700	2	2
NNU_01179-RA	NNU_01179-RA;NNU_16184-RA	9;1	9;1	9;1		2	9	9	9	18.9	18.9	18.9	81.315	724	724;538	0	44.579	258360000	253450000	20	20
NNU_01180-RA	NNU_01180-RA	2	2	2		1	2	2	2	13.4	13.4	13.4	25.848	239	239	0	22.6	38017000	38017000	3	3
NNU_01187-RA	NNU_01187-RA	2	2	2		1	2	2	2	4.8	4.8	4.8	61.911	541	541	0	4.2833	5026400	5026400	3	3
NNU_01188-RA	NNU_01188-RA	15	15	8		1	15	15	8	38.8	38.8	25.2	44.906	412	412	0	76.899	3913300000	3873900000	43	43
NNU_01189-RA	NNU_01189-RA	1	1	1		1	1	1	1	1.1	1.1	1.1	102.13	923	923	0.0047688	1.5247	4664600	4664600	1	1
NNU_01191-RA	NNU_01191-RA	1	1	1		1	1	1	1	7.6	7.6	7.6	20.071	184	184	0	3.3805	3437100	3437100	2	2
NNU_01200-RA	NNU_01200-RA	2	2	2		1	2	2	2	5.1	5.1	5.1	37.807	333	333	0.00037538	2.447	17202000	15893000	3	3
NNU_01202-RA	NNU_01202-RA	2	2	2		1	2	2	2	6.1	6.1	6.1	43.001	395	395	0.00025116	2.4691	14640000	14640000	2	2
NNU_01203-RA	NNU_01203-RA	5	5	5		1	5	5	5	18.8	18.8	18.8	39.284	351	351	0	9.696	104750000	104750000	10	10
NNU_01206-RA	NNU_01206-RA	9	9	9		1	9	9	9	29.1	29.1	29.1	40.535	374	374	0	35.83	390310000	390310000	19	19
NNU_01208-RA	NNU_01208-RA	1	1	1		1	1	1	1	4.4	4.4	4.4	19.727	182	182	0.0043629	1.5866	181260000	181260000	2	2
NNU_01209-RA	NNU_01209-RA	2	2	2		1	2	2	2	14.1	14.1	14.1	20.409	184	184	0	5.589	17631000	17631000	4	4
NNU_01212-RA	NNU_01212-RA	1	1	1		1	1	1	1	5.3	5.3	5.3	27.976	245	245	0.00013349	2.9428	4238300	4238300	1	1
NNU_01220-RA	NNU_01220-RA	2	2	2		1	2	2	2	6.8	6.8	6.8	33.67	294	294	0	3.4903	22347000	22347000	2	2
NNU_01224-RA	NNU_01224-RA	2	2	2		1	2	2	2	7.1	7.1	7.1	30.686	269	269	0.00013086	2.7514	5731100	5731100	2	2
NNU_01225-RA	NNU_01225-RA	4	4	4		1	4	4	4	3.8	3.8	3.8	89.512	796	796	0	6.857	56808000	56808000	5	5
NNU_01228-RA	NNU_01228-RA	6	6	6		1	6	6	6	20.9	20.9	20.9	39.702	345	345	0	23.596	697030000	687710000	20	20
NNU_01230-RA	NNU_01230-RA	1	1	1		1	1	1	1	3.9	3.9	3.9	36.582	332	332	0.0050644	1.4618	1555800	1555800	1	1
NNU_01232-RA	NNU_01232-RA	7	7	7		1	7	7	7	16	16	16	65.642	600	600	0	36.307	145380000	145380000	11	11
NNU_01234-RA	NNU_01234-RA	9	9	9		1	9	9	9	9	9	9	116.95	1042	1042	0	12.638	87964000	87964000	10	10
NNU_11571-RA	NNU_11571-RA;NNU_13347-RA;NNU_11694-RA;NNU_02857-RA;NNU_01235-RA;NNU_19989-RA;NNU_21112-RA;NNU_26131-RA	5;5;5;5;5;3;2;1	5;5;5;5;5;3;2;1	4;4;4;4;4;2;1;1	;;;;;	8	5	5	4	26.9	26.9	21.6	15.024	134	134;136;136;136;136;136;136;81	0	6.1591	70044000	70044000	7	7
NNU_01236-RA	NNU_01236-RA	5	5	5		1	5	5	5	12.1	12.1	12.1	49.903	454	454	0	8.7384	66795000	66795000	5	5
NNU_01237-RA	NNU_01237-RA	9	9	9		1	9	9	9	31	31	31	47.409	436	436	0	60.926	2082300000	2082300000	19	19
NNU_01240-RA	NNU_01240-RA	3	2	2		1	3	2	2	4.5	3.4	3.4	87.478	776	776	0	38.627	82372000	69734000	16	16
NNU_01242-RA	NNU_01242-RA	11	11	11		1	11	11	11	24.4	24.4	24.4	57.973	533	533	0	31.39	2703800000	2666200000	52	52
NNU_01245-RA	NNU_01245-RA	1	1	1		1	1	1	1	5.7	5.7	5.7	20.164	174	174	0.00072012	2.109	5583600	5583600	1	1
NNU_01246-RA	NNU_01246-RA	1	1	1		1	1	1	1	6.9	6.9	6.9	10.868	102	102	0.0037154	1.6306	121080000	121080000	1	1
NNU_01247-RA	NNU_01247-RA	1	1	1		1	1	1	1	20.6	20.6	20.6	6.7658	63	63	0.00025407	2.5389	6258400	6258400	2	2
NNU_01251-RA	NNU_01251-RA	11	11	11		1	11	11	11	22.3	22.3	22.3	65.323	601	601	0	82.099	1750500000	1681000000	30	30
NNU_01252-RA	NNU_01252-RA	12	11	11		1	12	11	11	38.2	36.5	36.5	42.641	395	395	0	136.56	6386200000	6066500000	64	64
NNU_24189-RA	NNU_24189-RA;NNU_01255-RA	1;1	1;1	1;1	;	2	1	1	1	11.3	11.3	11.3	14.336	124	124;124	0	26.238	564810000	564810000	2	2
NNU_01262-RA	NNU_01262-RA	2	2	2		1	2	2	2	24.4	24.4	24.4	14.816	127	127	0	52.759	106470000	106470000	3	3
NNU_01265-RA	NNU_01265-RA	7	7	7		1	7	7	7	9.3	9.3	9.3	111.91	991	991	0	37.232	25060000	25060000	8	8
NNU_01267-RA	NNU_01267-RA	3	2	2		1	3	2	2	7.5	5.5	5.5	44.433	399	399	0	6.2965	13832000	13832000	2	2
NNU_01268-RA	NNU_01268-RA	5	3	3		1	5	3	3	14.2	10	10	46.676	422	422	0	5.7902	16375000	16375000	4	4
NNU_01271-RA	NNU_01271-RA	5	4	4		1	5	4	4	10.4	9	9	77.03	703	703	0	15.286	48840000	48840000	5	5
NNU_01282-RA	NNU_01282-RA	3	3	3		1	3	3	3	3.3	3.3	3.3	131.09	1181	1181	0	8.4256	9339600	9339600	3	3
NNU_01284-RA	NNU_01284-RA	5	5	5		1	5	5	5	14.6	14.6	14.6	41.721	376	376	0	9.3405	61518000	61518000	5	5
NNU_01286-RA	NNU_01286-RA	2	2	2		1	2	2	2	7.4	7.4	7.4	29.114	258	258	0	4.4896	47539000	47539000	2	2
NNU_01290-RA	NNU_01290-RA	8	8	8		1	8	8	8	21.7	21.7	21.7	59.877	543	543	0	43.639	480810000	480810000	15	15
NNU_01291-RA	NNU_01291-RA	1	1	1		1	1	1	1	2.1	2.1	2.1	65.514	582	582	0.0037162	1.6328	1296200	1296200	1	1
NNU_01292-RA	NNU_01292-RA	8	8	8		1	8	8	8	7.7	7.7	7.7	131.87	1188	1188	0	47.71	232680000	232680000	11	11
NNU_01293-RA	NNU_01293-RA	6	2	2		1	6	2	2	17.9	6	6	37.919	335	335	0	6.5189	58131000	58131000	2	2
NNU_01297-RA	NNU_01297-RA	7	7	7		1	7	7	7	11.6	11.6	11.6	87.977	802	802	0	15.533	263760000	263760000	10	10
NNU_01298-RA	NNU_01298-RA;NNU_06916-RA	2;1	2;1	2;1	;	2	2	2	2	10.3	10.3	10.3	21.43	204	204;199	0.0011716	1.9052	29387000	29387000	2	2
NNU_01307-RA	NNU_01307-RA	13	13	12		1	13	13	12	18.9	18.9	17.9	113.95	1011	1011	0	115.94	666100000	666100000	22	22
NNU_01308-RA	NNU_01308-RA;NNU_08938-RA	16;2	16;2	12;2		2	16	16	12	25.3	25.3	19.8	81.974	776	776;370	0	137.41	2768300000	2728100000	45	45
NNU_01312-RA	NNU_01312-RA;NNU_02511-RA	7;2	7;2	7;2		2	7	7	7	24	24	24	39.509	363	363;525	0	65.369	149800000	149800000	12	12
NNU_01316-RA	NNU_01316-RA;NNU_18405-RA	8;7	8;7	8;7	;	2	8	8	8	23.9	23.9	23.9	41.571	393	393;424	0	46.55	4712500000	4618600000	31	31
NNU_01318-RA	NNU_01318-RA	1	1	1		1	1	1	1	11.6	11.6	11.6	15.002	138	138	0	11.281	11816000	11816000	2	2
NNU_01320-RA	NNU_01320-RA	1	1	1		1	1	1	1	2.1	2.1	2.1	84.934	757	757	0.0013981	1.8711	2581500	2581500	2	2
NNU_01321-RA	NNU_01321-RA	2	2	2		1	2	2	2	3.9	3.9	3.9	64.029	560	560	0	5.8159	28630000	28630000	2	2
NNU_01322-RA	NNU_01322-RA	17	16	10		1	17	16	10	24.1	22.6	16.2	91.844	804	804	0	54.476	2885900000	2880900000	42	42
NNU_01323-RA	NNU_01323-RA	4	4	4		1	4	4	4	8.6	8.6	8.6	62.279	558	558	0	26.289	151640000	151640000	5	5
NNU_01324-RA	NNU_01324-RA	3	3	3		1	3	3	3	36.3	36.3	36.3	11.349	102	102	0	14.246	782660000	758790000	14	14
NNU_01325-RA	NNU_01325-RA	6	6	6		1	6	6	6	19.3	19.3	19.3	39.07	362	362	0	46.365	652490000	644010000	16	16
NNU_18397-RA	NNU_18397-RA;NNU_01326-RA	1;1	1;1	1;1	;	2	1	1	1	10.8	10.8	10.8	23.446	213	213;233	0	18.275	25246000	25246000	3	3
NNU_01333-RA	NNU_01333-RA	5	3	3		1	5	3	3	12.2	6.7	6.7	54.668	491	491	0	7.411	18435000	18435000	5	5
NNU_01334-RA	NNU_01334-RA;NNU_11524-RA	19;18	10;9	10;9	;	2	19	10	10	27.7	17.5	17.5	80.769	703	703;701	0	199.61	1568700000	1472700000	29	29
NNU_01336-RA	NNU_01336-RA	4	2	2		1	4	2	2	26.6	12.2	12.2	20.863	188	188	0	61.75	2735700000	2730800000	27	27
NNU_01337-RA	NNU_01337-RA	5	5	5		1	5	5	5	17.5	17.5	17.5	48.88	424	424	0	56.575	978640000	970150000	16	16
NNU_01338-RA	NNU_01338-RA	4	4	4		1	4	4	4	22.5	22.5	22.5	34.334	306	306	0	16.828	47951000	47951000	6	6
NNU_01342-RA	NNU_01342-RA	1	1	1		1	1	1	1	2.5	2.5	2.5	44.947	408	408	0.00025621	2.5932	21097000	21097000	1	1
NNU_01343-RA	NNU_01343-RA	14	14	14		1	14	14	14	15.8	15.8	15.8	121.62	1108	1108	0	153.62	631010000	631010000	25	25
NNU_01344-RA	NNU_01344-RA	12	12	12		1	12	12	12	28.9	28.9	28.9	54.62	499	499	0	47.31	1564400000	1564400000	28	28
NNU_01346-RA	NNU_01346-RA	7	7	7		1	7	7	7	28.1	28.1	28.1	28.791	263	263	0	16.996	194360000	188390000	10	10
NNU_01351-RA	NNU_01351-RA;NNU_23929-RA;NNU_06244-RA	4;1;1	4;1;1	4;1;1		3	4	4	4	41.1	41.1	41.1	16.06	141	141;96;134	0	69.618	286980000	269040000	22	22
NNU_01355-RA	NNU_01355-RA	3	3	3		1	3	3	3	17.8	17.8	17.8	26.293	247	247	0	11.552	523210000	523210000	8	8
NNU_01364-RA	NNU_01364-RA	5	5	5		1	5	5	5	8	8	8	76.35	686	686	0	12.266	380340000	361340000	11	11
NNU_01366-RA	NNU_01366-RA	14	14	13		1	14	14	13	21.7	21.7	20.7	84.473	768	768	0	72.129	1141600000	1141600000	25	25
NNU_01368-RA	NNU_01368-RA	1	1	1		1	1	1	1	2.6	2.6	2.6	67.351	608	608	0	3.977	3208500	3208500	1	1
NNU_01369-RA	NNU_01369-RA	11	11	11		1	11	11	11	15.5	15.5	15.5	89.162	799	799	0	38.755	151220000	151220000	14	14
NNU_01371-RA	NNU_01371-RA	2	2	2		1	2	2	2	28.9	28.9	28.9	9.5367	90	90	0	5.0211	9322700	9322700	3	3
NNU_01373-RA	NNU_01373-RA	4	4	4		1	4	4	4	5.7	5.7	5.7	74.163	668	668	0	5.9394	32343000	32343000	6	6
NNU_01374-RA	NNU_01374-RA	5	4	4		1	5	4	4	27.7	20.9	20.9	25.271	220	220	0	10.672	388530000	388530000	6	6
NNU_01377-RA	NNU_01377-RA	6	4	2		1	6	4	2	24.4	18.4	9.7	36.271	320	320	0	21.114	307710000	307710000	7	7
NNU_01385-RA	NNU_01385-RA	2	2	2		1	2	2	2	4	4	4	52.748	479	479	0.0046755	1.5484	16175000	16175000	2	2
NNU_01390-RA	NNU_01390-RA	7	7	6		1	7	7	6	27.5	27.5	20	28.531	255	255	0	17.81	2693000000	2693000000	19	19
NNU_01397-RA	NNU_01397-RA	3	3	3		1	3	3	3	6.6	6.6	6.6	49.286	437	437	0	6.8795	30022000	28860000	5	5
NNU_01405-RA	NNU_01405-RA	2	2	2		1	2	2	2	3.1	3.1	3.1	51.226	446	446	0.00048763	2.2427	70202000	70202000	3	3
NNU_01407-RA	NNU_01407-RA	2	1	1		1	2	1	1	10.1	5	5	33.533	298	298	0	21.903	13291000	13291000	1	1
NNU_01408-RA	NNU_01408-RA	2	2	2		1	2	2	2	11.6	11.6	11.6	22.211	189	189	0	7.7468	16800000	16800000	2	2
NNU_01409-RA	NNU_01409-RA	6	6	6		1	6	6	6	6.2	6.2	6.2	117.81	1024	1024	0	7.2588	38775000	38775000	7	7
NNU_01411-RA	NNU_01411-RA	6	6	6		1	6	6	6	24.9	24.9	24.9	37.263	341	341	0	28.596	83170000	83170000	7	7
NNU_01413-RA	NNU_01413-RA	8	8	7		1	8	8	7	18.1	18.1	15.9	61.012	540	540	0	50.303	625680000	526640000	26	26
NNU_01422-RA	NNU_01422-RA;NNU_10719-RA	1;1	1;1	1;1	;	2	1	1	1	2.2	2.2	2.2	60.816	537	537;560	0	5.9675	7986500	7986500	1	1
NNU_01428-RA	NNU_01428-RA	7	4	4		1	7	4	4	6	3.9	3.9	165.74	1478	1478	0	5.28	6649100	6649100	3	3
NNU_01430-RA	NNU_01430-RA	1	1	1		1	1	1	1	5.4	5.4	5.4	23.309	205	205	0	3.5263	16004000	16004000	2	2
NNU_01431-RA	NNU_01431-RA	3	3	3		1	3	3	3	9.3	9.3	9.3	42.985	410	410	0	12.022	19344000	19344000	3	3
NNU_01432-RA	NNU_01432-RA	5	5	5		1	5	5	5	38.3	38.3	38.3	20.383	183	183	0	13.106	198960000	198960000	6	6
NNU_01433-RA	NNU_01433-RA;NNU_10710-RA	5;1	5;1	5;1		2	5	5	5	27.7	27.7	27.7	34.902	310	310;359	0	14.378	37424000	37424000	6	6
NNU_01434-RA	NNU_01434-RA	5	5	5		1	5	5	5	7.2	7.2	7.2	91.705	806	806	0	16.034	40901000	40901000	6	6
NNU_24372-RA	NNU_24372-RA;NNU_23855-RA;NNU_20608-RA;NNU_09241-RA;NNU_20614-RA;NNU_01437-RA	1;1;1;1;1;1	1;1;1;1;1;1	1;1;1;1;1;1	;;;;;	6	1	1	1	7.4	7.4	7.4	16.521	148	148;148;148;148;174;187	0.00037449	2.434	2306900000	2306900000	4	4
NNU_01445-RA	NNU_01445-RA	5	5	4		1	5	5	4	10	10	7.7	44.009	391	391	0	15.667	504470000	494560000	15	15
NNU_01450-RA	NNU_01450-RA	1	1	1		1	1	1	1	1.5	1.5	1.5	74.889	651	651	0.0063516	1.2763	2368700	2368700	1	1
NNU_01453-RA	NNU_01453-RA	4	4	4		1	4	4	4	5.8	5.8	5.8	92.258	773	773	0	5.2179	17216000	17216000	4	4
NNU_01454-RA	NNU_01454-RA	4	2	2		1	4	2	2	22.6	13.7	13.7	24.499	226	226	0	8.6915	20082000	19623000	5	5
NNU_01456-RA	NNU_01456-RA;NNU_15635-RA;NNU_16205-RA	5;1;1	5;1;1	5;1;1		3	5	5	5	8.9	8.9	8.9	65.988	586	586;254;518	0	16.231	77095000	77095000	8	8
NNU_01458-RA	NNU_01458-RA	4	3	3		1	4	3	3	4.2	3.3	3.3	108	975	975	0	3.0936	10336000	10336000	3	3
NNU_01462-RA	NNU_01462-RA	4	4	4		1	4	4	4	14.5	14.5	14.5	35.71	325	325	0	4.4974	35523000	35523000	4	4
NNU_01467-RA	NNU_01467-RA	3	2	2		1	3	2	2	10.9	7.6	7.6	44.475	423	423	0	3.1439	146570000	146570000	2	2
NNU_01474-RA	NNU_01474-RA;NNU_02504-RA	5;2	5;2	5;2		2	5	5	5	14.7	14.7	14.7	44.709	407	407;367	0	74.127	120990000	109500000	10	10
NNU_01475-RA	NNU_01475-RA	4	4	4		1	4	4	4	13.3	13.3	13.3	44.583	412	412	0	23.039	25452000	25452000	3	3
NNU_01477-RA	NNU_01477-RA	2	2	1		1	2	2	1	14.6	14.6	8.6	21.103	185	185	0	65.02	33184000	33184000	3	3
NNU_01479-RA	NNU_01479-RA	3	2	2		1	3	2	2	3	1.9	1.9	112.92	1035	1035	0.00049134	2.3019	14560000	14560000	2	2
NNU_01480-RA	NNU_01480-RA	2	1	1		1	2	1	1	10.1	4.8	4.8	21.363	188	188	0.00083903	2.0975	8563700	8563700	1	1
NNU_01490-RA	NNU_01490-RA	2	2	2		1	2	2	2	10.2	10.2	10.2	27.438	246	246	0	4.4932	13541000	13541000	2	2
NNU_01491-RA	NNU_01491-RA	3	3	3		1	3	3	3	7.4	7.4	7.4	45.849	433	433	0	11.727	65323000	58815000	3	3
NNU_01495-RA	NNU_01495-RA	3	3	3		1	3	3	3	27.3	27.3	27.3	13.81	121	121	0	6.2758	85427000	85427000	3	3
NNU_01496-RA	NNU_01496-RA	35	14	14		1	35	14	14	20.2	7.4	7.4	255.17	2311	2311	0	95.6	245900000	245900000	27	27
NNU_01500-RA	NNU_01500-RA	1	1	1		1	1	1	1	14	14	14	11.499	107	107	0	5.5993	50404000	50404000	2	2
NNU_01503-RA	NNU_01503-RA	1	1	1		1	1	1	1	5.3	5.3	5.3	25.039	225	225	0.00025167	2.4792	2336400	2336400	1	1
NNU_01504-RA	NNU_01504-RA	1	1	1		1	1	1	1	5.6	5.6	5.6	19.885	179	179	0.00060739	2.2167	87366000	87366000	2	2
NNU_01505-RA	NNU_01505-RA	2	2	2		1	2	2	2	10.1	10.1	10.1	31.65	286	286	0	4.1219	13847000	13847000	3	3
NNU_01508-RA	NNU_01508-RA;NNU_02522-RA	11;1	11;1	11;1		2	11	11	11	17.7	17.7	17.7	79.454	708	708;650	0	49.711	1198500000	1145000000	25	25
NNU_01509-RA	NNU_01509-RA	3	3	3		1	3	3	3	10.2	10.2	10.2	30.074	264	264	0	7.3868	130080000	130080000	8	8
NNU_01510-RA	NNU_01510-RA	2	2	2		1	2	2	2	23.8	23.8	23.8	15.704	143	143	0	12.339	45024000	39215000	5	5
NNU_01512-RA	NNU_01512-RA	6	3	3		1	6	3	3	12.6	5.5	5.5	66.648	604	604	0	9.693	11260000	11260000	3	3
NNU_01513-RA	NNU_01513-RA	6	6	2		1	6	6	2	14.4	14.4	5.6	37.794	340	340	0	17.658	840740000	840740000	14	14
NNU_01515-RA	NNU_01515-RA;NNU_02508-RA	4;1	4;1	4;1		2	4	4	4	10.8	10.8	10.8	42.128	390	390;300	0	6.8717	46293000	46293000	5	5
NNU_01516-RA	NNU_01516-RA	2	2	2		1	2	2	2	3.4	3.4	3.4	70.256	618	618	0	4.8146	14948000	14948000	3	3
NNU_01519-RA	NNU_01519-RA	2	2	1		1	2	2	1	2.8	2.8	0.9	98.387	867	867	0.0054431	1.3714	66878000	66878000	2	2
NNU_01520-RA	NNU_01520-RA	5	5	5		1	5	5	5	9.9	9.9	9.9	58.696	538	538	0	19.527	118000000	118000000	6	6
NNU_01522-RA	NNU_01522-RA	4	4	3		1	4	4	3	6.5	6.5	5.3	69.795	618	618	0	8.6547	274190000	240670000	9	9
NNU_01523-RA	NNU_01523-RA	13	13	6		1	13	13	6	21.5	21.5	10.2	68.761	619	619	0	94.921	1019000000	1011000000	23	23
NNU_01524-RA	NNU_01524-RA	3	3	3		1	3	3	3	5.6	5.6	5.6	73.723	664	664	0	8.3006	26594000	26594000	4	4
NNU_01526-RA	NNU_01526-RA	5	5	5		1	5	5	5	8.4	8.4	8.4	80.943	727	727	0	7.0216	40138000	40138000	5	5
NNU_01528-RA	NNU_01528-RA	2	2	2		1	2	2	2	12.6	12.6	12.6	22.478	198	198	0	3.1685	155230000	155230000	4	4
NNU_01531-RA	NNU_01531-RA	4	4	4		1	4	4	4	7.3	7.3	7.3	67.287	601	601	0	9.074	15331000	15331000	5	5
NNU_01533-RA	NNU_01533-RA	1	1	1		1	1	1	1	10.8	10.8	10.8	18.328	166	166	0	28.392	26016000	24771000	9	9
NNU_01539-RA	NNU_01539-RA	1	1	1		1	1	1	1	7.1	7.1	7.1	22.704	198	198	0	14.397	38648000	38648000	3	3
NNU_01540-RA	NNU_01540-RA	2	2	2		1	2	2	2	15.6	15.6	15.6	34.539	321	321	0.00012987	2.6873	27003000	27003000	3	3
NNU_01544-RA	NNU_01544-RA	2	2	2		1	2	2	2	5.7	5.7	5.7	55.689	525	525	0	28.78	13532000	13532000	4	4
NNU_01545-RA	NNU_01545-RA	3	3	2		1	3	3	2	8.6	8.6	6	35.976	315	315	0.00025737	2.6303	13921000	13921000	3	3
NNU_01549-RA	NNU_01549-RA;NNU_01552-RA;NNU_01553-RA;NNU_01542-RA;NNU_01543-RA	7;4;1;1;1	7;4;1;1;1	7;4;1;1;1	;	5	7	7	7	12.2	12.2	12.2	118.45	1051	1051;892;70;529;531	0	33.511	113330000	113330000	10	10
NNU_01551-RA	NNU_01551-RA	3	3	3		1	3	3	3	5.5	5.5	5.5	61.639	564	564	0	4.2178	27821000	27821000	3	3
NNU_01554-RA	NNU_01554-RA	5	5	5		1	5	5	5	10.7	10.7	10.7	56.123	506	506	0	7.777	43981000	43981000	4	4
NNU_01558-RA	NNU_01558-RA	6	1	1		1	6	1	1	11.1	2.4	2.4	62.605	541	541	0.00025145	2.4736	24384000	24384000	2	2
NNU_01559-RA	NNU_01559-RA	1	1	1		1	1	1	1	3.6	3.6	3.6	32.704	305	305	0	5.1638	59627000	54444000	2	2
NNU_01560-RA	NNU_01560-RA;NNU_24214-RA	4;3	2;1	2;1	;	2	4	2	2	5.6	2.9	2.9	89.848	780	780;577	0	15.909	15644000	15644000	2	2
NNU_01568-RA	NNU_01568-RA;NNU_05259-RA	2;2	1;1	1;1	;	2	2	1	1	6	3.4	3.4	40.736	383	383;505	0.0021757	1.7522	2082900	2082900	1	1
NNU_01569-RA	NNU_01569-RA	4	1	1		1	4	1	1	7.6	2.2	2.2	60.863	552	552	0.00048733	2.2374	8452400	8452400	2	2
NNU_01571-RA	NNU_01571-RA	18	18	9		1	18	18	9	31.3	31.3	16.1	77.805	703	703	0	182.32	5333200000	5322700000	56	56
NNU_01572-RA	NNU_01572-RA	7	7	7		1	7	7	7	41.1	41.1	41.1	20.41	180	180	0	76.069	1562800000	1559400000	19	19
NNU_01574-RA	NNU_01574-RA	2	2	1		1	2	2	1	12.2	12.2	7.1	17.58	156	156	0	4.4971	1630800000	1545200000	16	16
NNU_01576-RA	NNU_01576-RA	7	6	4		1	7	6	4	8.4	7.4	5.4	91.47	820	820	0	22.432	75949000	75949000	8	8
NNU_01580-RA	NNU_01580-RA	1	1	1		1	1	1	1	3.7	3.7	3.7	56.076	486	486	0.0025034	1.7071	652130	652130	0	0
NNU_01582-RA	NNU_01582-RA	2	2	2		1	2	2	2	42	42	42	7.2212	69	69	0	4.7308	5950700	5950700	2	2
NNU_01584-RA	NNU_01584-RA	4	2	0		1	4	2	0	3.8	1.8	0	132.82	1204	1204	0	3.7438	25486000	25486000	2	2
NNU_01586-RA	NNU_01586-RA	2	2	2		1	2	2	2	3.5	3.5	3.5	68.395	602	602	0	4.3434	6308600	6308600	2	2
NNU_01590-RA	NNU_01590-RA	1	1	1		1	1	1	1	2	2	2	68.125	610	610	0.0054454	1.3756	1662900	1662900	1	1
NNU_01593-RA	NNU_01593-RA	2	2	2		1	2	2	2	6.8	6.8	6.8	48.372	440	440	0.00013495	3.0431	1356500	1356500	2	2
NNU_01597-RA	NNU_01597-RA	2	2	2		1	2	2	2	6	6	6	53.018	481	481	0	8.2294	49045000	49045000	2	2
NNU_01599-RA	NNU_01599-RA	2	2	2		1	2	2	2	7.7	7.7	7.7	42.191	375	375	0	15.592	322180000	322180000	4	4
NNU_01602-RA	NNU_01602-RA;NNU_05312-RA	2;1	2;1	2;1	;	2	2	2	2	5	5	5	52.402	462	462;455	0	4.134	20684000	20684000	3	3
NNU_01606-RA	NNU_01606-RA	4	4	2		1	4	4	2	11	11	6	47.397	435	435	0	9.64	147880000	147880000	5	5
NNU_01608-RA	NNU_01608-RA	4	4	4		1	4	4	4	13.4	13.4	13.4	37.644	343	343	0	4.4456	58094000	58094000	4	4
NNU_01618-RA	NNU_01618-RA	6	6	6		1	6	6	6	10.8	10.8	10.8	76.294	686	686	0	10.413	43063000	43063000	8	8
NNU_01620-RA	NNU_01620-RA	9	9	9		1	9	9	9	34.8	34.8	34.8	36.099	328	328	0	47.316	664020000	663530000	24	24
NNU_01622-RA	NNU_01622-RA	5	5	4		1	5	5	4	25.1	25.1	18.5	26.885	243	243	0	62.398	1100100000	1099600000	17	17
NNU_01624-RA	NNU_01624-RA	1	1	1		1	1	1	1	3.4	3.4	3.4	51.242	443	443	0.0047852	1.5454	3012200	3012200	1	1
NNU_01625-RA	NNU_01625-RA	1	1	1		1	1	1	1	1.9	1.9	1.9	72.227	624	624	0	3.2087	2666700	2666700	1	1
NNU_01627-RA	NNU_01627-RA	5	2	2		1	5	2	2	17.5	7.2	7.2	44.159	401	401	0	9.1619	71642000	71642000	3	3
NNU_01630-RA	NNU_01630-RA	4	4	4		1	4	4	4	9.5	9.5	9.5	57.428	526	526	0	14.672	197720000	188500000	6	6
NNU_01631-RA	NNU_01631-RA	4	4	4		1	4	4	4	13	13	13	49.455	446	446	0	10.21	103170000	103170000	5	5
NNU_01634-RA	NNU_01634-RA	3	3	3		1	3	3	3	3.8	3.8	3.8	104.42	940	940	0	8.6471	12357000	12357000	3	3
NNU_01637-RA	NNU_01637-RA	8	8	5		1	8	8	5	6	6	4	161.29	1435	1435	0	12.64	83309000	83309000	10	10
NNU_01647-RA	NNU_01647-RA	1	1	1		1	1	1	1	0.7	0.7	0.7	157.93	1397	1397	0.00013165	2.8167	4310700	4310700	1	1
NNU_01649-RA	NNU_01649-RA	17	17	11		1	17	17	11	21	21	13.6	122.34	1129	1129	0	153.3	3088100000	3083500000	42	42
NNU_01652-RA	NNU_01652-RA	1	1	1		1	1	1	1	1.7	1.7	1.7	61.219	535	535	0.0059562	1.3246	286560000	286560000	1	1
NNU_01654-RA	NNU_01654-RA	2	2	2		1	2	2	2	22.4	22.4	22.4	15.432	134	134	0	16.492	34549000	33164000	6	6
NNU_01657-RA	NNU_01657-RA	1	1	1		1	1	1	1	1.5	1.5	1.5	107.52	948	948	0.00013198	2.8418	1378100	1378100	1	1
NNU_01660-RA	NNU_01660-RA	2	1	1		1	2	1	1	11.1	7	7	22.243	199	199	0	5.8469	259780000	258690000	2	2
NNU_01667-RA	NNU_01667-RA	14	14	14		1	14	14	14	20	20	20	84.125	754	754	0	85.736	900310000	898950000	30	30
NNU_01672-RA	NNU_01672-RA	9	6	6		1	9	6	6	34.5	22.7	22.7	38.191	348	348	0	49.571	186360000	186360000	11	11
NNU_01674-RA	NNU_01674-RA	5	5	4		1	5	5	4	5.5	5.5	4.9	112.91	1030	1030	0	26.864	35072000	35072000	5	5
NNU_01676-RA	NNU_01676-RA	1	1	1		1	1	1	1	6.7	6.7	6.7	17.259	164	164	0.0012856	1.8899	2612200	2612200	1	1
NNU_01681-RA	NNU_01681-RA	4	4	4		1	4	4	4	10.9	10.9	10.9	45.558	423	423	0	7.7544	52795000	52795000	5	5
NNU_01683-RA	NNU_01683-RA	6	6	3		1	6	6	3	16.2	16.2	7.1	54.17	482	482	0	11.278	199810000	199130000	10	10
NNU_01689-RA	NNU_01689-RA;NNU_22782-RA	2;1	2;1	2;1	;	2	2	2	2	1.2	1.2	1.2	187.55	1649	1649;1582	0.005065	1.4641	2096800	2096800	2	2
NNU_01897-RA	NNU_01897-RA;NNU_01691-RA	2;2	2;2	2;2	;	2	2	2	2	17.6	17.6	17.6	12.946	119	119;135	0	5.386	761570000	722300000	8	8
NNU_01692-RA	NNU_01692-RA;NNU_01693-RA;NNU_14774-RA	8;1;1	8;1;1	8;1;1		3	8	8	8	20.5	20.5	20.5	50.628	463	463;439;442	0	20.45	299480000	295250000	16	16
NNU_01695-RA	NNU_01695-RA	11	11	5		1	11	11	5	31.4	31.4	14.3	51.926	442	442	0	83.864	1098100000	1028300000	27	27
NNU_01696-RA	NNU_01696-RA	5	5	5		1	5	5	5	4.3	4.3	4.3	169.68	1557	1557	0	9.2895	33401000	33401000	6	6
NNU_01697-RA	NNU_01697-RA	1	1	1		1	1	1	1	3.7	3.7	3.7	27.938	245	245	0.0020623	1.7566	13322000	13322000	1	1
NNU_01698-RA	NNU_01698-RA	10	10	8		1	10	10	8	12.5	12.5	11	170.55	1528	1528	0	69.299	362810000	362810000	16	16
NNU_01701-RA	NNU_01701-RA	3	3	3		1	3	3	3	6.2	6.2	6.2	72.122	644	644	0	7.4669	11764000	11764000	4	4
NNU_01704-RA	NNU_01704-RA	3	3	3		1	3	3	3	15.1	15.1	15.1	25.367	225	225	0	8.9181	183110000	183110000	4	4
NNU_01708-RA	NNU_01708-RA	2	2	2		1	2	2	2	30.4	30.4	30.4	10.919	102	102	0	4.7606	4208000	4208000	3	3
NNU_01710-RA	NNU_01710-RA	10	10	10		1	10	10	10	24.9	24.9	24.9	42.975	401	401	0	20.45	1256300000	1239400000	19	19
NNU_14223-RA	NNU_14223-RA;NNU_01713-RA	6;6	6;6	6;6	;	2	6	6	6	29.4	29.4	29.4	18.192	160	160;179	0	10.836	114220000	114220000	8	8
NNU_01715-RA	NNU_01715-RA	10	10	10		1	10	10	10	19.1	19.1	19.1	64.789	566	566	0	33.615	253120000	250490000	15	15
NNU_01717-RA	NNU_01717-RA	12	12	12		1	12	12	12	13.5	13.5	13.5	114.29	1019	1019	0	40.561	230930000	230930000	19	19
NNU_01722-RA	NNU_01722-RA	1	1	1		1	1	1	1	7.7	7.7	7.7	16.188	143	143	0.00060241	2.1463	15484000	15484000	2	2
NNU_01727-RA	NNU_01727-RA;NNU_14234-RA	3;1	3;1	3;1		2	3	3	3	6	6	6	52.845	470	470;470	0	3.1561	19344000	19344000	3	3
NNU_01729-RA	NNU_01729-RA	9	3	0		1	9	3	0	23.2	4.7	0	41.224	380	380	0	4.9112	280030000	280030000	6	6
NNU_01730-RA	NNU_01730-RA	9	4	3		1	9	4	3	23.3	11.5	9.4	45.348	416	416	0	12.833	519570000	519570000	7	7
NNU_01732-RA	NNU_01732-RA	1	1	1		1	1	1	1	5.4	5.4	5.4	20.136	185	185	0.00013094	2.7551	5416900	5416900	2	2
NNU_01733-RA	NNU_01733-RA	2	2	2		1	2	2	2	8.9	8.9	8.9	27.777	248	248	0	5.0737	30002000	30002000	4	4
NNU_01734-RA	NNU_01734-RA	11	11	11		1	11	11	11	13.3	13.3	13.3	115.78	1041	1041	0	30.502	238520000	234910000	20	20
NNU_01743-RA	NNU_01743-RA	2	2	2		1	2	2	2	12	12	12	21.917	200	200	0	13.049	64816000	64816000	4	4
NNU_01744-RA	NNU_01744-RA	7	7	7		1	7	7	7	23.2	23.2	23.2	38.934	354	354	0	42.862	3448100000	3201600000	23	23
NNU_01745-RA	NNU_01745-RA	9	9	4		1	9	9	4	16	16	7.5	86.531	786	786	0	100.48	266130000	263460000	20	20
NNU_01747-RA	NNU_01747-RA	9	9	9		1	9	9	9	13	13	13	90.849	836	836	0	114.28	176930000	176930000	10	10
NNU_01751-RA	NNU_01751-RA	4	4	4		1	4	4	4	15.6	15.6	15.6	32.996	302	302	0	9.7774	223890000	223890000	6	6
NNU_01753-RA	NNU_01753-RA	8	3	3		1	8	3	3	13.3	5.7	5.7	96.997	877	877	0	28.25	42670000	42670000	7	7
NNU_01754-RA	NNU_01754-RA	1	1	1		1	1	1	1	11.2	11.2	11.2	10.609	98	98	0.0033929	1.6661	3186200	3186200	1	1
NNU_01755-RA	NNU_01755-RA	5	5	5		1	5	5	5	19.4	19.4	19.4	36.684	335	335	0	12.063	39126000	39126000	7	7
NNU_01758-RA	NNU_01758-RA	17	17	10		1	17	17	10	31.4	31.4	21.7	67.787	636	636	0	126.9	3782400000	3661500000	54	54
NNU_01763-RA	NNU_01763-RA	2	2	2		1	2	2	2	7.5	7.5	7.5	29.025	268	268	0	3.137	57341000	57341000	2	2
NNU_01764-RA	NNU_01764-RA	1	1	1		1	1	1	1	18.5	18.5	18.5	10.015	92	92	0	3.2876	1234100	1234100	1	1
NNU_01765-RA	NNU_01765-RA	2	2	2		1	2	2	2	11.7	11.7	11.7	38.194	351	351	0	38.805	2883800	2883800	2	2
NNU_01771-RA	NNU_01771-RA	6	1	1		1	6	1	1	10	3.2	3.2	81.844	728	728	0	8.0227	2067800	2067800	1	1
NNU_01772-RA	NNU_01772-RA	2	2	2		1	2	2	2	4	4	4	59.447	528	528	0	3.4269	6264200	6264200	2	2
NNU_01774-RA	NNU_01774-RA	4	4	4		1	4	4	4	5.3	5.3	5.3	95.366	846	846	0	5.923	10226000	10226000	5	5
NNU_01777-RA	NNU_01777-RA	1	1	1		1	1	1	1	4.5	4.5	4.5	30.339	268	268	0	7.5401	79372000	79372000	1	1
NNU_01778-RA	NNU_01778-RA	2	2	2		1	2	2	2	17.6	17.6	17.6	15.601	142	142	0	30.934	2393100000	2324900000	13	13
NNU_01779-RA	NNU_01779-RA	8	3	3		1	8	3	3	28	9.7	9.7	37.488	339	339	0	5.7865	89719000	89719000	4	4
NNU_01780-RA	NNU_01780-RA	4	4	3		1	4	4	3	27.2	27.2	23.5	27.01	243	243	0	67.255	55016000	55016000	9	9
NNU_01782-RA	NNU_01782-RA;NNU_02965-RA	5;2	4;1	4;1		2	5	4	4	10	8.4	8.4	75.796	670	670;781	0	10.478	28311000	28311000	6	6
NNU_01784-RA	NNU_01784-RA	7	7	7		1	7	7	7	20.3	20.3	20.3	47.164	428	428	0	22.314	739760000	724890000	19	19
NNU_01790-RA	NNU_01790-RA	2	1	1		1	2	1	1	11.5	5.2	5.2	20.728	191	191	0.0033921	1.6615	38417000	38417000	2	2
NNU_01800-RA	NNU_01800-RA	8	8	8		1	8	8	8	11.2	11.2	11.2	103.46	992	992	0	35.169	236080000	236080000	15	15
NNU_01805-RA	NNU_01805-RA	11	4	4		1	11	4	4	30.7	13.9	13.9	57.234	518	518	0	48.673	199090000	199090000	9	9
NNU_01807-RA	NNU_01807-RA	2	2	2		1	2	2	2	9.4	9.4	9.4	23.828	213	213	0	9.6758	101760000	101760000	2	2
NNU_01808-RA	NNU_01808-RA	2	2	2		1	2	2	2	14.4	14.4	14.4	21.277	195	195	0	6.8712	86375000	86375000	4	4
NNU_01812-RA	NNU_01812-RA	21	21	11		1	21	21	11	41.2	41.2	25.7	67.139	626	626	0	102.73	3828700000	3599300000	81	81
NNU_01819-RA	NNU_01819-RA	2	2	2		1	2	2	2	19.2	19.2	19.2	15.184	130	130	0	64.144	155040000	155040000	4	4
NNU_01821-RA	NNU_01821-RA	5	5	5		1	5	5	5	7	7	7	73.564	668	668	0	37.621	212250000	212250000	10	10
NNU_01824-RA	NNU_01824-RA	2	2	2		1	2	2	2	13.2	13.2	13.2	24.258	220	220	0	3.7004	7021200	7021200	3	3
NNU_01825-RA	NNU_01825-RA	2	2	2		1	2	2	2	5.7	5.7	5.7	45.772	406	406	0.003715	1.6299	6387900	6387900	2	2
NNU_19862-RA	NNU_19862-RA;NNU_01826-RA	2;2	2;2	2;2	;	2	2	2	2	10.8	10.8	10.8	22.764	212	212;227	0	3.2711	13736000	13736000	3	3
NNU_01831-RA	NNU_01831-RA	1	1	1		1	1	1	1	11.4	11.4	11.4	7.781	70	70	0.0092239	1.1375	242150000	231920000	3	3
NNU_01832-RA	NNU_01832-RA	10	6	5		1	10	6	5	14.7	9	7.8	101.08	898	898	0	97.471	710080000	710080000	20	20
NNU_01841-RA	NNU_01841-RA	1	1	1		1	1	1	1	4	4	4	56.995	524	524	0	21.99	7576900	7576900	4	4
NNU_01842-RA	NNU_01842-RA	10	10	10		1	10	10	10	22.4	22.4	22.4	55.702	505	505	0	72.464	3679700000	3660100000	26	26
NNU_01845-RA	NNU_01845-RA	3	3	3		1	3	3	3	9.3	9.3	9.3	38.62	345	345	0	6.3376	53173000	53173000	2	2
NNU_01849-RA	NNU_01849-RA	5	5	5		1	5	5	5	43.1	43.1	43.1	27.251	253	253	0	167.55	497170000	453900000	22	22
NNU_01850-RA	NNU_01850-RA	5	5	5		1	5	5	5	14	14	14	45.686	413	413	0	38.669	1828900000	1824100000	27	27
NNU_01852-RA	NNU_01852-RA	6	6	6		1	6	6	6	20.8	20.8	20.8	38.332	355	355	0	122.72	594080000	594080000	15	15
NNU_01853-RA	NNU_01853-RA	6	6	6		1	6	6	6	22.9	22.9	22.9	30.104	271	271	0	15.688	73506000	73506000	6	6
NNU_01854-RA	NNU_01854-RA	7	7	7		1	7	7	7	42.1	42.1	42.1	19.816	171	171	0	18.791	1567800000	1567800000	18	18
NNU_01855-RA	NNU_01855-RA	4	4	4		1	4	4	4	10.7	10.7	10.7	46.152	420	420	0	20.631	166530000	166530000	4	4
NNU_01857-RA	NNU_01857-RA	1	1	1		1	1	1	1	4.3	4.3	4.3	30.963	282	282	0	6.724	4254800	4254800	1	1
NNU_01858-RA	NNU_01858-RA	2	1	1		1	2	1	1	3.6	1.9	1.9	57.185	522	522	0.0016174	1.809	3831000	3831000	1	1
NNU_01860-RA	NNU_01860-RA	2	2	2		1	2	2	2	7.8	7.8	7.8	52.638	459	459	0	38.777	17956000	17956000	3	3
NNU_01862-RA	NNU_01862-RA;NNU_01859-RA	14;8	14;8	12;7	;	2	14	14	12	18	18	15.4	91.673	823	823;233	0	43.693	1596800000	1591500000	29	29
NNU_01865-RA	NNU_01865-RA	10	7	2		1	10	7	2	27.9	20.4	6.2	42.801	402	402	0	20.819	376310000	376310000	12	12
NNU_01866-RA	NNU_01866-RA	3	3	3		1	3	3	3	11.5	11.5	11.5	28.125	252	252	0	9.4981	356490000	346150000	8	8
NNU_01867-RA	NNU_01867-RA;NNU_15361-RA;NNU_05674-RA;NNU_08415-RA	11;1;1;1	11;1;1;1	3;0;0;0		4	11	11	3	39.5	39.5	10.3	34.198	291	291;288;296;343	0	62.523	1419400000	1419400000	20	20
NNU_01871-RA	NNU_01871-RA;NNU_22364-RA	14;5	14;5	14;5		2	14	14	14	16.7	16.7	16.7	103.38	924	924;926	0	44.4	237520000	236030000	16	16
NNU_01873-RA	NNU_01873-RA	3	3	3		1	3	3	3	5.3	5.3	5.3	68.281	617	617	0	5.4048	31792000	31792000	3	3
NNU_01877-RA	NNU_01877-RA	29	29	29		1	29	29	29	36.7	36.7	36.7	108.54	989	989	0	293.99	9578800000	9334300000	127	127
NNU_01878-RA	NNU_01878-RA	1	1	1		1	1	1	1	2.3	2.3	2.3	42.669	395	395	0.0019498	1.7603	10914000	10914000	1	1
NNU_01882-RA	NNU_01882-RA	2	2	2		1	2	2	2	14.7	14.7	14.7	29.174	265	265	0	48.487	56683000	56683000	4	4
NNU_01883-RA	NNU_01883-RA	1	1	1		1	1	1	1	9.9	9.9	9.9	13.825	121	121	0	3.4269	62725000	62725000	2	2
NNU_01886-RA	NNU_01886-RA	1	1	1		1	1	1	1	3.5	3.5	3.5	48.759	431	431	0.0033937	1.6672	2669100	2669100	1	1
NNU_01888-RA	NNU_01888-RA	3	3	3		1	3	3	3	6.6	6.6	6.6	29.644	271	271	0	3.1447	302880000	302880000	5	5
NNU_01889-RA	NNU_01889-RA	1	1	1		1	1	1	1	4.4	4.4	4.4	52.599	480	480	0.005853	1.3313	956870	956870	1	1
NNU_01891-RA	NNU_01891-RA	1	1	1		1	1	1	1	1.1	1.1	1.1	125.32	1123	1123	0.0025037	1.7072	1183600	1183600	1	1
NNU_01895-RA	NNU_01895-RA	11	11	7		1	11	11	7	13.3	13.3	9.4	112.09	1011	1011	0	24.012	83356000	83356000	15	15
NNU_01898-RA	NNU_01898-RA	4	4	4		1	4	4	4	7.1	7.1	7.1	58.243	520	520	0	4.9152	172550000	172550000	4	4
NNU_01900-RA	NNU_01900-RA	2	2	2		1	2	2	2	1.7	1.7	1.7	123.17	1117	1117	0	3.4788	48654000	48654000	4	4
NNU_01902-RA	NNU_01902-RA	2	2	2		1	2	2	2	10.8	10.8	10.8	24.368	212	212	0	5.6208	263700000	246760000	8	8
NNU_01903-RA	NNU_01903-RA;NNU_22327-RA	8;2	8;2	7;1		2	8	8	7	13	13	11.8	75.816	667	667;615	0	18.772	245070000	245070000	10	10
NNU_01904-RA	NNU_01904-RA;NNU_22330-RA;NNU_05965-RA	7;1;1	7;1;1	4;1;0		3	7	7	4	16.2	16.2	11.3	47.712	426	426;247;385	0	18.852	61078000	58944000	9	9
NNU_01906-RA	NNU_01906-RA	7	5	5		1	7	5	5	16.5	13.1	13.1	55.746	490	490	0	15.093	40742000	40742000	7	7
NNU_22325-RA	NNU_22325-RA;NNU_01908-RA	1;1	1;1	1;1	;	2	1	1	1	1.1	1.1	1.1	118.12	1069	1069;1069	0.0053418	1.3829	756870	756870	1	1
NNU_01909-RA	NNU_01909-RA;NNU_01684-RA	3;1	3;1	3;1		2	3	3	3	11	11	11	47.717	409	409;220	0	8.6757	263330000	263330000	4	4
NNU_01912-RA	NNU_01912-RA;NNU_22323-RA	5;2	5;2	5;2		2	5	5	5	10.9	10.9	10.9	57.894	497	497;530	0	13.512	140260000	136410000	10	10
NNU_01914-RA	NNU_01914-RA	2	2	2		1	2	2	2	7.6	7.6	7.6	28.942	251	251	0.0010651	1.9891	11888000	11888000	2	2
NNU_01918-RA	NNU_01918-RA	7	7	3		1	7	7	3	27.4	27.4	13.5	30.052	274	274	0	323.31	2525200000	2525200000	21	21
NNU_22319-RA	NNU_22319-RA;NNU_01919-RA	4;4	4;4	4;4	;	2	4	4	4	8.4	8.4	8.4	47.363	418	418;418	0	8.6329	299560000	299560000	6	6
NNU_01920-RA	NNU_01920-RA	19	19	7		1	19	19	7	28.2	28.2	11.1	80.33	719	719	0	78.157	3453000000	3449000000	57	57
NNU_01921-RA	NNU_01921-RA	14	14	14		1	14	14	14	35.3	35.3	35.3	48.211	439	439	0	94.361	11735000000	11730000000	59	59
NNU_01925-RA	NNU_01925-RA	1	1	1		1	1	1	1	3.6	3.6	3.6	33.536	308	308	0	3.8329	45625000	32757000	5	5
NNU_01926-RA	NNU_01926-RA	3	3	3		1	3	3	3	10.2	10.2	10.2	32.064	284	284	0	7.5117	258990000	258990000	4	4
NNU_01927-RA	NNU_01927-RA	1	1	1		1	1	1	1	11.3	11.3	11.3	16.564	142	142	0.0011781	1.9469	5301500	5301500	2	2
NNU_01931-RA	NNU_01931-RA	2	1	1		1	2	1	1	7.6	5	5	37.87	343	343	0	7.0708	1956200	1956200	1	1
NNU_01934-RA	NNU_01934-RA	2	2	2		1	2	2	2	5.3	5.3	5.3	37.206	342	342	0	3.2432	94361000	94361000	3	3
NNU_01938-RA	NNU_01938-RA	3	3	3		1	3	3	3	23.9	23.9	23.9	16.994	155	155	0	6.7908	121290000	121290000	3	3
NNU_01939-RA	NNU_01939-RA	9	9	8		1	9	9	8	13.1	13.1	11.2	100.95	907	907	0	54.205	69617000	69617000	9	9
NNU_01941-RA	NNU_01941-RA	12	12	12		1	12	12	12	24.2	24.2	24.2	58.802	537	537	0	31.688	316890000	305260000	20	20
NNU_01943-RA	NNU_01943-RA	2	1	1		1	2	1	1	8.2	3.2	3.2	36.559	341	341	0.00013108	2.7689	12369000	12369000	1	1
NNU_01944-RA	NNU_01944-RA	10	1	1		1	10	1	1	22.7	1.5	1.5	67.395	595	595	0.0077991	1.1934	2654600	2654600	1	1
NNU_01950-RA	NNU_01950-RA	6	2	2		1	6	2	2	20.2	6.7	6.7	25.717	238	238	0	3.1506	901970000	876330000	7	7
NNU_01958-RA	NNU_01958-RA	3	2	2		1	3	2	2	7	4.7	4.7	57.939	514	514	0	5.0379	46639000	46639000	2	2
NNU_01964-RA	NNU_01964-RA	2	2	2		1	2	2	2	20.8	20.8	20.8	15.809	144	144	0	6.6761	22855000	22855000	3	3
NNU_01967-RA	NNU_01967-RA	1	1	1		1	1	1	1	11.1	11.1	11.1	20.85	189	189	0	7.9736	3753400	3753400	1	1
NNU_01968-RA	NNU_01968-RA	3	3	3		1	3	3	3	5.2	5.2	5.2	59.99	555	555	0	4.428	10779000	10779000	3	3
NNU_01970-RA	NNU_01970-RA	2	2	2		1	2	2	2	14.1	14.1	14.1	20.791	191	191	0	55.856	992140000	854390000	13	13
NNU_01972-RA	NNU_01972-RA	3	3	3		1	3	3	3	13.9	13.9	13.9	25.563	230	230	0	7.0087	181390000	181390000	9	9
NNU_01976-RA	NNU_01976-RA	6	5	4		1	6	5	4	19.2	16.5	14.2	44.363	395	395	0	14.587	36146000	36146000	6	6
NNU_01977-RA	NNU_01977-RA	5	5	5		1	5	5	5	11.1	11.1	11.1	52.688	479	479	0	15.206	108700000	108700000	7	7
NNU_01978-RA	NNU_01978-RA	8	8	5		1	8	8	5	31.7	31.7	20.6	26.256	243	243	0	24.896	5564700000	4815500000	34	34
NNU_01981-RA	NNU_01981-RA	2	2	2		1	2	2	2	13.2	13.2	13.2	15.417	136	136	0.00060452	2.1796	69626000	69626000	1	1
NNU_01983-RA	NNU_01983-RA	5	5	4		1	5	5	4	18.5	18.5	15.4	42.963	383	383	0	29.383	148110000	148110000	6	6
NNU_01989-RA	NNU_01989-RA	5	5	5		1	5	5	5	11.4	11.4	11.4	62.668	555	555	0	12.529	31395000	31395000	6	6
NNU_01990-RA	NNU_01990-RA	1	1	1		1	1	1	1	10.7	10.7	10.7	15.514	140	140	0	10.854	13458000	13458000	1	1
NNU_01991-RA	NNU_01991-RA	2	1	1		1	2	1	1	6.2	3.7	3.7	36.065	323	323	0	7.7446	24930000	24930000	2	2
NNU_01997-RA	NNU_01997-RA	2	2	2		1	2	2	2	15	15	15	19.069	173	173	0	3.9577	24567000	24567000	5	5
NNU_02003-RA	NNU_02003-RA	1	1	1		1	1	1	1	2.8	2.8	2.8	47.613	432	432	0.0076981	1.1965	2539900	2539900	1	1
NNU_02007-RA	NNU_02007-RA;NNU_22230-RA	20;1	20;1	20;1		2	20	20	20	18.2	18.2	18.2	177.58	1612	1612;80	0	288.45	546510000	537060000	45	45
NNU_02008-RA	NNU_02008-RA	2	2	2		1	2	2	2	4.9	4.9	4.9	44.287	389	389	0	5.8211	72741000	72741000	3	3
NNU_02009-RA	NNU_02009-RA	8	8	1		1	8	8	1	29	29	4.2	29.489	259	259	0	45.715	1924800000	1924800000	21	21
NNU_02012-RA	NNU_02012-RA	3	3	3		1	3	3	3	6.8	6.8	6.8	62.431	557	557	0	5.5728	21196000	21196000	3	3
NNU_02013-RA	NNU_02013-RA	2	2	2		1	2	2	2	13	13	13	18.241	162	162	0.00049542	2.3776	31862000	31862000	2	2
NNU_02014-RA	NNU_02014-RA	6	6	6		1	6	6	6	17	17	17	43.928	401	401	0	70.836	2297500000	2177500000	42	42
NNU_02017-RA	NNU_02017-RA	3	3	3		1	3	3	3	8	8	8	50.807	450	450	0	5.4843	17275000	17275000	3	3
NNU_02018-RA	NNU_02018-RA	14	14	11		1	14	14	11	25.1	25.1	20.9	69.14	609	609	0	42.735	645440000	645440000	18	18
NNU_02020-RA	NNU_02020-RA	3	2	2		1	3	2	2	15.6	12.3	12.3	25.468	244	244	0	6.994	30914000	30914000	3	3
NNU_02021-RA	NNU_02021-RA	6	6	6		1	6	6	6	20.1	20.1	20.1	38.439	349	349	0	30.304	185990000	185990000	7	7
NNU_02026-RA	NNU_02026-RA;NNU_13893-RA	4;1	4;1	2;0		2	4	4	2	12.4	12.4	8.8	38.917	340	340;148	0	13.775	36983000	36983000	6	6
NNU_02030-RA	NNU_02030-RA	8	8	8		1	8	8	8	22	22	22	56.678	495	495	0	28.839	108740000	108740000	13	13
NNU_02033-RA	NNU_02033-RA	6	6	6		1	6	6	6	22	22	22	35.834	323	323	0	24.047	910350000	909520000	16	16
NNU_02034-RA	NNU_02034-RA	1	1	1		1	1	1	1	5.3	5.3	5.3	25.355	227	227	0.001064	1.9766	5630300	5630300	1	1
NNU_02036-RA	NNU_02036-RA	2	2	2		1	2	2	2	6.3	6.3	6.3	43.523	395	395	0	7.6413	2051200	2051200	2	2
NNU_02037-RA	NNU_02037-RA	6	1	1		1	6	1	1	27.2	4.1	4.1	26.48	243	243	0.0059408	1.312	1031700000	1031700000	1	1
NNU_02038-RA	NNU_02038-RA	1	1	1		1	1	1	1	8.9	8.9	8.9	16.846	146	146	0.00013062	2.7341	31446000	31446000	1	1
NNU_02039-RA	NNU_02039-RA	4	4	4		1	4	4	4	9.8	9.8	9.8	58.273	540	540	0	29.48	227520000	227520000	5	5
NNU_02047-RA	NNU_02047-RA	3	3	3		1	3	3	3	4.2	4.2	4.2	100.94	906	906	0	7.263	13001000	13001000	4	4
NNU_02050-RA	NNU_02050-RA	3	2	2		1	3	2	2	6.4	4	4	92.312	834	834	0	7.6127	40840000	40840000	2	2
NNU_02051-RA	NNU_02051-RA;NNU_22185-RA	2;2	2;2	2;2	;	2	2	2	2	9.5	9.5	9.5	23.601	211	211;220	0	4.4903	250950000	242440000	6	6
NNU_02056-RA	NNU_02056-RA	2	2	1		1	2	2	1	26.8	26.8	11.4	13.547	123	123	0	65.95	2494900000	2259200000	23	23
NNU_02059-RA	NNU_02059-RA	1	1	1		1	1	1	1	5.6	5.6	5.6	21.238	198	198	0.00049389	2.3437	29239000	29239000	1	1
NNU_02062-RA	NNU_02062-RA	2	2	2		1	2	2	2	10.6	10.6	10.6	20.711	189	189	0	3.1007	68822000	68822000	3	3
NNU_02063-RA	NNU_02063-RA	2	2	2		1	2	2	2	7.2	7.2	7.2	38.035	335	335	0	4.1964	18903000	18903000	4	4
NNU_02072-RA	NNU_02072-RA	1	1	1		1	1	1	1	3.6	3.6	3.6	33.016	307	307	0	6.646	1048800	1048800	1	1
NNU_02074-RA	NNU_02074-RA	2	2	1		1	2	2	1	5.8	5.8	3	37.612	329	329	0.00060628	2.199	37458000	37458000	2	2
NNU_02075-RA	NNU_02075-RA	2	2	2		1	2	2	2	25.2	25.2	25.2	11.93	107	107	0	12.089	95988000	92614000	4	4
NNU_02078-RA	NNU_02078-RA	1	1	1		1	1	1	1	1.9	1.9	1.9	53.632	473	473	0.0053529	1.4025	1992700	1992700	1	1
NNU_02079-RA	NNU_02079-RA	6	6	5		1	6	6	5	34.8	34.8	30.4	22.544	204	204	0	33.404	7018800000	7018800000	20	20
NNU_02081-RA	NNU_02081-RA	1	1	1		1	1	1	1	4.7	4.7	4.7	30.047	256	256	0	6.414	6718800	6718800	2	2
NNU_02084-RA	NNU_02084-RA	2	2	2		1	2	2	2	4.7	4.7	4.7	43.222	380	380	0	3.3554	7125200	7125200	2	2
NNU_02085-RA	NNU_02085-RA	12	12	5		1	12	12	5	36.8	36.8	14.9	49.9	456	456	0	63.831	1436700000	1403200000	38	38
NNU_02086-RA	NNU_02086-RA	2	2	2		1	2	2	2	3.3	3.3	3.3	68.358	598	598	0	3.8363	7772400	7772400	2	2
NNU_02090-RA	NNU_02090-RA	1	1	1		1	1	1	1	13.5	13.5	13.5	12.674	111	111	0	4.3684	3001300	3001300	1	1
NNU_02095-RA	NNU_02095-RA	5	5	5		1	5	5	5	14.3	14.3	14.3	46.739	419	419	0	14.757	1135600000	1135600000	12	12
NNU_02097-RA	NNU_02097-RA	8	8	8		1	8	8	8	22.3	22.3	22.3	42.618	381	381	0	14.298	1017400000	1017400000	9	9
NNU_02099-RA	NNU_02099-RA	3	3	3		1	3	3	3	9.3	9.3	9.3	60.547	548	548	0	7.5908	45246000	45246000	5	5
NNU_02100-RA	NNU_02100-RA	3	3	3		1	3	3	3	4.1	4.1	4.1	80.399	727	727	0	5.0604	37901000	37901000	3	3
NNU_02105-RA	NNU_02105-RA;NNU_22148-RA	3;2	3;2	3;2	;	2	3	3	3	13.8	13.8	13.8	25.703	232	232;274	0	20.766	171420000	166300000	7	7
NNU_02107-RA	NNU_02107-RA	14	14	14		1	14	14	14	25.3	25.3	25.3	75.759	675	675	0	56.128	548200000	548200000	19	19
NNU_02108-RA	NNU_02108-RA	3	1	1		1	3	1	1	4.5	2.2	2.2	49.066	447	447	0.0011773	1.9458	4184300	4184300	1	1
NNU_02110-RA	NNU_02110-RA	12	12	9		1	12	12	9	28.7	28.7	20.7	53.478	478	478	0	102.2	1637300000	1637300000	27	27
NNU_02115-RA	NNU_02115-RA;NNU_22132-RA	2;1	2;1	2;1	;	2	2	2	2	3.6	3.6	3.6	77.57	716	716;719	0.0049757	1.502	3648700	3648700	2	2
NNU_02116-RA	NNU_02116-RA	8	8	8		1	8	8	8	10.2	10.2	10.2	98.108	886	886	0	18.875	183560000	180890000	11	11
NNU_02117-RA	NNU_02117-RA;NNU_10839-RA	7;5	7;5	7;5	;	2	7	7	7	32.7	32.7	32.7	29.211	272	272;194	0	45.512	1100600000	1094600000	15	15
NNU_02119-RA	NNU_02119-RA	5	2	2		1	5	2	2	14.9	6.2	6.2	40.778	369	369	0	12.65	198360000	173190000	9	9
NNU_02120-RA	NNU_02120-RA	1	1	1		1	1	1	1	1.9	1.9	1.9	85.242	775	775	0.00037304	2.4102	2353000	2353000	1	1
NNU_02121-RA	NNU_02121-RA	11	11	11		1	11	11	11	26.2	26.2	26.2	55.169	497	497	0	67.284	910050000	910050000	20	20
NNU_02122-RA	NNU_02122-RA;NNU_22124-RA	6;4	6;4	6;4	;	2	6	6	6	14.1	14.1	14.1	62.068	555	555;564	0	40.199	264910000	264910000	13	13
NNU_02123-RA	NNU_02123-RA	7	7	4		1	7	7	4	29.3	29.3	23.2	26.883	246	246	0	11.36	1875700000	1872800000	17	17
NNU_02125-RA	NNU_02125-RA;NNU_22126-RA	5;1	5;1	5;1		2	5	5	5	4.6	4.6	4.6	128.71	1167	1167;1068	0	11.771	87695000	87695000	5	5
NNU_02126-RA	NNU_02126-RA	4	4	4		1	4	4	4	13.4	13.4	13.4	47.99	424	424	0	49.711	502330000	471020000	14	14
NNU_02127-RA	NNU_02127-RA	3	3	3		1	3	3	3	4.7	4.7	4.7	57.655	528	528	0	4.0094	27058000	27058000	3	3
NNU_02131-RA	NNU_02131-RA	4	4	4		1	4	4	4	8.9	8.9	8.9	57.82	516	516	0	10.711	172220000	172220000	7	7
NNU_02134-RA	NNU_02134-RA	2	2	2		1	2	2	2	5.5	5.5	5.5	59.866	547	547	0	9.0626	5514800	5514800	3	3
NNU_02135-RA	NNU_02135-RA;NNU_00951-RA;NNU_08527-RA	6;1;1	1;0;0	1;0;0		3	6	1	1	7.4	1.5	1.5	84.025	746	746;228;392	0	5.0402	17427000	17427000	2	2
NNU_02138-RA	NNU_02138-RA	2	2	2		1	2	2	2	12.7	12.7	12.7	20.51	181	181	0.0059434	1.3134	53186000	53186000	2	2
NNU_02140-RA	NNU_02140-RA	8	8	6		1	8	8	6	27.7	27.7	19.9	34.621	332	332	0	50.113	4636900000	4586100000	29	29
NNU_02143-RA	NNU_02143-RA	5	5	5		1	5	5	5	9.2	9.2	9.2	73.547	672	672	0	31.437	37515000	37515000	5	5
NNU_22095-RA	NNU_22095-RA;NNU_02145-RA	1;1	1;1	1;1	;	2	1	1	1	3.2	3.2	3.2	42.217	374	374;475	0.00013373	2.9667	10243000	10243000	1	1
NNU_02146-RA	NNU_02146-RA	10	10	10		1	10	10	10	23.3	23.3	23.3	66.862	602	602	0	50.022	171890000	170610000	16	16
NNU_02149-RA	NNU_02149-RA	3	3	3		1	3	3	3	8.2	8.2	8.2	38.311	340	340	0.0011747	1.9244	18821000	18821000	3	3
NNU_02151-RA	NNU_02151-RA	1	1	1		1	1	1	1	5.7	5.7	5.7	27.74	245	245	0.00013278	2.902	9355200	9355200	1	1
NNU_02152-RA	NNU_02152-RA	2	2	2		1	2	2	2	8.9	8.9	8.9	38.481	358	358	0	5.3333	70795000	70795000	3	3
NNU_02154-RA	NNU_02154-RA	2	2	2		1	2	2	2	13.7	13.7	13.7	30.478	285	285	0	42.334	250710000	234480000	12	12
NNU_02156-RA	NNU_02156-RA	4	3	3		1	4	3	3	8.2	6.4	6.4	57.95	514	514	0	4.4569	9341200	7777600	3	3
NNU_02158-RA	NNU_02158-RA	1	1	1		1	1	1	1	4.8	4.8	4.8	43.565	395	395	0	3.3695	1390900	1390900	2	2
NNU_02161-RA	NNU_02161-RA	5	5	2		1	5	5	2	18.9	18.9	10	53.156	482	482	0	21.434	52365000	52365000	7	7
NNU_02166-RA	NNU_02166-RA	8	8	1		1	8	8	1	23.3	23.3	2.6	44.451	386	386	0	27.363	4000800000	3989000000	33	33
NNU_02167-RA	NNU_02167-RA	1	1	1		1	1	1	1	1.9	1.9	1.9	52.677	475	475	0.00060416	2.1754	2934900	2934900	1	1
NNU_02169-RA	NNU_02169-RA	2	2	2		1	2	2	2	9.1	9.1	9.1	27.596	242	242	0.00013055	2.7316	25633000	25633000	3	3
NNU_02172-RA	NNU_02172-RA	4	3	3		1	4	3	3	4	3.1	3.1	104.37	933	933	0.00013303	2.915	12324000	12324000	3	3
NNU_02178-RA	NNU_02178-RA	1	1	1		1	1	1	1	9.5	9.5	9.5	26.464	243	243	0	5.413	2387400	2387400	1	1
NNU_02180-RA	NNU_02180-RA	4	4	4		1	4	4	4	9.6	9.6	9.6	85.627	779	779	0	21.304	340410000	340410000	7	7
NNU_02181-RA	NNU_02181-RA	1	1	1		1	1	1	1	15.6	15.6	15.6	12.148	109	109	0.0026098	1.6938	1288200	1288200	1	1
NNU_02183-RA	NNU_02183-RA	2	2	2		1	2	2	2	2.7	2.7	2.7	155.49	1390	1390	0	4.8194	1785200	1785200	2	2
NNU_02184-RA	NNU_02184-RA	1	1	1		1	1	1	1	5.5	5.5	5.5	26.553	238	238	0	3.1887	5761900	5761900	2	2
NNU_02186-RA	NNU_02186-RA	11	5	5		1	11	5	5	40.9	22.8	22.8	35.696	320	320	0	15.984	199120000	197820000	7	7
NNU_02187-RA	NNU_02187-RA;NNU_09899-RA	8;1	2;1	2;1		2	8	2	2	15.9	4.2	4.2	70.836	641	641;682	0	4.3123	14428000	14428000	8	8
NNU_02196-RA	NNU_02196-RA	13	13	4		1	13	13	4	25.1	25.1	5.9	54.005	490	490	0	40.865	4152800000	4144900000	39	39
NNU_02198-RA	NNU_02198-RA;NNU_22019-RA;NNU_05640-RA;NNU_10584-RA	3;3;1;1	2;2;1;1	2;2;1;1	;	4	3	2	2	4.2	3.2	3.2	91.653	814	814;815;147;207	0.0043619	1.5857	14393000	14393000	2	2
NNU_02199-RA	NNU_02199-RA	3	3	3		1	3	3	3	4.2	4.2	4.2	50.22	453	453	0	3.9735	19054000	19054000	3	3
NNU_02201-RA	NNU_02201-RA	3	3	3		1	3	3	3	11.1	11.1	11.1	39.116	360	360	0	38.23	113560000	104870000	11	11
NNU_02202-RA	NNU_02202-RA	2	2	2		1	2	2	2	3.3	3.3	3.3	81.941	747	747	0	3.2582	3565500	3565500	2	2
NNU_02205-RA	NNU_02205-RA	4	4	3		1	4	4	3	11.8	11.8	8.4	56.25	509	509	0	14.199	34001000	34001000	6	6
NNU_02213-RA	NNU_02213-RA	4	3	3		1	4	3	3	24.7	21.6	21.6	24.841	231	231	0	33.412	74810000	74810000	7	7
NNU_02214-RA	NNU_02214-RA	4	4	4		1	4	4	4	10.9	10.9	10.9	36.55	330	330	0	18.073	606110000	578420000	11	11
NNU_02215-RA	NNU_02215-RA	19	18	18		1	19	18	18	27.2	25.2	25.2	84.983	747	747	0	204.43	5931000000	5870100000	53	53
NNU_02219-RA	NNU_02219-RA	6	6	5		1	6	6	5	19.7	19.7	16.4	29.659	274	274	0	8.2133	3392800000	3392800000	15	15
NNU_02220-RA	NNU_02220-RA	6	3	3		1	6	3	3	34.6	15.2	15.2	23.407	211	211	0	5.9447	48177000	46599000	7	7
NNU_02221-RA	NNU_02221-RA	2	2	2		1	2	2	2	3.4	3.4	3.4	127.32	1142	1142	0.0070793	1.2313	5411000	5411000	1	1
NNU_02222-RA	NNU_02222-RA	3	3	3		1	3	3	3	10.4	10.4	10.4	50.227	450	450	0	10.491	11541000	11541000	3	3
NNU_02223-RA	NNU_02223-RA	4	4	4		1	4	4	4	10.5	10.5	10.5	45.012	411	411	0	9.8509	128290000	128290000	5	5
NNU_02224-RA	NNU_02224-RA	1	1	1		1	1	1	1	1.7	1.7	1.7	79.105	693	693	0.0026133	1.6996	3790400	3790400	1	1
NNU_02225-RA	NNU_02225-RA	2	2	2		1	2	2	2	9.2	9.2	9.2	33.232	293	293	0	6.0992	46673000	46673000	3	3
NNU_02230-RA	NNU_02230-RA	5	5	5		1	5	5	5	7.1	7.1	7.1	92.127	832	832	0	11.705	27375000	27375000	5	5
NNU_02231-RA	NNU_02231-RA	2	2	1		1	2	2	1	14.8	14.8	7.4	16.179	135	135	0	3.2339	22676000	21003000	5	5
NNU_02232-RA	NNU_02232-RA	3	3	3		1	3	3	3	5.6	5.6	5.6	69.714	610	610	0	5.1555	59120000	59120000	3	3
NNU_02233-RA	NNU_02233-RA	3	2	2		1	3	2	2	6.2	4.6	4.6	67.305	592	592	0	9.3505	66271000	66271000	2	2
NNU_02235-RA	NNU_02235-RA;NNU_21973-RA	2;1	2;1	2;1	;	2	2	2	2	10.2	10.2	10.2	22.762	205	205;206	0	6.6692	40952000	40952000	2	2
NNU_02236-RA	NNU_02236-RA	9	9	9		1	9	9	9	17	17	17	80.946	740	740	0	23.88	93258000	93258000	13	13
NNU_02237-RA	NNU_02237-RA	12	12	8		1	12	12	8	25.1	25.1	19.8	58.993	530	530	0	126.98	1008800000	939030000	27	27
NNU_02238-RA	NNU_02238-RA	6	2	2		1	6	2	2	10.6	4.8	4.8	59.884	537	537	0.00037402	2.4274	3096800	3096800	2	2
NNU_02239-RA	NNU_02239-RA	2	2	2		1	2	2	2	9.4	9.4	9.4	28.383	254	254	0	5.4328	97517000	97517000	5	5
NNU_02240-RA	NNU_02240-RA;NNU_21978-RA;NNU_00995-RA;NNU_21264-RA	3;1;1;1	3;1;1;1	3;1;1;1		4	3	3	3	3.9	3.9	3.9	76.865	686	686;311;717;736	0.00060263	2.1483	78589000	78589000	4	4
NNU_02243-RA	NNU_02243-RA	2	2	2		1	2	2	2	4	4	4	64.056	553	553	0	3.821	24348000	24348000	2	2
NNU_02247-RA	NNU_02247-RA	6	6	6		1	6	6	6	9.5	9.5	9.5	80.278	705	705	0	10.496	142380000	142380000	8	8
NNU_02252-RA	NNU_02252-RA	4	4	4		1	4	4	4	18.4	18.4	18.4	26.946	245	245	0	7.2929	228170000	221300000	6	6
NNU_02255-RA	NNU_02255-RA	3	3	3		1	3	3	3	12.4	12.4	12.4	34.659	306	306	0	23.756	65939000	65939000	6	6
NNU_02258-RA	NNU_02258-RA	4	4	4		1	4	4	4	5.8	5.8	5.8	90.081	821	821	0	8.3826	52832000	52832000	5	5
NNU_02260-RA	NNU_02260-RA	1	1	1		1	1	1	1	4.9	4.9	4.9	24.305	223	223	0.00013437	3.0053	502280	502280	1	1
NNU_02268-RA	NNU_02268-RA;NNU_21614-RA;NNU_00836-RA	6;1;1	6;1;1	1;0;0		3	6	6	1	9.7	9.7	1.4	78.718	713	713;476;580	0	24.684	87958000	87958000	7	7
NNU_02269-RA	NNU_02269-RA	10	9	9		1	10	9	9	25.5	23.3	23.3	38.1	369	369	0	32.585	2048800000	2048800000	22	22
NNU_02270-RA	NNU_02270-RA;REV__NNU_01603-RA	6;1	6;1	6;1		2	6	6	6	15.2	15.2	15.2	53.158	481	481;450	0	32.579	1803600000	1803600000	12	12
NNU_04786-RA	NNU_04786-RA;NNU_02272-RA	4;4	4;4	3;3	;	2	4	4	3	28.8	28.8	21.9	16.413	146	146;146	0	9.9095	78309000	70684000	7	7
NNU_02273-RA	NNU_02273-RA	19	18	14		1	19	18	14	31.3	29.8	23.5	76.364	719	719	0	66.178	1358100000	1334300000	34	34
NNU_02276-RA	NNU_02276-RA	7	4	4		1	7	4	4	13.7	7.8	7.8	66.324	604	604	0	4.0518	13252000	13252000	4	4
NNU_02277-RA	NNU_02277-RA	4	4	4		1	4	4	4	8.1	8.1	8.1	70.058	630	630	0	38.85	92797000	92797000	7	7
NNU_02279-RA	NNU_02279-RA	16	16	8		1	16	16	8	28.3	28.3	16	86.419	767	767	0	102.64	2861100000	2848600000	59	59
NNU_02280-RA	NNU_02280-RA	1	1	1		1	1	1	1	16.2	16.2	16.2	16.08	148	148	0	8.5199	917530	917530	1	1
NNU_02282-RA	NNU_02282-RA	1	1	1		1	1	1	1	1	1	1	227.96	2041	2041	0	5.0004	783370	783370	1	1
NNU_02283-RA	NNU_02283-RA	5	3	3		1	5	3	3	11.8	6.4	6.4	52.464	467	467	0	5.3438	156950000	156950000	5	5
NNU_02285-RA	NNU_02285-RA	15	15	14		1	15	15	14	36.4	36.4	34.7	57.392	519	519	0	138.38	2497500000	2467500000	46	46
NNU_02288-RA	NNU_02288-RA	3	3	3		1	3	3	3	10.3	10.3	10.3	50.575	458	458	0	18.837	22140000	22140000	6	6
NNU_21920-RA	NNU_21920-RA;NNU_02290-RA	3;3	3;3	3;3	;	2	3	3	3	18.4	18.4	18.4	20.035	185	185;187	0	4.3091	145960000	145960000	3	3
NNU_02292-RA	NNU_02292-RA	3	3	3		1	3	3	3	6.1	6.1	6.1	69.602	605	605	0	7.8326	11909000	11909000	3	3
NNU_02293-RA	NNU_02293-RA	1	1	1		1	1	1	1	4.8	4.8	4.8	34.188	311	311	0.0055489	1.3649	829370	829370	1	1
NNU_02294-RA	NNU_02294-RA	4	4	4		1	4	4	4	13.4	13.4	13.4	52.755	471	471	0	13.466	105890000	105890000	5	5
NNU_02295-RA	NNU_02295-RA	3	3	1		1	3	3	1	11.8	11.8	3.3	48.379	423	423	0	14.191	22927000	22927000	3	3
NNU_02296-RA	NNU_02296-RA	3	1	1		1	3	1	1	3.7	1.6	1.6	112.47	1042	1042	0.0021717	1.7406	1770300	1770300	1	1
NNU_02297-RA	NNU_02297-RA;NNU_02298-RA	4;1	4;1	3;0		2	4	4	3	9.8	9.8	7.5	52.77	468	468;410	0	17.816	100340000	100340000	7	7
NNU_02299-RA	NNU_02299-RA	1	1	1		1	1	1	1	3.3	3.3	3.3	50.228	454	454	0.00025053	2.4563	1682500	1682500	1	1
NNU_02303-RA	NNU_02303-RA	6	6	6		1	6	6	6	47.5	47.5	47.5	20.062	181	181	0	14.545	3716000000	3709000000	16	16
NNU_02304-RA	NNU_02304-RA	1	1	1		1	1	1	1	4.8	4.8	4.8	50.355	454	454	0	23.443	13377000	13377000	3	3
NNU_02307-RA	NNU_02307-RA	12	12	12		1	12	12	12	11.6	11.6	11.6	150.23	1387	1387	0	87.117	226680000	223300000	20	20
NNU_02309-RA	NNU_02309-RA	3	3	3		1	3	3	3	32	32	32	14.02	125	125	0	7.1295	28222000	28222000	4	4
NNU_02310-RA	NNU_02310-RA	2	2	2		1	2	2	2	5.3	5.3	5.3	50.858	471	471	0.00025432	2.5481	8101800	8101800	2	2
NNU_02319-RA	NNU_02319-RA	1	1	1		1	1	1	1	1.1	1.1	1.1	83.565	739	739	0.00083244	2.0358	3913000	3913000	2	2
NNU_02324-RA	NNU_02324-RA	3	3	3		1	3	3	3	13.5	13.5	13.5	29.67	266	266	0	3.378	14740000	14740000	3	3
NNU_02325-RA	NNU_02325-RA	3	3	3		1	3	3	3	6.6	6.6	6.6	70.733	640	640	0	4.125	10099000	10099000	3	3
NNU_02333-RA	NNU_02333-RA	5	5	5		1	5	5	5	4.5	4.5	4.5	127.16	1145	1145	0	11.149	45338000	45338000	5	5
NNU_02334-RA	NNU_02334-RA	2	2	2		1	2	2	2	23.4	23.4	23.4	11.373	107	107	0	22.087	193190000	193190000	5	5
NNU_02335-RA	NNU_02335-RA	2	2	2		1	2	2	2	19	19	19	14.068	126	126	0	5.571	199340000	199340000	5	5
NNU_02337-RA	NNU_02337-RA	6	3	3		1	6	3	3	19.2	7.8	7.8	40.843	386	386	0.0015104	1.8501	60869000	60869000	4	4
NNU_02339-RA	NNU_02339-RA	6	6	2		1	6	6	2	35.8	35.8	10.6	14.345	123	123	0	87.092	3420100000	3420100000	14	14
NNU_02342-RA	NNU_02342-RA	7	6	4		1	7	6	4	12.4	9.8	6.3	47.817	428	428	0	8.4668	789030000	779910000	13	13
NNU_02344-RA	NNU_02344-RA;NNU_19449-RA;NNU_21871-RA	1;1;1	1;1;1	1;1;1	;;	3	1	1	1	3.2	3.2	3.2	34.381	309	309;437;441	0.0012828	1.8823	3526900	3526900	1	1
NNU_21873-RA	NNU_21873-RA;NNU_02345-RA	3;3	3;3	3;3	;	2	3	3	3	10.2	10.2	10.2	39.718	361	361;435	0	7.4027	50806000	50806000	4	4
NNU_02346-RA	NNU_02346-RA	4	4	4		1	4	4	4	17	17	17	27.448	241	241	0	4.1875	504750000	504750000	4	4
NNU_02349-RA	NNU_02349-RA	4	4	2		1	4	4	2	8.5	8.5	4.3	50.033	460	460	0	5.806	161860000	161860000	5	5
NNU_02351-RA	NNU_02351-RA	3	3	3		1	3	3	3	18.6	18.6	18.6	31.997	290	290	0	12.443	56175000	56175000	3	3
NNU_02353-RA	NNU_02353-RA	3	3	1		1	3	3	1	7.6	7.6	3.2	46.272	409	409	0	5.5524	60135000	60135000	4	4
NNU_15560-RA	NNU_15560-RA;NNU_12465-RA;NNU_02362-RA	3;3;3	3;3;3	3;3;3	;;	3	3	3	3	16.9	16.9	16.9	15.088	136	136;142;142	0	4.5909	336090000	336090000	9	9
NNU_02367-RA	NNU_02367-RA;NNU_20774-RA	7;1	7;1	5;0		2	7	7	5	15.7	15.7	11.3	77.226	689	689;733	0	37.784	74106000	74106000	12	12
NNU_02368-RA	NNU_02368-RA	1	1	1		1	1	1	1	12.8	12.8	12.8	8.7401	78	78	0.00049038	2.2905	38223000	38223000	2	2
NNU_02371-RA	NNU_02371-RA	13	13	12		1	13	13	12	29.7	29.7	28	64.549	585	585	0	44.975	2018700000	1937500000	40	40
NNU_02373-RA	NNU_02373-RA	2	2	2		1	2	2	2	12.7	12.7	12.7	22.213	204	204	0	5.336	67234000	65743000	4	4
NNU_02374-RA	NNU_02374-RA	3	3	3		1	3	3	3	5.3	5.3	5.3	60.249	531	531	0	5.5272	69386000	69386000	4	4
NNU_02378-RA	NNU_02378-RA	8	8	8		1	8	8	8	24.2	24.2	24.2	41.134	389	389	0	31.46	393320000	393320000	12	12
NNU_02380-RA	NNU_02380-RA	6	6	6		1	6	6	6	21.1	21.1	21.1	42.449	384	384	0	54.89	2598200000	2562600000	62	62
NNU_02381-RA	NNU_02381-RA	4	4	4		1	4	4	4	8	8	8	71.644	639	639	0	34.934	29846000	29846000	6	6
NNU_02383-RA	NNU_02383-RA	3	3	3		1	3	3	3	9.7	9.7	9.7	28.642	259	259	0	4.3907	40948000	40948000	3	3
NNU_02385-RA	NNU_02385-RA	2	2	2		1	2	2	2	5.1	5.1	5.1	69.972	641	641	0	5.1182	2224300	2224300	1	1
NNU_02386-RA	NNU_02386-RA	4	3	1		1	4	3	1	23.4	23.4	11.7	15.316	137	137	0	34.722	2178800000	2173800000	17	17
NNU_02387-RA	NNU_02387-RA	7	7	7		1	7	7	7	29.4	29.4	29.4	34.367	310	310	0	45.869	284160000	284160000	12	12
NNU_02389-RA	NNU_02389-RA	3	3	3		1	3	3	3	12.7	12.7	12.7	39.537	347	347	0	6.6147	14756000	14756000	3	3
NNU_02391-RA	NNU_02391-RA	1	1	1		1	1	1	1	1.7	1.7	1.7	46.688	408	408	0.0050505	1.4421	458980000	458980000	3	3
NNU_02392-RA	NNU_02392-RA	4	3	3		1	4	3	3	13.7	10.4	10.4	37.156	335	335	0	5.8327	9670700	9670700	3	3
NNU_02393-RA	NNU_02393-RA	5	1	1		1	5	1	1	14	3.1	3.1	43.581	386	386	0	3.6211	21452000	21452000	2	2
NNU_02402-RA	NNU_02402-RA	12	11	9		1	12	11	9	26	24.6	20.2	54.344	496	496	0	55.166	4894000000	4862600000	41	41
NNU_02403-RA	NNU_02403-RA	7	3	3		1	7	3	3	26.1	16.1	16.1	39.116	353	353	0	17.765	12801000	12801000	4	4
NNU_02404-RA	NNU_02404-RA	5	5	5		1	5	5	5	13.6	13.6	13.6	53.687	493	493	0	16.758	104610000	98192000	7	7
NNU_02407-RA	NNU_02407-RA	7	6	3		1	7	6	3	9.9	8.8	4.3	97.129	861	861	0	17.671	27453000	27453000	9	9
NNU_02408-RA	NNU_02408-RA	1	1	1		1	1	1	1	2.9	2.9	2.9	66.644	593	593	0	3.6091	9209500	9209500	2	2
NNU_02412-RA	NNU_02412-RA	22	22	6		1	22	22	6	29.7	29.7	7.5	76.259	716	716	0	241.13	17184000000	17092000000	104	104
NNU_02413-RA	NNU_02413-RA	2	1	0		1	2	1	0	1.9	1.1	0	111.61	975	975	0.00037477	2.439	3254700	3254700	1	1
NNU_02421-RA	NNU_02421-RA	1	1	1		1	1	1	1	2.2	2.2	2.2	44.007	402	402	0.00060489	2.1834	43075000	43075000	1	1
NNU_02425-RA	NNU_02425-RA	1	1	1		1	1	1	1	3.5	3.5	3.5	46.079	427	427	0	4.0125	2944100	2944100	2	2
NNU_23118-RA	NNU_23118-RA;NNU_02441-RA	2;2	2;2	2;2	;	2	2	2	2	5.8	5.8	5.8	29.093	276	276;281	0.00012948	2.6718	351270000	351270000	5	5
NNU_02443-RA	NNU_02443-RA	2	2	2		1	2	2	2	2.4	2.4	2.4	98.856	891	891	0	3.3711	4706300	4706300	2	2
NNU_02445-RA	NNU_02445-RA;NNU_18998-RA	5;4	5;4	5;4	;	2	5	5	5	8.5	8.5	8.5	72.498	635	635;638	0	10.224	35115000	35115000	6	6
NNU_02446-RA	NNU_02446-RA	5	5	3		1	5	5	3	28	28	16.8	23.834	214	214	0	66.699	90068000	90068000	9	9
NNU_02447-RA	NNU_02447-RA	1	1	1		1	1	1	1	0.7	0.7	0.7	146.9	1301	1301	0.0026086	1.6911	1170900	1170900	1	1
NNU_02454-RA	NNU_02454-RA	1	1	1		1	1	1	1	2.6	2.6	2.6	47.166	431	431	0	4.5759	18211000	18211000	1	1
NNU_02455-RA	NNU_02455-RA	1	1	1		1	1	1	1	5.4	5.4	5.4	38.917	352	352	0	3.873	2226200	2226200	1	1
NNU_02463-RA	NNU_02463-RA	4	4	4		1	4	4	4	11.2	11.2	11.2	40.012	356	356	0	10.961	56104000	56104000	4	4
NNU_02466-RA	NNU_02466-RA;NNU_01444-RA	4;2	3;2	3;2	;	2	4	3	3	7.3	5.3	5.3	50.089	450	450;140	0	7.5387	63969000	63969000	3	3
NNU_02471-RA	NNU_02471-RA	7	7	7		1	7	7	7	7.2	7.2	7.2	134.48	1152	1152	0	26.766	96606000	96606000	7	7
NNU_02473-RA	NNU_02473-RA;NNU_01455-RA	11;2	11;2	9;2		2	11	11	9	40.4	40.4	34.8	38.592	356	356;83	0	88.377	681830000	668810000	27	27
NNU_02477-RA	NNU_02477-RA	5	5	4		1	5	5	4	5.6	5.6	4.7	106.99	965	965	0	5.9573	12480000	12480000	4	4
NNU_02479-RA	NNU_02479-RA	5	5	5		1	5	5	5	13.2	13.2	13.2	52.081	470	470	0	11.896	915450000	915450000	9	9
NNU_02482-RA	NNU_02482-RA	4	4	4		1	4	4	4	20.9	20.9	20.9	27.604	249	249	0	12.336	127900000	124920000	7	7
NNU_02490-RA	NNU_02490-RA	2	2	2		1	2	2	2	4.7	4.7	4.7	61.87	530	530	0.00013446	3.0155	3814800	3814800	2	2
NNU_02491-RA	NNU_02491-RA	4	4	3		1	4	4	3	10.2	10.2	7.2	49.358	461	461	0	5.7814	130800000	130800000	5	5
NNU_02494-RA	NNU_02494-RA	2	1	1		1	2	1	1	12.3	9.4	9.4	26.595	235	235	0	5.6443	17960000	17960000	1	1
NNU_02496-RA	NNU_02496-RA	8	8	8		1	8	8	8	19.8	19.8	19.8	49.781	434	434	0	27.286	238060000	238060000	9	9
NNU_02497-RA	NNU_02497-RA;NNU_01471-RA	5;1	5;1	5;1		2	5	5	5	24.3	24.3	24.3	24.875	230	230;190	0	8.2972	175100000	175100000	7	7
NNU_02501-RA	NNU_02501-RA	2	2	2		1	2	2	2	7.3	7.3	7.3	25.854	232	232	0.0046771	1.5523	53359000	53359000	3	3
NNU_02503-RA	NNU_02503-RA	5	5	5		1	5	5	5	11.2	11.2	11.2	48.811	448	448	0	11.799	82534000	82534000	5	5
NNU_02505-RA	NNU_02505-RA	2	1	1		1	2	1	1	14.6	8.6	8.6	20.928	185	185	0	4.8628	9540100	9540100	1	1
NNU_02506-RA	NNU_02506-RA	6	6	4		1	6	6	4	4.5	4.5	3	149.22	1343	1343	0	8.7277	35977000	35977000	5	5
NNU_02507-RA	NNU_02507-RA	5	5	5		1	5	5	5	8.5	8.5	8.5	85.344	768	768	0	17.76	83060000	83060000	5	5
NNU_02512-RA	NNU_02512-RA	6	2	2		1	6	2	2	19.1	8.3	8.3	30.681	278	278	0	5.7339	27042000	27042000	3	3
NNU_02513-RA	NNU_02513-RA	2	2	2		1	2	2	2	7.8	7.8	7.8	30.682	269	269	0	5.0974	9317300	9317300	2	2
NNU_02514-RA	NNU_02514-RA;NNU_23057-RA;NNU_01511-RA	3;1;1	3;1;1	3;1;1		3	3	3	3	6.1	6.1	6.1	54.825	474	474;394;727	0	5.1039	23980000	23980000	4	4
NNU_02516-RA	NNU_02516-RA	2	2	2		1	2	2	2	3	3	3	83.157	758	758	0	5.3679	14477000	14477000	2	2
NNU_02517-RA	NNU_02517-RA	10	10	10		1	10	10	10	21	21	21	67.718	605	605	0	17.75	49960000	49960000	12	12
NNU_02518-RA	NNU_02518-RA	4	4	4		1	4	4	4	12.2	12.2	12.2	47.252	419	419	0	11.929	158560000	158560000	6	6
NNU_02520-RA	NNU_02520-RA	10	10	7		1	10	10	7	19.7	19.7	12.9	69.113	629	629	0	21.808	120120000	120120000	12	12
NNU_02525-RA	NNU_02525-RA	46	46	25		1	46	46	25	26.8	26.8	13.3	240.04	2185	2185	0	219.77	998490000	989670000	85	85
NNU_02527-RA	NNU_02527-RA	2	2	2		1	2	2	2	5.5	5.5	5.5	47.443	401	401	0	8.3484	112490000	112490000	5	5
NNU_02532-RA	NNU_02532-RA	5	5	5		1	5	5	5	31.5	31.5	31.5	22.615	203	203	0	12.26	149010000	149010000	11	11
NNU_02535-RA	NNU_02535-RA	3	3	3		1	3	3	3	7.9	7.9	7.9	35.912	315	315	0	4.1626	752630000	714040000	8	8
NNU_02538-RA	NNU_02538-RA	1	1	1		1	1	1	1	5.5	5.5	5.5	35.467	325	325	0	4.8472	2645500	2645500	1	1
NNU_02539-RA	NNU_02539-RA;NNU_18180-RA	17;10	16;9	16;9	;	2	17	16	16	31.2	30.2	30.2	74.44	663	663;601	0	126.47	2539400000	2531400000	43	43
NNU_02541-RA	NNU_02541-RA	1	1	1		1	1	1	1	3.1	3.1	3.1	50.929	453	453	0.004039	1.6055	2825700	2825700	1	1
NNU_02544-RA	NNU_02544-RA	9	9	9		1	9	9	9	13.7	13.7	13.7	89.455	789	789	0	40.351	235210000	232350000	18	18
NNU_02548-RA	NNU_02548-RA	11	11	11		1	11	11	11	21.2	21.2	21.2	72.51	651	651	0	74.699	971700000	950610000	36	36
NNU_02553-RA	NNU_02553-RA	3	3	3		1	3	3	3	10.9	10.9	10.9	18.142	156	156	0.00060394	2.1723	211480000	211480000	3	3
NNU_02554-RA	NNU_02554-RA	16	16	16		1	16	16	16	36.8	36.8	36.8	51.732	484	484	0	120.55	1737100000	1708600000	30	30
NNU_02556-RA	NNU_02556-RA	11	11	11		1	11	11	11	19.6	19.6	19.6	86.175	775	775	0	86.203	438230000	430100000	25	25
NNU_02557-RA	NNU_02557-RA	1	1	1		1	1	1	1	3.5	3.5	3.5	54.743	489	489	0.0053493	1.3986	1920700	1920700	1	1
NNU_02560-RA	NNU_02560-RA	2	2	2		1	2	2	2	2.1	2.1	2.1	97.561	853	853	0.0019509	1.7654	8593800	8593800	2	2
NNU_02564-RA	NNU_02564-RA	1	1	1		1	1	1	1	7.2	7.2	7.2	23.731	207	207	0	21.882	17911000	17911000	3	3
NNU_02569-RA	NNU_02569-RA	11	3	2		1	11	3	2	23.6	8.1	5.7	65.95	593	593	0	38.649	40160000	34575000	5	5
NNU_02572-RA	NNU_02572-RA	1	1	1		1	1	1	1	24.4	24.4	24.4	4.6695	41	41	0.0011744	1.9216	33030000	33030000	2	2
NNU_02575-RA	NNU_02575-RA	6	6	6		1	6	6	6	9.9	9.9	9.9	66.128	604	604	0	9.9127	240460000	240460000	9	9
NNU_02576-RA	NNU_02576-RA	3	3	3		1	3	3	3	9.5	9.5	9.5	42.545	388	388	0	15.006	19725000	19725000	6	6
NNU_02577-RA	NNU_02577-RA	5	5	5		1	5	5	5	27	27	27	32.18	296	296	0	33.567	96017000	96017000	6	6
NNU_02580-RA	NNU_02580-RA	23	23	14		1	23	23	14	33.9	33.9	21.6	73.475	666	666	0	206.15	18997000000	18778000000	161	161
NNU_02581-RA	NNU_02581-RA	11	11	2		1	11	11	2	23.6	23.6	5.6	65.803	593	593	0	152.7	2643300000	2580900000	35	35
NNU_02584-RA	NNU_02584-RA	9	9	3		1	9	9	3	18.4	18.4	5.3	64.948	581	581	0	55.619	478800000	471160000	23	23
NNU_02588-RA	NNU_02588-RA	3	1	1		1	3	1	1	11.7	4.3	4.3	32.013	281	281	0	3.1165	42733000	42733000	2	2
NNU_02589-RA	NNU_02589-RA	7	7	5		1	7	7	5	10.2	10.2	8.1	116.45	1059	1059	0	49.983	148920000	145570000	16	16
NNU_02597-RA	NNU_02597-RA	3	3	3		1	3	3	3	18.5	18.5	18.5	18.746	178	178	0	10.511	148680000	148680000	4	4
NNU_02598-RA	NNU_02598-RA;NNU_02595-RA;NNU_10110-RA	4;2;1	4;2;1	4;2;1	;	3	4	4	4	9.7	9.7	9.7	52.172	476	476;501;476	0	11.584	30807000	30807000	4	4
NNU_02608-RA	NNU_02608-RA	13	13	11		1	13	13	11	26.8	26.8	25.3	61.29	549	549	0	137.2	3337200000	3199400000	47	47
NNU_02611-RA	NNU_02611-RA	10	8	8		1	10	8	8	16.7	12.8	12.8	63.593	580	580	0	24.242	194570000	194570000	11	11
NNU_02612-RA	NNU_02612-RA	7	7	7		1	7	7	7	21.3	21.3	21.3	47.744	432	432	0	28.528	209390000	209390000	8	8
NNU_02615-RA	NNU_02615-RA;NNU_08080-RA	7;1	7;1	5;0		2	7	7	5	9.5	9.5	6.9	103.9	928	928;1061	0	31.857	155990000	155990000	9	9
NNU_02618-RA	NNU_02618-RA	14	13	11		1	14	13	11	7.7	7.4	6.5	230.11	2131	2131	0	29.042	122870000	122870000	13	13
NNU_02620-RA	NNU_02620-RA;NNU_10124-RA	3;2	3;2	3;2	;	2	3	3	3	28.8	28.8	28.8	16.484	146	146;234	0	19.499	292010000	292010000	5	5
NNU_02625-RA	NNU_02625-RA	4	4	4		1	4	4	4	7.6	7.6	7.6	67.264	603	603	0.00037327	2.415	14036000	14036000	3	3
NNU_02626-RA	NNU_02626-RA	3	2	2		1	3	2	2	5.3	3.5	3.5	66.553	605	605	0	6.3487	10794000	10794000	2	2
NNU_02629-RA	NNU_02629-RA	2	2	2		1	2	2	2	4	4	4	51.3	472	472	0.0002531	2.5158	5893400	5893400	2	2
NNU_02630-RA	NNU_02630-RA	1	1	1		1	1	1	1	1.8	1.8	1.8	89.491	789	789	0	3.1209	4419600	4419600	1	1
NNU_02632-RA	NNU_02632-RA	1	1	1		1	1	1	1	8	8	8	24.741	224	224	0.0037196	1.6397	386600	386600	1	1
NNU_02633-RA	NNU_02633-RA	4	4	4		1	4	4	4	12.6	12.6	12.6	27.393	246	246	0	13.191	507580000	507580000	6	6
NNU_02634-RA	NNU_02634-RA	6	5	5		1	6	5	5	17.2	15.5	15.5	49.444	453	453	0	20.567	500050000	500050000	9	9
NNU_02636-RA	NNU_02636-RA	5	5	5		1	5	5	5	41	41	41	14.628	134	134	0	16.354	216050000	216050000	11	11
NNU_02637-RA	NNU_02637-RA	3	3	3		1	3	3	3	13.5	13.5	13.5	24.032	215	215	0	4.9774	269210000	269210000	5	5
NNU_02638-RA	NNU_02638-RA	3	3	3		1	3	3	3	7.5	7.5	7.5	57.401	506	506	0	6.7709	37916000	37916000	3	3
NNU_02639-RA	NNU_02639-RA	3	3	3		1	3	3	3	18.5	18.5	18.5	30.237	281	281	0	15.67	151270000	151270000	8	8
NNU_02645-RA	NNU_02645-RA;NNU_24299-RA	1;1	1;1	1;1	;	2	1	1	1	3.7	3.7	3.7	38.426	328	328;352	0	4.9147	9401600	9401600	2	2
NNU_19718-RA	NNU_19718-RA;NNU_02646-RA	3;3	3;3	3;3	;	2	3	3	3	17.6	17.6	17.6	14.598	125	125;125	0	30.63	113660000	106230000	9	9
NNU_02652-RA	NNU_02652-RA	7	7	7		1	7	7	7	11.3	11.3	11.3	86.209	776	776	0	161.28	439870000	414620000	17	17
NNU_02654-RA	NNU_02654-RA	16	16	11		1	16	16	11	48.1	48.1	37	42.409	389	389	0	176.82	5719300000	5573400000	52	52
NNU_02658-RA	NNU_02658-RA	4	4	4		1	4	4	4	3.5	3.5	3.5	125.31	1112	1112	0	3.553	23461000	23461000	4	4
NNU_02660-RA	NNU_02660-RA	1	1	1		1	1	1	1	5.3	5.3	5.3	26.736	244	244	0.0004914	2.302	4411800	4411800	1	1
NNU_02665-RA	NNU_02665-RA	2	1	1		1	2	1	1	2.9	1.9	1.9	85.597	770	770	0.0041489	1.5988	0	0	1	1
NNU_02666-RA	NNU_02666-RA	2	2	2		1	2	2	2	9.8	9.8	9.8	30.233	265	265	0	3.366	13070000	13070000	1	1
NNU_02667-RA	NNU_02667-RA	4	4	4		1	4	4	4	11.6	11.6	11.6	37.9	328	328	0	5.4495	52539000	52539000	5	5
NNU_02668-RA	NNU_02668-RA	1	1	1		1	1	1	1	3.5	3.5	3.5	72.35	652	652	0	20.711	3473300	3473300	1	1
NNU_02670-RA	NNU_02670-RA	7	7	7		1	7	7	7	24.9	24.9	24.9	44.341	409	409	0	28.376	271880000	271880000	11	11
NNU_02671-RA	NNU_02671-RA	3	2	2		1	3	2	2	16.8	11.5	11.5	38.642	339	339	0	17.188	6076800	6076800	3	3
NNU_02672-RA	NNU_02672-RA	1	1	1		1	1	1	1	2.4	2.4	2.4	45.619	412	412	0.00083792	2.0874	20147000	20147000	1	1
NNU_02673-RA	NNU_02673-RA	3	3	3		1	3	3	3	5.2	5.2	5.2	72.497	650	650	0	3.8166	21968000	21968000	3	3
NNU_02676-RA	NNU_02676-RA	4	4	4		1	4	4	4	21.7	21.7	21.7	31.486	267	267	0	9.607	11623000	11623000	5	5
NNU_02680-RA	NNU_02680-RA	4	4	4		1	4	4	4	6.1	6.1	6.1	80.909	718	718	0	7.3825	28327000	28327000	7	7
NNU_02682-RA	NNU_02682-RA	2	2	2		1	2	2	2	15.3	15.3	15.3	20.088	176	176	0.00060694	2.2109	71595000	71595000	3	3
NNU_02686-RA	NNU_02686-RA;NNU_07898-RA	2;1	2;1	2;1	;	2	2	2	2	4.4	4.4	4.4	74.246	666	666;617	0	3.9324	11486000	11486000	1	1
NNU_02690-RA	NNU_02690-RA	4	4	4		1	4	4	4	4.5	4.5	4.5	92.095	826	826	0	6.0851	44893000	44893000	7	7
NNU_02691-RA	NNU_02691-RA	7	7	7		1	7	7	7	12.3	12.3	12.3	69.305	627	627	0	18.196	50813000	50813000	10	10
NNU_02692-RA	NNU_02692-RA;NNU_21761-RA	2;1	2;1	1;0	;	2	2	2	1	15.1	15.1	5.9	17.055	152	152;590	0	3.8498	20462000	20462000	3	3
NNU_02699-RA	NNU_02699-RA	5	5	5		1	5	5	5	27.6	27.6	27.6	31.279	290	290	0	40.055	465740000	457680000	15	15
NNU_02703-RA	NNU_02703-RA;NNU_25449-RA	11;9	6;4	6;4	;	2	11	6	6	31.3	17.2	17.2	45.477	396	396;394	0	26.282	593940000	563720000	18	18
NNU_02704-RA	NNU_02704-RA	6	6	6		1	6	6	6	13.6	13.6	13.6	62.201	552	552	0	10.38	19648000	19648000	5	5
NNU_02708-RA	NNU_02708-RA	2	2	2		1	2	2	2	2.9	2.9	2.9	106.88	981	981	0	3.9979	2948000	2948000	2	2
NNU_02724-RA	NNU_02724-RA	3	1	1		1	3	1	1	36.2	18.8	18.8	8.0385	69	69	0	10.08	107700000	107700000	5	5
NNU_02725-RA	NNU_02725-RA	5	5	3		1	5	5	3	8.7	8.7	5.9	78.427	734	734	0	10.798	40241000	40241000	8	8
NNU_02728-RA	NNU_02728-RA	6	6	6		1	6	6	6	22.1	22.1	22.1	47.614	435	435	0	138.64	449020000	441590000	16	16
NNU_02729-RA	NNU_02729-RA	8	8	4		1	8	8	4	20	20	11.1	45.877	395	395	0	72.725	1066900000	1063700000	15	15
NNU_02730-RA	NNU_02730-RA	1	1	1		1	1	1	1	5.8	5.8	5.8	21.273	189	189	0.00013416	2.9939	6612000	6612000	1	1
NNU_02731-RA	NNU_02731-RA	4	4	4		1	4	4	4	12	12	12	28.988	251	251	0	6.5726	255270000	255270000	7	7
NNU_02732-RA	NNU_02732-RA	1	1	1		1	1	1	1	3.6	3.6	3.6	46.773	421	421	0	17.262	11489000	11489000	1	1
NNU_02738-RA	NNU_02738-RA	5	5	5		1	5	5	5	9.2	9.2	9.2	76.521	665	665	0	14.722	278610000	278610000	12	12
NNU_02739-RA	NNU_02739-RA	7	6	6		1	7	6	6	10.2	8.9	8.9	87.251	764	764	0	6.5211	36225000	36225000	6	6
NNU_02743-RA	NNU_02743-RA	10	10	6		1	10	10	6	22	22	14	58.925	508	508	0	21.613	453600000	447040000	13	13
NNU_02744-RA	NNU_02744-RA	6	6	5		1	6	6	5	30.1	30.1	24.8	28.023	246	246	0	64.424	1172300000	1172300000	14	14
NNU_02745-RA	NNU_02745-RA	9	5	5		1	9	5	5	16.8	9.8	9.8	67.196	584	584	0	14.127	121660000	121660000	14	14
NNU_02748-RA	NNU_02748-RA	2	2	2		1	2	2	2	23.6	23.6	23.6	15.33	144	144	0	11.773	54122000	54122000	3	3
NNU_02751-RA	NNU_02751-RA;NNU_23569-RA	9;1	9;1	8;1		2	9	9	8	19.5	19.5	17.3	79.039	729	729;359	0	47.069	555770000	555770000	20	20
NNU_02752-RA	NNU_02752-RA	5	5	4		1	5	5	4	4.6	4.6	3.9	138.97	1241	1241	0	4.1445	17107000	17107000	5	5
NNU_23743-RA	NNU_23743-RA;NNU_02753-RA	1;1	1;1	1;1	;	2	1	1	1	15	15	15	8.822	80	80;80	0.00037523	2.4417	9020200	9020200	1	1
NNU_02754-RA	NNU_02754-RA	3	3	3		1	3	3	3	12.4	12.4	12.4	29.536	258	258	0	29.685	104510000	103950000	7	7
NNU_02755-RA	NNU_02755-RA	4	4	4		1	4	4	4	13	13	13	52.485	476	476	0	17.29	50725000	50725000	5	5
NNU_02757-RA	NNU_02757-RA	3	3	3		1	3	3	3	37.1	37.1	37.1	13.72	116	116	0	13.325	274270000	274270000	4	4
NNU_02758-RA	NNU_02758-RA	1	1	1		1	1	1	1	4.6	4.6	4.6	31.081	280	280	0.00013348	2.9428	2462100	2462100	1	1
NNU_02760-RA	NNU_02760-RA;NNU_21852-RA	11;1	4;0	4;0		2	11	4	4	38.2	12	12	30.148	275	275;139	0	111.25	1000100000	991980000	35	35
NNU_02763-RA	NNU_02763-RA	2	2	2		1	2	2	2	5.2	5.2	5.2	45.46	407	407	0	3.2917	34323000	34323000	2	2
NNU_02764-RA	NNU_02764-RA	12	3	3		1	12	3	3	22.3	8.2	8.2	72.359	645	645	0	16.543	15629000	15629000	3	3
NNU_02765-RA	NNU_02765-RA	11	9	2		1	11	9	2	11.8	9.7	2.7	122.72	1096	1096	0	47.301	235680000	227360000	16	16
NNU_02769-RA	NNU_02769-RA	2	2	2		1	2	2	2	5.8	5.8	5.8	37.456	325	325	0	5.5974	19928000	19928000	4	4
NNU_02770-RA	NNU_02770-RA	2	2	2		1	2	2	2	3.1	3.1	3.1	74.952	688	688	0	3.7448	17012000	17012000	4	4
NNU_02771-RA	NNU_02771-RA	11	6	6		1	11	6	6	17.4	12.5	12.5	78.312	718	718	0	23.346	100450000	100450000	8	8
NNU_02772-RA	NNU_02772-RA	9	7	7		1	9	7	7	19.1	13.6	13.6	59.637	529	529	0	25.265	311660000	311660000	14	14
NNU_02773-RA	NNU_02773-RA	2	1	1		1	2	1	1	7.5	4.5	4.5	44.303	402	402	0.00049438	2.3582	403330	403330	1	1
NNU_02776-RA	NNU_02776-RA	1	1	1		1	1	1	1	5.7	5.7	5.7	21.505	192	192	0.0011729	1.9125	22244000	22244000	1	1
NNU_02780-RA	NNU_02780-RA	8	8	7		1	8	8	7	15.9	15.9	15	78.838	729	729	0	111.31	206930000	206930000	12	12
[truncated: 8,409 more rows]
