# Supplementary material for: DIA-Based Quantitative Proteomics Reveals the Protein Regulatory Networks of Floral Thermogenesis in Nelumbo nucifera
Source: Int J Mol Sci. 2021 Jul 31;22(15):8251. doi: 10.3390/ijms22158251 (PMC8347412; doi:10.3390/ijms22158251)
Supplement: Supplementary file 1 [file ijms-22-08251-s001.zip › ijms-1311797-supplementary/Supplementary data/Table S10.xlsx]

## Sheet: Sheet1
Table S10. Measurement of receptacle temperature and ambient temperature
Stage	Sample ID	Receptacle temperature (℃)	Air temperature (℃)
Stage 1	a-1	28.1	26.7
	a-2	28	26.5
	a-3	28.3	26.5
	a-4	28.8	26.8
	a-5	28.5	26.4
Stage 2	b-1	29.7	26.4
	b-2	31.5	26.2
	b-3	30.6	26.5
	b-4	29.9	26.4
	b-5	29.5	26.3
Stage 3	c-1	31.4	26.5
	c-2	31	26.7
	c-3	31	26.8
	c-4	33.2	26.7
	c-5	32.4	26.6
Stage 4	d-1	30.9	26.2
	d-2	31	26.7
	d-3	30.3	26.6
	d-4	30.4	26.6
	d-5	29.4	26.7
Stage 5	e-1	27.4	26.8
	e-2	27.7	27
	e-3	27.5	27.1
	e-4	27.3	27
	e-5	27.8	27.2
The whole measurement process was carried out from 05:00 to 06:00 in the morning.
