# Supplementary material for: DIA-Based Quantitative Proteomics Reveals the Protein Regulatory Networks of Floral Thermogenesis in Nelumbo nucifera
Source: Int J Mol Sci. 2021 Jul 31;22(15):8251. doi: 10.3390/ijms22158251 (PMC8347412; doi:10.3390/ijms22158251)
Supplement: Supplementary file 1 [file ijms-22-08251-s001.zip › ijms-1311797-supplementary/Supplementary data/Table S11.xlsx]

## Sheet: Sheet1
Table S11. The primers used in qRT-PCR assays
Gene ID		Primer sequences (5'to 3')
NnEF1a	Forward primer	GGTATCCTCAAGGCTGGAAT
	Reverse primer	CACGCTTCAGATCCTTCACT
NNU_06050	Forward primer	GGACAAGGGCAACATCCAGA
	Reverse primer	AGTGATACCCAAGAGGGGCT
NNU_03736	Forward primer	TGAAGGGAAGTTGCCACCTG
	Reverse primer	CCAGTCCAAAGAGCCCCTAC
NNU_13276	Forward primer	ACGTCCCAAATCCAGCCATT
	Reverse primer	CCCAACAGAAATGGGACCGA
NNU_09856	Forward primer	AGGTTCTCGTCCCACTATCG
	Reverse primer	ATCAAGGCGGTCTCGTTCTG
NNU_10646	Forward primer	CAGCCTCCACTCCATCCAAC
	Reverse primer	GGTCGGGGCATGTAGGTTAC
NNU_00101	Forward primer	GGCGATTCCAAGTCAGGAGA
	Reverse primer	TGAGTAACCAGGGGTTGTGC
NNU_24547	Forward primer	TTTCCTGGCTAACAGCAGGG
	Reverse primer	CACTTGCTGCTCCATACTGC
NNU_26033	Forward primer	GCAGGGATCTTGGGCATTCT
	Reverse primer	TCCTCTCCCAGCAACTCCTT
NNU_13835	Forward primer	GCTGCCCTGAGTTGGAAGAA
	Reverse primer	ACCCCATCCAGCTCCTGTAA
NNU_03292	Forward primer	TGGAACCCCGAGTCGTATCT
	Reverse primer	ATTCAATCCCTTGGGGCAGG
NNU_06853	Forward primer	TACAACCAACTCACCGGCTC
	Reverse primer	GAGGTCGAGACGCATTAGGG
NNU_09824	Forward primer	CGAACGGAACACTGGACTCA
	Reverse primer	AAATTCGCCGTGTGTGGTTG
