# Supplementary material for: DIA-Based Quantitative Proteomics Reveals the Protein Regulatory Networks of Floral Thermogenesis in Nelumbo nucifera
Source: Int J Mol Sci. 2021 Jul 31;22(15):8251. doi: 10.3390/ijms22158251 (PMC8347412; doi:10.3390/ijms22158251)
Supplement: Supplementary file 1 [file ijms-22-08251-s001.zip › ijms-1311797-supplementary/Supplementary data/Table S2.xlsx]

## Sheet: Sheet1
Table S2. Details of the proteins identified and quantified by DIA-MS
Protein	stage1_1	stage1_2	stage1_3	stage2_4	stage2_5	stage2_6	stage3_7	stage3_8	stage3_9	stage4_10	stage4_11	stage4_12	stage5_13	stage5_14	stage5_15	ProteinGroup
NNU_00005-RA	13.2903	14.172	12.8465	13.2259	12.9938	12.7947	NA	NA	NA	NA	12.9159	12.6182	NA	12.9421	13.1531	NNU_00005-RA
NNU_00019-RA	13.2021	12.8433	13.1401	14.6444	14.6748	14.4811	13.8365	13.9401	13.7646	15.0419	14.9439	14.7484	17.6652	17.5089	17.6819	NNU_00019-RA
NNU_00021-RA	14.4923	14.4638	14.5264	14.6919	14.8123	14.8744	14.1512	14.0094	13.9791	14.5288	14.131	14.2977	15.348	15.373	15.3409	NNU_00021-RA
NNU_00024-RA	20.333	20.392	20.3096	20.0755	20.199	20.1189	19.4206	19.4538	19.3504	19.0853	19.2288	19.2085	19.3759	19.5622	19.5635	NNU_00024-RA
NNU_00029-RA	13.2986	13.4066	13.1945	NA	13.2171	13.2368	13.0743	12.2023	12.6202	12.4518	12.4414	12.5141	NA	NA	12.0149	NNU_00029-RA
NNU_00033-RA	18.9479	18.762	18.8149	18.7127	18.9338	18.7098	18.5918	18.6927	18.4928	18.2413	18.3946	18.3035	18.2234	18.2286	18.2916	NNU_00033-RA
NNU_00040-RA	NA	NA	NA	NA	NA	NA	11.9692	11.6468	11.462	12.7975	12.8103	12.3965	13.7515	13.5795	13.7328	NNU_00040-RA
NNU_00048-RA	17.7666	17.8347	17.6885	17.8549	17.7261	17.6581	17.7962	17.2849	17.4907	16.9701	17.4718	17.1569	15.6852	15.4137	15.8486	NNU_00048-RA
NNU_00064-RA	23.7576	23.7125	23.6658	24.0015	23.855	24.0045	24.5121	24.5514	24.5252	24.5463	24.4585	24.4839	23.9	23.9988	23.8849	NNU_00064-RA
NNU_00065-RA	14.2558	11.3232	13.4349	13.2303	10.8816	13.3881	11.1294	13.4245	16.3932	16.7605	16.7797	17.2414	16.6513	16.6147	16.5107	NNU_00065-RA
NNU_00066-RA	14.2253	14.1829	14.115	14.022	13.7455	13.9199	NA	13.5606	12.9672	13.2641	NA	NA	12.7702	12.6412	13.0564	NNU_00066-RA
NNU_00073-RA	20.8035	20.8649	20.7362	20.5813	20.5592	20.6171	20.5132	20.367	20.3306	20.3751	20.4023	20.2954	20.3684	20.485	20.3441	NNU_00073-RA
NNU_00075-RA	13.2388	13.301	13.1115	13.7843	13.8895	13.7304	14.1039	14.2959	14.2707	14.4437	14.6017	14.5812	14.0349	13.964	13.9333	NNU_00075-RA
NNU_00077-RA	12.919	13.1472	12.7688	13.2124	12.9028	13.2808	13.1444	13.1882	13.0604	13.1735	13.0224	13.07	11.7244	11.5635	11.6649	NNU_00077-RA
NNU_00080-RA	16.9475	17.0178	16.9482	16.8323	16.9896	16.8303	16.621	16.6084	16.6522	16.9843	17.031	17.0273	17.527	17.7437	17.4749	NNU_00080-RA
NNU_00101-RA	20.3617	20.4628	20.1486	20.575	20.71	20.7392	21.1875	21.1745	21.0137	21.0573	21.1244	21.2369	21.5482	21.3614	21.2652	NNU_00101-RA
NNU_00104-RA	12.8856	12.9016	13.0754	13.0741	12.8897	13.3391	NA	NA	NA	13.9615	13.9719	14.1256	17.7865	17.6468	17.798	NNU_00104-RA
NNU_00107-RA	13.0603	13.4065	12.9903	12.8123	12.9136	13.2497	14.1139	14.1077	13.3658	14.9469	14.7425	14.5068	15.8643	16.1136	16.0952	NNU_00107-RA
NNU_00121-RA	10.7643	NA	NA	NA	NA	NA	NA	NA	NA	NA	NA	NA	NA	NA	11.1383	NNU_00121-RA
NNU_00126-RA	21.7481	21.7253	21.6932	21.6972	21.6563	21.6567	21.6178	21.53	21.5852	21.1821	21.1147	21.3108	21.6191	21.7459	21.752	NNU_00126-RA
NNU_00127-RA	15.999	16.0799	16.1871	16.255	16.3451	16.3324	16.4835	16.6509	16.5118	16.1805	15.8292	16.0922	16.3182	16.2625	16.2014	NNU_00127-RA
NNU_00139-RA	16.6987	16.7466	16.7129	16.8268	16.8147	16.7414	17.0472	17.0028	16.9362	16.8264	16.7887	16.7108	16.8471	16.9552	17.1777	NNU_00139-RA
NNU_00142-RA	10.9171	10.8599	10.165	NA	11.3113	11.0285	NA	10.5494	NA	NA	10.5843	NA	11.2602	12.054	11.0688	NNU_00142-RA
NNU_00143-RA	13.7682	13.7707	13.7232	14.3127	14.0741	14.232	13.9359	13.9087	13.9865	14.6577	14.5222	14.7406	13.4437	13.6003	13.3726	NNU_00143-RA
NNU_00150-RA	12.845	12.8801	12.5959	11.3649	11.4265	11.58	NA	NA	10.8208	NA	NA	NA	11.2348	NA	11.326	NNU_00150-RA;NNU_16115-RA
NNU_00158-RA	13.0545	13.3567	NA	NA	13.5603	NA	13.4841	13.6222	13.3294	13.2772	13.5593	13.1943	13.3434	13.981	NA	NNU_00158-RA
NNU_00162-RA	20.3033	20.2674	20.2537	20.1308	20.0702	20.0376	19.6684	19.7397	19.7343	19.5149	19.4841	19.3478	19.028	19.0993	19.1711	NNU_00162-RA
NNU_00171-RA	14.6071	14.7343	13.9275	14.3515	14.4881	14.4407	13.261	13.5776	NA	13.0828	13.2504	13.0202	13.6495	13.6453	13.7969	NNU_00171-RA
NNU_00172-RA	16.1427	16.2052	15.7432	15.8156	16.0202	15.9522	15.7577	15.6321	15.642	15.5003	15.7551	15.7639	16.4518	16.4785	16.5921	NNU_00172-RA
NNU_00173-RA	20.2508	20.2476	19.9819	20.1893	20.1549	20.1158	20.7266	20.7212	20.6841	20.9867	20.9227	20.9262	20.0788	20.2136	20.2148	NNU_00173-RA
NNU_00188-RA	12.9938	13.7476	13.721	12.97	13.4076	13.4088	13.3554	15.6701	NA	13.2234	13.1189	NA	13.6679	13.6554	13.2869	NNU_00188-RA
NNU_00190-RA	18.2275	17.9811	18.1077	18.1914	18.211	18.2019	17.7575	17.709	17.8181	17.0585	17.2991	17.2468	16.887	16.7618	17.0132	NNU_00190-RA
NNU_00191-RA	19.8053	19.6458	19.544	19.5729	19.5563	19.4851	19.4526	19.1967	19.029	19.0151	19.0614	18.9969	18.7958	18.9154	18.9955	NNU_00191-RA
NNU_00194-RA	14.4857	14.2357	14.2611	14.1413	14.2667	14.5017	13.5478	NA	NA	NA	NA	NA	13.6145	NA	NA	NNU_00194-RA
NNU_00195-RA	14.1225	14.3399	14.3041	14.1703	14.3681	14.5117	14.499	14.5147	14.614	14.0305	14.3387	14.0388	13.7286	13.799	13.8294	NNU_00195-RA
NNU_00196-RA	15.0238	15.0921	14.8435	14.8822	14.5571	14.8647	14.5734	14.645	14.3817	14.4825	14.3728	14.4671	NA	12.3441	12.4805	NNU_00196-RA
NNU_00197-RA	17.3698	17.862	16.8673	18.0596	18.2573	18.2047	18.7304	18.8004	18.9088	19.2092	19.0104	19.1588	17.162	18.5509	17.0464	NNU_00197-RA;NNU_08015-RA
NNU_00199-RA	19.8514	19.9279	19.7958	19.8307	19.6667	19.5646	19.6142	19.4716	19.614	19.7599	19.6148	19.6616	18.2141	18.1926	18.2453	NNU_00199-RA;NNU_08920-RA
NNU_00203-RA	16.0913	16.36	15.4631	16.2613	16.0522	15.4123	15.8758	15.8349	15.9932	15.1057	14.8626	15.4485	14.4315	14.6443	15.127	NNU_00203-RA
NNU_00204-RA	15.5073	15.6006	15.4985	15.7399	15.5091	15.7205	16.0021	16.0822	15.8977	15.8905	15.704	15.8141	16.005	15.7973	16.0935	NNU_00204-RA
NNU_00207-RA	16.2745	16.2087	16.2839	16.2218	16.1639	16.0169	16.1299	16.1139	16.1091	15.7985	15.9454	15.8566	16.0858	16.2448	16.1573	NNU_00207-RA
NNU_00209-RA	13.1694	13.2154	13.1978	13.4355	13.2742	13.9722	13.416	13.4488	13.3321	14.222	14.039	14.0702	13.77	14.6559	13.7797	NNU_00209-RA
NNU_00218-RA	12.865	13.7503	14.0788	12.5218	13.1216	14.2459	13.7277	13.5153	13.7894	14.8403	14.8827	14.9613	15.2861	15.2442	15.1481	NNU_00218-RA
NNU_00221-RA	18.4404	18.3836	18.3584	18.4555	18.3846	18.5445	17.792	17.8729	17.9517	16.9399	17.3319	17.2788	17.9	17.8861	18.082	NNU_00221-RA
NNU_00227-RA	15.5818	15.6758	15.5837	15.2812	15.0015	15.549	14.168	13.2781	14.036	13.8938	13.0319	14.0519	13.9429	15.0834	15.2862	NNU_00227-RA
NNU_00228-RA	14.7779	14.8588	14.5765	14.575	14.7656	14.4675	14.2301	14.3511	14.3731	14.2104	13.846	14.2484	14.1849	14.2759	14.4817	NNU_00228-RA
NNU_00236-RA	16.4471	16.4522	16.5814	16.5608	16.5675	16.3627	15.597	15.4365	15.7475	15.0689	14.8742	15.1011	14.5593	14.9132	14.8263	NNU_00236-RA
NNU_00238-RA	13.7715	14.4688	NA	14.3648	14.3825	14.2058	14.6283	14.8861	14.7638	14.9858	14.682	15.0844	14.7667	14.8519	14.8617	NNU_00238-RA
NNU_00240-RA	16.4553	16.5272	16.6651	16.7376	16.6094	16.1768	17.6959	17.8095	17.6732	17.5811	17.4699	17.5167	18.0107	18.2528	18.1456	NNU_00240-RA
NNU_00245-RA	23.3022	23.362	23.1093	23.4413	23.4943	23.5206	23.9743	23.828	23.8875	24.0177	23.9552	23.9841	23.7821	23.8492	23.8644	NNU_00245-RA
NNU_00253-RA	14.4823	14.8264	14.5357	15.4482	15.4924	15.6515	16.4854	16.266	16.2156	16.537	16.2541	16.1295	17.2952	17.4906	17.5227	NNU_00253-RA
NNU_00263-RA	21.1709	21.2201	21.1572	20.9928	20.9526	20.9406	20.3913	20.2538	20.2339	20.1855	20.2131	20.2968	20.5399	20.5742	20.7901	NNU_00263-RA
NNU_00264-RA	20.7663	21.0221	20.7496	20.6678	20.6117	20.6119	20.2411	20.2308	20.4327	20.2938	20.4225	20.3558	20.4384	20.5171	20.4932	NNU_00264-RA
NNU_00266-RA	13.1258	13.1536	13.3545	12.5961	13.4551	13.4523	12.3873	12.8569	13.1331	NA	12.3167	12.3813	11.8733	12.1566	11.7294	NNU_00266-RA
NNU_00268-RA	20.3868	20.3684	20.4967	20.3118	20.3705	20.306	20.0314	20.0566	20.1905	20.1066	19.9399	20.0178	20.1819	20.1295	19.9942	NNU_00268-RA
NNU_00275-RA	14.824	15.1558	14.6012	15.4178	14.982	15.0401	15.7958	15.9786	15.3553	15.8387	15.5798	15.7689	15.2867	15.5169	15.5318	NNU_00275-RA;NNU_14436-RA
NNU_00278-RA	21.9829	21.837	21.765	21.913	21.8531	21.7425	21.4925	21.6484	21.5283	21.46	21.5755	21.499	20.8516	20.9131	20.9529	NNU_00278-RA
NNU_00294-RA	NA	NA	NA	NA	NA	NA	12.8901	12.3638	13.3695	13.2391	NA	NA	15.6624	15.9935	15.6371	NNU_00294-RA
NNU_00299-RA	15.838	15.5464	15.6264	15.4714	15.5543	15.6614	15.1314	15.1533	15.2708	15.0476	14.9841	15.0744	14.4475	14.7822	14.6639	NNU_00299-RA
NNU_00300-RA	NA	NA	NA	NA	NA	NA	12.905	13.1324	NA	NA	12.6992	NA	14.5767	14.6319	14.3525	NNU_00300-RA
NNU_00301-RA	15.0347	14.6843	15.2141	14.9617	14.9223	14.8477	15.4298	15.1855	15.1559	15.3211	15.2762	15.2388	16.1222	15.9965	16.1583	NNU_00301-RA
NNU_00302-RA	16.1032	16.2301	16.6993	16.2298	16.0999	16.2445	16.3115	16.284	16.1644	15.7574	15.8548	15.9756	15.7577	15.7211	15.7239	NNU_00302-RA
NNU_00307-RA	15.5139	15.3739	14.8383	15.0471	14.7635	15.2969	14.1734	14.5042	14.7524	13.9737	NA	NA	13.9556	NA	14.6019	NNU_00307-RA
NNU_00314-RA	13.0322	12.8943	12.4984	12.3471	12.7973	12.6775	NA	NA	NA	NA	NA	NA	11.6798	12.2485	12.2912	NNU_00314-RA
NNU_00323-RA	15.2732	14.5266	15.475	13.533	14.2693	14.626	17.0522	16.5384	17.2352	16.2889	17.2779	17.4264	13.8099	NA	NA	NNU_00323-RA;NNU_06959-RA
NNU_00324-RA	17.9756	17.783	17.8056	18.1736	17.9988	18.2507	18.6688	18.5791	18.4831	18.8822	18.7538	18.7597	19.0312	19.1418	19.2845	NNU_00324-RA
NNU_00329-RA	19.1917	19.0519	19.2564	19.3557	19.1917	19.3866	18.8777	18.9267	18.8955	18.9609	18.5788	18.9234	18.4242	18.691	18.541	NNU_00329-RA
NNU_00332-RA	19.1142	19.2481	19.1088	19.3873	19.4249	19.4456	19.1668	19.2903	19.129	18.9468	18.8879	19.0993	18.1941	18.1793	18.2612	NNU_00332-RA
NNU_00333-RA	NA	14.2024	13.7955	14.3043	14.2885	14.6448	14.7557	15.0206	14.8123	14.1274	14.1301	14.6703	14.233	14.1391	14.0029	NNU_00333-RA
NNU_00334-RA	16.5057	16.4506	16.4578	16.5582	16.7021	16.6491	16.8419	16.8426	16.6842	16.7193	16.6592	16.7564	16.0631	16.2461	16.382	NNU_00334-RA
NNU_00338-RA	14.9618	14.8622	14.8515	15.2085	15.2626	15.139	16.0344	15.8692	15.9598	17.2595	17.2199	17.1714	17.3923	17.8031	17.479	NNU_00338-RA
NNU_00340-RA	18.425	18.2512	18.4185	18.2546	18.1661	18.1532	17.8558	17.8671	17.8952	17.7436	17.7972	17.9011	17.9139	18.0037	17.9111	NNU_00340-RA
NNU_00346-RA	14.5524	14.6547	14.9064	14.6883	14.8472	14.6859	13.984	14.4394	14.2801	14.3244	14.4369	14.6432	15.0961	15.2972	14.9479	NNU_00346-RA
NNU_00347-RA	17.8218	17.571	17.6723	17.5784	17.593	17.7432	17.4563	17.4416	17.4646	17.4909	17.3258	17.2707	16.3786	16.5395	16.4232	NNU_00347-RA;NNU_00829-RA
NNU_00348-RA	14.0399	14.1802	13.5932	13.9009	13.8854	13.8558	12.5586	12.369	12.362	12.0771	11.8985	11.7843	11.6995	NA	11.5768	NNU_00348-RA
NNU_00349-RA	12.6894	12.6335	12.1309	NA	12.4814	NA	12.4242	12.1953	NA	12.9248	NA	13.3655	13.2015	13.0612	13.2732	NNU_00349-RA
NNU_00350-RA	16.6823	16.5754	16.6806	16.4503	16.3288	16.4964	15.8519	16.032	16.1009	15.8909	15.6414	15.4353	15.4334	15.4145	15.6573	NNU_00350-RA
NNU_00353-RA	NA	NA	13.2183	NA	NA	NA	13.1149	NA	NA	NA	NA	NA	NA	NA	NA	NNU_00353-RA
NNU_00358-RA	16.1913	16.3911	15.9803	15.9634	16.0046	15.7473	15.8864	15.8326	15.8592	16.5972	16.6351	16.574	15.7236	16.0657	15.9744	NNU_00358-RA
NNU_00360-RA	18.7763	18.6978	18.5886	19.0995	19.1503	19.0848	19.3197	19.564	19.555	19.6482	19.4491	19.4586	19.761	19.9609	19.7858	NNU_00360-RA
NNU_00361-RA	16.4886	16.6266	16.2029	16.1109	15.9878	16.0516	15.5257	15.6483	15.478	15.4325	15.7595	15.7424	15.0919	15.108	15.1559	NNU_00361-RA
NNU_00362-RA	18.6574	18.7595	18.5076	18.3618	18.3705	18.2877	18.2716	18.2093	18.1524	18.0254	17.8384	17.9797	17.8519	17.8575	17.8668	NNU_00362-RA
NNU_00366-RA	14.9436	14.5661	14.7163	15.0726	14.6935	14.8817	14.9368	14.5531	14.9852	15.3565	14.9982	15.3224	14.7613	14.5532	14.6335	NNU_00366-RA
NNU_00368-RA	14.7526	14.8949	14.6726	14.8817	14.7852	14.7278	14.7963	14.7747	14.7805	14.603	14.7381	14.7978	14.5457	14.3066	14.6296	NNU_00368-RA
NNU_00373-RA	NA	NA	NA	NA	NA	NA	NA	NA	NA	11.3163	11.6011	11.2928	10.8715	10.6346	11.3822	NNU_00373-RA
NNU_00374-RA	19.2025	19.0189	19.0483	18.9131	18.907	18.8441	18.9697	18.7879	18.7098	18.8011	18.4892	18.4098	18.6052	18.2026	18.2416	NNU_00374-RA
NNU_00376-RA	14.329	14.1115	14.3977	13.8297	13.6222	13.874	14.0997	13.6447	13.6342	12.7617	12.9568	12.8128	12.9809	12.6956	12.1352	NNU_00376-RA
NNU_00378-RA	14.3438	14.2361	14.2605	14.4776	14.5778	14.4508	15.0894	14.7685	14.8714	15.0244	15.0081	14.8978	13.9857	13.7837	14.0314	NNU_00378-RA
NNU_00382-RA	17.3105	17.0878	17.174	17.3011	17.1752	17.3756	17.7993	17.8115	17.7801	17.409	17.3525	17.1625	17.4079	17.3197	17.2545	NNU_00382-RA
NNU_00383-RA	18.653	18.7482	18.6714	18.3575	18.3271	18.3498	17.8004	17.6655	17.7391	17.3613	17.3422	17.3125	17.4983	17.7094	17.8131	NNU_00383-RA
NNU_00393-RA	15.0794	15.0498	15.0236	15.5462	15.4611	15.4092	16.0539	15.6684	15.7353	15.7749	15.8429	16.018	15.7767	15.6968	15.8183	NNU_00393-RA
NNU_00398-RA	15.535	15.4307	15.3704	15.4075	15.3799	15.3848	16.5586	16.6712	16.6574	16.2083	16.3481	15.9004	15.9291	15.7985	15.9508	NNU_00398-RA
NNU_00406-RA	11.4539	12.4747	10.4838	12.7013	11.9643	11.4723	11.577	11.891	11.0838	NA	NA	NA	11.2223	11.6989	11.246	NNU_00406-RA
NNU_00407-RA	13.8094	14.0528	14.1589	14.9444	14.4882	14.8039	14.5205	14.5638	14.3608	15.0548	14.9944	15.4201	17.6926	18.0173	17.6449	NNU_00407-RA
NNU_00412-RA	11.7734	12.206	11.743	11.8462	11.3772	11.7534	NA	NA	NA	NA	NA	NA	NA	NA	NA	NNU_00412-RA
NNU_00416-RA	NA	11.3434	NA	NA	NA	NA	NA	NA	NA	NA	NA	NA	12.5947	12.9856	12.7415	NNU_00416-RA
NNU_00422-RA	16.521	15.4683	15.0857	16.037	15.7916	16.0006	16.0151	16.1837	16.0608	16.0592	16.2704	15.324	13.9755	14.2332	13.9618	NNU_00422-RA
NNU_00423-RA	13.595	13.4568	13.206	13.458	13.7653	13.4503	13.1119	13.233	12.9489	13.6646	13.1529	12.6992	13.1014	12.7737	12.3123	NNU_00423-RA
NNU_00425-RA	18.7011	18.8876	18.9395	18.3327	18.5299	18.3288	17.7116	17.1213	17.2336	17.3704	17.6005	17.6219	17.6634	17.558	17.7246	NNU_00425-RA;NNU_18194-RA
NNU_00430-RA	15.3267	NA	15.6857	15.6077	15.7149	15.2043	15.9585	15.5006	15.6964	14.8513	15.4714	15.147	15.2941	15.1618	15.0352	NNU_00430-RA
NNU_00431-RA	17.9627	17.8834	17.9522	18.0344	17.9966	17.8406	18.5542	18.4431	18.5102	18.5201	18.427	18.3783	18.0962	17.9169	17.9322	NNU_00431-RA
NNU_00438-RA	13.1066	13.1694	12.6731	12.9602	13.3759	13.0268	12.7837	12.8841	12.7738	11.9459	12.285	12.3797	9.5192	10.7026	10.5698	NNU_00438-RA;NNU_07740-RA
NNU_00442-RA	17.347	16.6441	17.3091	17.376	16.5773	17.289	17.4782	15.888	16.008	16.2006	17.4146	15.8775	17.4646	17.1459	17.3367	NNU_00442-RA;NNU_23012-RA
NNU_00445-RA	13.2714	13.4127	13.5757	13.509	13.5577	13.5302	12.9726	12.6541	12.5377	NA	NA	12.8792	NA	NA	NA	NNU_00445-RA
NNU_00446-RA	17.5543	17.1757	17.4431	17.1708	17.4535	17.4106	17.8124	17.9236	17.9606	18.4717	18.4595	18.1695	17.9632	18.1911	18.1134	NNU_00446-RA;NNU_07730-RA
NNU_00450-RA	17.5388	17.2709	17.3749	17.5424	17.4599	17.3932	17.7444	17.589	17.6178	17.6434	17.6446	17.7752	18.1352	18.0278	17.9806	NNU_00450-RA
NNU_00457-RA	20.5367	20.5797	20.4342	20.665	20.8161	20.5568	20.2256	20.1422	20.1576	19.5027	19.5385	19.6742	19.1696	19.2569	19.2488	NNU_00457-RA
NNU_00460-RA	19.0684	19.1479	18.9841	18.9701	19.1872	19.248	18.7923	18.9271	18.9691	18.8481	18.7187	19.0506	18.2015	18.3525	18.2975	NNU_00460-RA
NNU_00465-RA	13.7961	13.5405	13.7947	14.0614	14.6452	14.4381	15.3287	15.0874	14.9965	15.3072	15.1386	15.1188	15.9225	15.3919	15.8368	NNU_00465-RA
NNU_00466-RA	14.0785	14.2655	14.054	14.0075	13.9405	13.8858	14.2193	14.4323	14.2603	14.283	14.483	14.5538	14.2952	14.502	14.3567	NNU_00466-RA
NNU_00469-RA	14.6935	14.0123	13.906	14.5581	14.7793	14.7991	14.6364	14.7623	14.6801	14.9282	14.822	14.9477	14.2981	14.1866	13.6266	NNU_00469-RA
NNU_00477-RA	NA	NA	NA	13.1862	12.8623	12.7276	13.5272	13.3764	13.0689	13.3795	13.6752	13.2209	13.3751	13.2269	13.2829	NNU_00477-RA
NNU_00478-RA	22.1318	22.2069	21.8896	22.1184	21.9881	22.2104	21.5301	21.622	21.5657	21.3718	21.3633	21.3742	22.4802	22.4094	22.5833	NNU_00478-RA
NNU_00485-RA	15.8042	15.6277	15.861	15.4506	15.4681	15.517	14.5664	14.5976	14.7361	14.6146	14.5289	14.6064	14.9993	15.2725	15.3362	NNU_00485-RA
NNU_00489-RA	15.9456	15.9936	15.919	18.151	18.0006	17.8952	16.348	16.5159	16.3902	17.9723	18.0522	18.1522	20.9567	20.9634	21	NNU_00489-RA;NNU_07687-RA;NNU_07688-RA
NNU_00492-RA	11.6012	11.9367	11.4113	NA	NA	NA	NA	NA	NA	NA	10.8406	NA	NA	10.3594	11.1731	NNU_00492-RA
NNU_00497-RA	18.243	18.3218	18.0963	18.0906	18.0694	17.9994	17.637	17.695	17.7456	17.43	17.73	17.7524	17.4538	17.5351	17.5768	NNU_00497-RA
NNU_00504-RA	13.6356	14.0211	13.477	15.4232	15.6157	15.1	15.4443	15.3012	15.5636	15.6163	15.6669	15.4956	14.0927	14.1788	14.3082	NNU_00504-RA
NNU_00509-RA	14.7327	14.9614	14.5897	15.1805	14.4105	14.9386	14.0524	14.6479	14.3052	13.9635	13.7769	13.8974	13.9469	14.1671	14.0682	NNU_00509-RA
NNU_00510-RA	20.0173	20.1078	20.138	19.6912	19.8034	19.7019	18.6253	18.6183	18.4525	18.5743	18.4252	18.4027	19.403	19.4452	19.5792	NNU_00510-RA
NNU_00514-RA	21.2775	21.1929	21.2675	21.01	21.2975	21.0423	21.2765	21.219	21.233	21.2312	21.2741	21.1344	21.0927	21.0287	21.3516	NNU_00514-RA
NNU_00525-RA	18.8864	19.1867	18.9239	18.6449	18.9886	18.7178	18.2747	18.1991	18.2711	17.6078	17.6488	17.6695	18.2926	18.5056	18.3155	NNU_00525-RA
NNU_00526-RA	14.0466	NA	14.2524	NA	NA	NA	14.0844	13.1365	NA	NA	13.6675	NA	NA	14.247	13.0622	NNU_00526-RA
NNU_00528-RA	14.559	14.7136	14.4619	14.6745	14.5151	14.5245	14.3688	14.3363	13.8865	13.966	13.9913	14.2152	13.7227	14.1897	13.6723	NNU_00528-RA
NNU_00537-RA	20.9696	21.1504	21.0534	20.7985	20.8059	20.6564	20.42	20.5412	20.4181	20.2688	20.2286	20.1567	19.6813	19.8196	19.6811	NNU_00537-RA
NNU_00541-RA	15.1621	15.3478	15.0988	15.4754	15.2209	15.3317	15.5489	15.4005	15.2466	15.436	15.4134	15.3887	15.2031	15.38	15.1432	NNU_00541-RA
NNU_00542-RA	21.8489	22.0834	21.8394	21.9487	21.8326	22.0876	21.9688	22.0163	22.0453	22.0828	21.936	22.0389	22.4673	22.5218	22.4722	NNU_00542-RA
NNU_00544-RA	14.0557	14.3731	13.97	14.6509	14.251	14.5376	14.6561	14.6903	14.5552	14.3496	14.2934	14.4429	13.7134	13.8476	13.7925	NNU_00544-RA
NNU_00545-RA	15.8789	15.8093	15.5995	15.8654	15.7076	15.8435	14.9642	15.068	15.1396	14.8797	14.7907	14.9529	14.571	14.8871	14.7362	NNU_00545-RA
NNU_00547-RA	10.631	10.4483	10.4432	NA	9.85643	10.2163	NA	NA	NA	NA	NA	NA	NA	NA	NA	NNU_00547-RA;NNU_01095-RA;NNU_05974-RA;NNU_25264-RA;NNU_25336-RA
NNU_00552-RA	15.2795	15.0348	15.2401	14.969	15.4632	15.7644	16.164	16.3139	16.1406	15.5213	15.7466	16.2328	15.1466	15.1454	15.2506	NNU_00552-RA
NNU_00563-RA	16.1074	16.2806	15.9407	15.7256	15.5427	15.6387	15.6512	15.5654	15.5673	15.2482	15.1926	15.1075	15.5801	15.4077	15.4589	NNU_00563-RA
NNU_00565-RA	12.9838	13.1871	12.899	12.2724	11.8986	11.9802	NA	NA	NA	NA	NA	NA	NA	NA	NA	NNU_00565-RA
NNU_00566-RA	19.2989	19.2848	19.1736	19.4165	19.5481	19.3077	20.0875	19.8612	20.1333	20.3279	20.0653	20.0537	20.5558	20.8156	20.7513	NNU_00566-RA
NNU_00573-RA	14.3694	14.452	14.3683	14.4827	14.4383	14.4225	14.1769	14.0585	14.0345	13.5078	13.3222	13.8795	13.505	13.4555	13.4658	NNU_00573-RA
NNU_00577-RA	12.9943	13.2519	NA	13.1237	13.5285	13.0796	13.1715	13.0344	13.1623	12.6349	NA	12.9864	NA	12.5355	12.7946	NNU_00577-RA;NNU_07625-RA
NNU_00580-RA	15.5369	15.4932	15.4276	14.9682	15.0204	15.0578	14.4892	14.4796	13.757	13.6062	NA	13.4599	15.9826	15.9472	15.978	NNU_00580-RA
NNU_00584-RA	16.6836	16.7889	16.6975	15.89	15.9058	15.9251	12.9819	13.0298	12.7439	NA	NA	NA	12.9871	12.7481	12.7963	NNU_00584-RA
NNU_00595-RA	14.9893	15.4624	14.2866	15.2476	15.1584	15.5141	15.4738	15.0773	15.2797	13.9609	13.8822	14.9477	13.3114	13.3467	13.4734	NNU_00595-RA
NNU_00597-RA	13.0883	13.259	NA	13.798	13.5187	NA	13.4006	14.0986	14.0168	14.4019	14.4684	14.2381	14.374	14.4566	14.6707	NNU_00597-RA
NNU_00598-RA	13.6891	13.4692	13.5827	13.4875	13.5606	13.581	12.3462	12.6451	12.9142	NA	12.2	12.781	12.1663	12.2387	12.4642	NNU_00598-RA
NNU_00603-RA	15.7313	15.7175	15.8782	15.4576	15.4543	15.5384	14.7236	14.5062	14.4289	14.4751	14.3217	14.4375	13.9257	14.0597	13.9186	NNU_00603-RA
NNU_00606-RA	18.8748	18.8876	18.822	18.7456	18.8295	18.7822	18.192	18.1743	18.2412	18.2025	18.0666	18.0294	17.9449	17.9371	17.8583	NNU_00606-RA
NNU_00609-RA	11.6156	NA	11.5129	NA	12.1984	NA	12.7603	NA	12.2234	13.0729	13.1861	12.8786	14.2364	14.2271	14.5135	NNU_00609-RA
NNU_00619-RA	16.813	17.1942	16.7643	17.1143	17.0167	17.0435	18.6097	18.427	18.3054	16.3642	16.1189	16.287	14.7756	14.7675	14.8948	NNU_00619-RA
NNU_00620-RA	18.846	18.5938	18.9253	18.5322	18.7433	18.4803	18.6029	18.558	18.3772	18.5698	18.4258	18.3346	17.8833	17.8822	18.1046	NNU_00620-RA
NNU_00630-RA	NA	NA	NA	NA	NA	NA	NA	14.4627	NA	15.046	14.8748	14.8519	NA	NA	NA	NNU_00630-RA
NNU_00631-RA	16.2008	16.1821	16.1137	16.3248	16.1938	16.1211	16.1843	16.291	16.1745	16.3473	16.054	16.258	16.4381	16.8072	16.8909	NNU_00631-RA
NNU_00633-RA	17.2855	17.271	17.3391	17.338	17.1959	17.1728	17.1779	17.1741	17.0967	16.8222	16.8666	16.8516	16.3157	16.3758	16.4549	NNU_00633-RA
NNU_00637-RA	14.3723	14.2292	14.2206	14.1231	14.1763	13.8774	12.9973	12.8815	12.6081	12.8027	12.4946	12.8773	14.196	13.9799	14.1874	NNU_00637-RA
NNU_00641-RA	15.6374	15.4587	15.4615	14.8595	15.1427	15.1793	15.1104	15.0754	15.0523	15.1709	15.0559	15.4443	14.911	14.8266	14.8094	NNU_00641-RA
NNU_00642-RA	14.5495	14.5312	14.716	14.6146	14.3947	14.5982	14.8628	15.3089	15.247	14.8065	14.4917	14.4791	15.4504	15.6378	15.3289	NNU_00642-RA
NNU_00643-RA	14.2995	14.3516	14.3887	14.6282	14.7122	14.6529	14.5996	14.6858	14.5387	14.8726	14.7274	14.9371	15.9194	15.9065	16.032	NNU_00643-RA
NNU_00644-RA	13.2963	14.1774	13.3886	13.8537	13.4855	13.7823	13.8071	13.6849	14.0206	14.2584	14.1968	14.493	15.4924	15.0098	15.2022	NNU_00644-RA
NNU_00647-RA	19.3322	19.4626	19.2231	19.3805	19.3942	19.3601	19.1066	19.1888	19.1644	19.0856	18.7529	19.047	18.8349	18.8149	18.8217	NNU_00647-RA
NNU_00649-RA	15.4908	15.5395	15.0638	16.1239	16.0506	15.8898	14.9969	14.7364	14.5104	15.3388	15.212	13.0621	14.7048	14.7191	14.7404	NNU_00649-RA
NNU_00650-RA	13.5022	13.7804	13.6776	13.6054	13.4213	13.5983	NA	NA	NA	NA	NA	NA	NA	NA	NA	NNU_00650-RA
NNU_00651-RA	14.5633	14.2341	14.1941	13.7106	14.1629	14.2279	12.8456	13.0678	13.0338	12.1537	12.2945	12.5533	12.385	13.1165	12.7489	NNU_00651-RA;NNU_00956-RA;NNU_08523-RA;NNU_10449-RA
NNU_00658-RA	21.2381	21.2412	20.9014	21.4674	21.4621	21.36	22.0739	21.8157	21.8504	21.986	22.1391	22.2514	21.5993	21.6562	21.5371	NNU_00658-RA
NNU_00665-RA	17.4154	17.5924	17.5498	17.2067	17.5578	17.3817	17.0927	17.3736	16.9246	17.0527	16.7948	17.1049	17.1722	17.0278	16.9493	NNU_00665-RA
NNU_00666-RA	16.7443	16.3911	16.4769	16.3709	16.2398	16.4718	15.8123	15.8759	15.8869	16.0416	15.9466	16.048	16.4301	16.3967	16.3606	NNU_00666-RA
NNU_00667-RA	17.7753	17.4156	17.6517	17.338	17.119	17.4171	17.1557	16.9684	17.0701	16.9134	16.8916	16.735	17.1024	16.8685	16.818	NNU_00667-RA
NNU_00673-RA	13.7556	13.4114	13.5038	13.5859	13.5962	13.3178	13.6261	13.6672	13.6157	13.5036	13.5986	13.6435	13.7098	13.8487	13.8065	NNU_00673-RA
NNU_00674-RA	14.4375	14.3454	14.8653	14.3548	14.3894	14.2632	13.8724	13.9583	13.8444	14.3778	13.864	13.9509	14.3548	14.5114	14.353	NNU_00674-RA
NNU_00680-RA	14.8688	14.9684	14.9282	15.4496	15.2807	15.4002	15.7373	15.8064	15.7899	15.8518	15.9482	15.9294	14.232	14.2081	14.1099	NNU_00680-RA
NNU_00681-RA	18.2479	18.0311	17.9679	18.3177	18.6266	18.4369	18.4402	18.5412	18.5757	18.7785	18.4222	18.3819	19.8111	19.8752	20.0539	NNU_00681-RA
NNU_00682-RA	13.5656	13.8405	13.8755	13.5496	13.3852	13.0861	NA	12.5174	12.2944	13.1788	NA	NA	12.3128	12.451	12.3759	NNU_00682-RA
NNU_00683-RA	16.5543	16.912	16.6516	17.2412	17.2631	17.2544	17.5586	17.8013	17.6108	17.8907	17.9317	17.9743	16.0063	16.0284	16.1181	NNU_00683-RA
NNU_00684-RA	21.5086	21.6487	21.5172	21.9428	21.9221	21.9537	22.3004	22.1874	22.186	22.1686	21.9854	22.2337	22.2486	22.2825	22.3643	NNU_00684-RA
NNU_00685-RA	16.0986	16.3165	16.2321	16.2508	16.2248	16.2082	15.7389	15.6167	15.8544	15.4605	15.481	15.4392	15.6725	15.665	15.7168	NNU_00685-RA
NNU_00687-RA	14.987	14.6083	15.283	15.5348	15.3189	15.2179	15.5616	15.4977	15.5291	15.675	15.5978	15.3905	16.7573	16.5974	16.4466	NNU_00687-RA
NNU_00688-RA	16.8724	17.2199	16.9843	16.8189	17.0035	17.0686	16.6845	16.7099	16.4242	16.7289	16.8579	16.5513	15.9088	15.8882	15.9902	NNU_00688-RA
NNU_00691-RA	12.7906	12.8181	NA	13.4606	13.2073	13.3106	14.0938	14.4044	14.4719	15.0294	14.5749	14.7933	15.4579	15.5863	15.5428	NNU_00691-RA
NNU_00692-RA	15.9133	15.8355	15.5228	15.6439	15.8411	15.7379	15.066	14.5983	14.5875	13.6642	14.0059	13.9901	13.7101	13.7223	14.1755	NNU_00692-RA
NNU_00693-RA	14.4225	14.3116	13.5716	14.0711	14.2698	12.9032	12.188	12.2085	13.0234	11.8315	12.0402	11.9877	11.9259	11.6621	12.2286	NNU_00693-RA
NNU_00696-RA	14.1585	14.3547	11.7817	11.2081	14.5222	14.6743	13.8915	14.4422	NA	14.6849	13.4739	13.8053	13.1864	10.8825	NA	NNU_00696-RA
NNU_00698-RA	12.4073	12.5845	12.5043	13.5489	13.6758	13.5498	15.9781	15.9812	15.9486	16.5298	16.5601	16.6113	17.3909	17.6413	17.4021	NNU_00698-RA
NNU_00704-RA	15.5787	15.5852	15.8133	15.7583	15.8599	15.9601	15.8945	15.8622	15.7546	15.8523	15.367	15.6455	15.9753	15.9462	16.0446	NNU_00704-RA
NNU_00709-RA	19.5485	19.6555	19.4491	19.5777	19.4818	19.3776	19.2059	19.188	19.1382	18.9357	18.9708	18.9979	18.8971	19.0391	18.8936	NNU_00709-RA
NNU_00716-RA	18.0707	17.9543	17.8409	17.9829	17.9877	18.0478	17.965	17.9848	17.9017	17.9632	17.4222	17.7782	17.7942	17.6234	17.7331	NNU_00716-RA
NNU_00718-RA	15.4624	15.2066	15.2821	14.9465	15.2595	15.1664	14.3466	14.637	14.5256	NA	14.4913	14.494	15.1856	NA	15.1299	NNU_00718-RA
NNU_00720-RA	11.6039	11.8079	11.5725	12.0457	12.5605	12.1563	12.356	12.2998	12.7857	12.6076	12.4244	12.1277	10.833	10.9883	11.0658	NNU_00720-RA
NNU_00725-RA	11.8623	12.4792	NA	NA	NA	14.7917	12.4031	12.4037	12.1724	NA	NA	11.7964	NA	12.3381	NA	NNU_00725-RA
NNU_00730-RA	15.4792	15.8538	15.8055	15.4988	15.7827	15.1777	15.0479	15.2545	15.7597	15.403	15.3424	16.1223	16.1202	16.1623	16.1456	NNU_00730-RA
NNU_00735-RA	13.7595	14.541	14.5934	12.9771	13.2868	NA	13.6914	13.3403	13.8677	13.6732	13.7916	14.029	14.2929	14.3365	13.7557	NNU_00735-RA
NNU_00736-RA	15.7218	15.7734	15.5266	15.8668	15.9192	15.8817	15.8909	16.0621	15.8215	16.0049	15.993	15.923	14.7168	14.596	14.8449	NNU_00736-RA
NNU_00765-RA	15.2394	15.2406	15.0811	14.8486	14.9776	15.2421	14.4337	14.4081	14.3791	14.1826	14.3713	14.5658	13.6803	14.0199	14.2989	NNU_00765-RA
NNU_00766-RA	20.3018	20.3195	20.4645	20.2544	20.3329	20.262	20.0038	20.0837	20.0628	19.7783	19.7797	19.8679	19.6873	19.6179	19.5899	NNU_00766-RA
NNU_00767-RA	18.6277	18.6908	18.4397	18.3977	18.6588	18.6689	18.1448	18.062	18.1725	18.1489	18.1377	18.1935	18.2527	18.1609	18.1092	NNU_00767-RA
NNU_00777-RA	12.9603	12.6786	12.6954	13.2947	13.3015	13.0762	13.7113	13.4551	13.796	13.1331	13.1091	12.8828	14.2953	14.1911	14.2999	NNU_00777-RA
NNU_00788-RA	15.1897	15.4464	15.2456	14.6132	15.0466	15.2024	NA	NA	NA	NA	NA	NA	15.8015	15.8996	16.261	NNU_00788-RA
NNU_00791-RA	14.6305	13.8984	14.248	14.1566	14.1197	14.1334	14.4431	14.0186	14.3279	14.0383	NA	14.4568	14.9635	14.5472	14.4704	NNU_00791-RA
NNU_00794-RA	NA	NA	NA	NA	NA	NA	12.2516	NA	NA	NA	NA	NA	13.531	13.5364	13.7868	NNU_00794-RA
NNU_00797-RA	18.0694	18.2813	18.0231	18.1572	18.2325	18.1747	17.9811	17.9663	18.0743	18	18.2051	18.1389	18.0061	18.0779	18.2488	NNU_00797-RA
NNU_00798-RA	14.9336	14.5528	14.4603	14.8885	15.2293	15.1261	15.0856	15.0919	15.1884	15.6171	15.2209	15.3852	16.3864	15.8663	15.8112	NNU_00798-RA
NNU_00809-RA	16.845	16.8813	16.8331	17.2774	17.191	17.074	17.7816	17.8332	17.6522	17.8533	17.8865	17.9972	18.4591	18.7051	18.8411	NNU_00809-RA
NNU_00818-RA	NA	NA	NA	NA	NA	NA	NA	NA	NA	NA	NA	NA	13.4321	13.4896	13.6182	NNU_00818-RA
NNU_00821-RA	16.7782	16.8758	16.9116	16.4155	16.4923	16.5821	16.3399	16.4887	16.371	16.047	16.1068	16.1761	15.4143	15.5877	15.4198	NNU_00821-RA
NNU_00823-RA	14.3155	14.2109	14.1771	15.2553	16.3865	NA	16.189	16.2011	16.0424	14.4267	14.4215	14.7837	19.3749	18.3009	18.7158	NNU_00823-RA
NNU_00824-RA	18.3254	18.3627	18.6376	17.8226	17.9545	17.6528	16.2784	16.2256	16.0874	15.1751	15.042	15.2123	14.8478	14.9204	14.9408	NNU_00824-RA
NNU_00833-RA	14.429	14.1891	14.2917	14.5854	14.7602	14.411	14.8677	15.0119	14.9993	15.228	15.1899	15.1773	14.8567	14.6135	14.7655	NNU_00833-RA
NNU_00841-RA	22.961	22.919	22.8734	23.2351	23.1875	23.2256	23.8071	23.7985	23.8137	23.8679	23.7736	23.8359	23.2651	23.0051	23.3618	NNU_00841-RA
NNU_00842-RA	15.6206	15.508	15.3313	15.1393	15.4521	15.1025	14.6843	14.8582	14.4752	14.4808	14.6635	14.9397	15.1013	14.8664	15.066	NNU_00842-RA
NNU_00843-RA	18.8492	19.0711	18.7792	18.764	18.7038	18.6685	18.796	18.7123	18.6052	18.6096	18.673	18.4052	18.252	18.123	18.1461	NNU_00843-RA
NNU_00847-RA	19.1582	19.1419	19.0287	18.9658	19.007	18.8499	18.3289	18.2022	18.2722	17.9933	18.006	18.1543	18.0787	18.3866	18.3879	NNU_00847-RA
NNU_00852-RA	20.3322	20.2193	20.2457	20.1238	20.1743	20.2572	20.2796	20.1603	20.1174	19.9367	19.7725	19.8956	19.8373	19.861	19.929	NNU_00852-RA
NNU_00853-RA	17.4386	17.8274	17.7291	18.1009	17.4224	17.8503	18.0896	17.9374	18.0888	18.0928	17.9174	18.081	17.3459	16.9344	17.5824	NNU_00853-RA;NNU_16882-RA
NNU_00860-RA	16.0936	16.0825	16.2891	15.815	15.7307	15.9589	16.044	15.91	15.736	16.0118	15.8468	16.0865	14.84	14.9215	14.9852	NNU_00860-RA
NNU_00862-RA	19.2244	19.1518	19.4027	19.0903	19.0375	19.057	18.4123	18.0552	18.0587	18.4818	18.2343	18.2739	18.1445	18.0705	18.2758	NNU_00862-RA
NNU_00873-RA	11.7425	11.7002	11.6477	11.9627	11.862	11.8162	11.7387	11.2989	11.4851	11.3505	10.9171	NA	10.4565	10.7223	NA	NNU_00873-RA
NNU_00880-RA	NA	NA	NA	14.2441	13.9499	13.7127	13.8941	14.3683	14.1268	14.0748	13.6265	13.9186	13.6471	13.9901	13.6087	NNU_00880-RA
NNU_00884-RA	16.0365	16.1015	16.0507	15.8318	15.9985	15.9325	15.6007	15.3992	15.448	15.546	15.5232	15.4721	15.3785	15.2957	15.4518	NNU_00884-RA
NNU_00887-RA	NA	NA	NA	NA	NA	NA	14.8305	NA	NA	15.2718	15.2557	15.3144	NA	NA	13.9144	NNU_00887-RA
NNU_00889-RA	NA	NA	NA	NA	NA	NA	12.1098	11.7268	11.951	13.62	13.2119	13.2332	12.3511	12.0138	12.3309	NNU_00889-RA
NNU_00890-RA	NA	NA	NA	NA	NA	NA	NA	13.9627	14.0251	14.0368	14.604	14.4887	13.61	NA	NA	NNU_00890-RA
NNU_00892-RA	14.621	14.3374	14.5448	14.1451	14.2548	14.164	14.2286	13.6907	14.2354	14.249	13.9624	14.3461	13.6479	13.5601	13.2962	NNU_00892-RA
NNU_00906-RA	15.2204	15.4781	15.2011	14.7026	15.1493	15.0401	14.1706	14.241	14.7021	14.2066	14.8162	14.6825	14.3515	15.0899	14.8467	NNU_00906-RA
NNU_00907-RA	16.8048	17.0543	16.9152	16.7943	16.9699	16.798	16.5089	16.5355	16.6697	16.3546	16.0362	16.3461	15.828	16.2651	16.308	NNU_00907-RA
NNU_00910-RA	NA	NA	NA	NA	NA	NA	NA	NA	NA	NA	NA	NA	14.9426	14.8244	14.7059	NNU_00910-RA
NNU_00913-RA	14.8462	NA	14.6726	14.7597	14.6715	14.3199	NA	14.0155	14.9587	NA	14.3709	14.5622	NA	NA	NA	NNU_00913-RA
NNU_00915-RA	11.7842	12.4033	12.1731	12.7636	12.8123	12.2963	12.322	12.6521	12.6072	12.6092	12.3021	12.4226	NA	10.1714	9.23274	NNU_00915-RA
NNU_00917-RA	NA	NA	NA	NA	NA	NA	NA	NA	NA	NA	NA	NA	13.6964	13.6518	13.9572	NNU_00917-RA;NNU_11018-RA
NNU_00920-RA	16.1397	16.1607	15.9355	15.7847	15.8887	15.9348	15.3682	15.4888	15.428	15.5021	15.4262	15.307	15.7078	15.7399	15.6717	NNU_00920-RA
NNU_00931-RA	16.2349	16.5443	16.4367	16.5593	16.3814	16.5441	16.7389	16.678	16.8343	17.2768	17.0452	17.0341	15.4888	15.4722	15.6342	NNU_00931-RA
NNU_00932-RA	NA	NA	NA	NA	NA	NA	NA	NA	NA	NA	NA	NA	13.3749	14.2168	14.2143	NNU_00932-RA
NNU_00940-RA	18.9233	18.9638	18.8933	18.5906	18.651	18.6183	18.1141	18.1019	18.054	18.0264	17.8976	17.7844	17.4789	17.6477	17.7009	NNU_00940-RA
NNU_00948-RA	16.2796	16.2942	16.2898	16.5986	16.4927	16.359	16.9343	16.7093	16.7247	16.6466	16.7154	16.7784	17.8383	18.0415	17.9512	NNU_00948-RA
NNU_00957-RA	15.084	15.0178	14.952	14.8312	14.9714	14.9802	14.5315	14.6066	14.6135	14.9548	14.4914	14.6514	15.0781	14.8734	15.0391	NNU_00957-RA
NNU_00963-RA	15.9723	16.0593	15.8617	15.6787	15.9869	15.7806	15.6069	15.6871	15.6292	15.4976	15.6756	15.5814	15.6977	15.6913	15.5295	NNU_00963-RA
NNU_00965-RA	20.9107	20.7162	20.8095	21.3942	21.3231	21.7185	21.654	21.6453	21.6068	20.9114	21.0151	21.1151	20.2864	20.2775	20.1716	NNU_00965-RA
NNU_00967-RA	NA	NA	NA	NA	NA	NA	NA	NA	NA	13.6541	13.5566	13.5007	NA	NA	NA	NNU_00967-RA
NNU_00968-RA	14.7735	15.0809	13.811	15.0768	14.9702	14.8068	15.1087	14.9604	15.1466	15.4633	15.5744	15.7425	15.1316	15.026	15.2863	NNU_00968-RA
NNU_00970-RA	15.0851	14.7013	14.9829	15.263	15.1271	14.9224	15.0682	14.9639	14.9829	14.8393	14.8801	14.7962	13.8314	14.1576	14.0345	NNU_00970-RA
NNU_00971-RA	20.4212	20.3457	20.4248	20.5036	20.5036	20.5013	20.6806	20.4432	20.5289	20.6107	20.4528	20.5939	20.5306	20.3689	20.3999	NNU_00971-RA
NNU_00973-RA	19.6445	19.7357	19.9821	19.7375	19.541	19.6442	19.3143	19.2875	19.5599	19.0403	18.9796	19.1569	19.1263	19.1666	18.8651	NNU_00973-RA
NNU_00975-RA	10.8696	12.0714	12.2157	11.8783	11.7343	12.1182	11.0835	11.8311	NA	11.9333	11.6243	10.7227	NA	11.3929	11.6665	NNU_00975-RA;NNU_08506-RA
NNU_00984-RA	14.2567	14.4172	13.9898	14.059	14.4495	14.2281	14.0698	14.1629	14.1948	14.4764	14.1724	14.0417	13.5315	13.8248	13.8394	NNU_00984-RA
NNU_00994-RA	13.7889	14.0836	13.5884	13.0555	13.3457	13.5547	12.5193	12.4383	12.4158	NA	12.5629	NA	12.2503	12.4187	12.2489	NNU_00994-RA
NNU_01006-RA	20.5516	20.5289	20.5361	20.175	19.8296	20.0703	19.4832	19.3971	19.5921	19.4365	19.0896	19.0945	18.6974	19.3632	19.0547	NNU_01006-RA;NNU_06860-RA
NNU_01009-RA	15.0974	15.3365	15.3201	15.0621	15.1187	15.6626	15.1309	15.0036	14.9067	15.0247	14.6167	14.7747	14.1323	14.2368	14.78	NNU_01009-RA
NNU_01010-RA	NA	NA	12.4002	NA	NA	NA	NA	NA	NA	NA	NA	NA	13.2179	13.2433	13.6924	NNU_01010-RA
NNU_01012-RA	NA	NA	NA	NA	NA	13.4556	NA	NA	NA	NA	NA	NA	NA	13.2882	13.3214	NNU_01012-RA;NNU_26631-RA
NNU_01016-RA	12.5109	12.7434	11.7642	11.6064	11.7145	11.579	12.4339	11.8301	11.4318	NA	11.5401	11.8753	12.3728	12.8672	12.589	NNU_01016-RA
NNU_01017-RA	15.2552	15.5087	15.168	15.4455	15.4477	15.3162	14.944	15.2117	14.9239	15.5866	15.5534	15.6703	15.7594	15.5581	15.6332	NNU_01017-RA
NNU_01020-RA	12.9014	13.2275	12.8539	13.1552	13.1832	13.0585	13.0057	13.0635	12.8496	12.8483	12.9646	12.8344	12.8221	12.619	12.473	NNU_01020-RA
NNU_01023-RA	NA	NA	NA	NA	NA	NA	12.6314	12.2066	12.5775	13.3233	13.3512	13.4835	12.1998	12.3536	12.3894	NNU_01023-RA
NNU_01024-RA	13.9875	13.5397	14.047	12.1632	13.2896	13.5747	12.4447	11.8856	11.4252	11.6949	11.6516	11.749	12.8466	13.1093	13.1692	NNU_01024-RA
NNU_01025-RA	NA	14.6903	NA	NA	NA	14.2158	14.6841	14.3357	NA	NA	NA	NA	15.658	15.0226	15.0845	NNU_01025-RA
NNU_01029-RA	17.4861	17.6078	17.3235	16.7154	16.6268	16.7543	15.8488	15.8585	15.8119	15.3905	15.6571	15.2949	15.7102	15.8017	15.8791	NNU_01029-RA
NNU_01031-RA	18.4768	18.5048	18.4465	18.7678	18.5175	18.4444	18.9874	18.9606	18.9734	18.8933	18.833	18.6944	19.1308	19.084	19.1999	NNU_01031-RA
NNU_01032-RA	12.3206	11.8831	12.7031	12.0355	12.699	12.066	11.9679	11.8715	11.8139	11.9165	12.1332	11.9425	12.6849	12.9907	13.0103	NNU_01032-RA
NNU_01035-RA	NA	NA	NA	14.1893	14.3998	NA	NA	NA	12.4887	11.687	12.4343	12.2203	14.0434	14.4374	14.3147	NNU_01035-RA;NNU_09138-RA
NNU_01039-RA	16.2919	16.2785	15.9616	16.7002	16.7603	17.016	17.7565	17.6741	17.6858	17.8436	17.9532	17.6729	18.9723	18.9892	19.0208	NNU_01039-RA
NNU_01040-RA	24.4473	24.4319	24.3102	24.178	24.0505	24.1357	23.2267	23.0017	23.043	22.6129	22.818	22.9042	22.2027	22.3425	22.2848	NNU_01040-RA
NNU_01043-RA	15.5543	15.4912	15.4833	14.8946	15.0535	15.137	13.9933	13.8594	14.2133	13.5312	13.9169	13.8754	13.8295	14.0554	13.7308	NNU_01043-RA
NNU_01046-RA	13.033	13.5772	12.5988	16.0067	15.966	16.1258	16.5485	16.5403	16.5613	16.6585	16.6721	16.8608	15.407	15.0681	15.5482	NNU_01046-RA
NNU_01048-RA	14.4903	14.2329	14.1311	14.545	14.2758	14.1967	13.3278	13.664	13.6294	NA	13.3623	13.6221	13.922	13.7055	14.0719	NNU_01048-RA
NNU_01054-RA	16.7196	16.9702	16.7374	16.8812	16.7437	16.9304	16.7838	16.8491	16.9581	16.9688	17.0523	17.1884	17.5747	17.604	17.4957	NNU_01054-RA;NNU_09048-RA
NNU_01059-RA	23.4942	23.4119	23.3694	23.4445	23.3899	23.5186	24.2862	23.9735	24.1195	24.124	24.0153	24.0295	23.4849	23.5279	23.5779	NNU_01059-RA
NNU_01065-RA	16.0756	16.2654	16.1333	15.8102	15.8278	15.8596	14.5333	14.5248	14.3936	14.1172	14.144	14.7236	14.9365	15.0008	14.9727	NNU_01065-RA
NNU_01066-RA	15.5564	15.4361	15.4199	15.4975	15.4508	15.2389	14.6936	14.4803	14.6372	14.2289	14.0079	14.1345	12.4229	13.1279	13.3027	NNU_01066-RA
NNU_01067-RA	15.0072	14.8681	14.8092	14.8006	14.7324	14.744	14.2153	14.36	14.1732	13.8775	13.639	13.9431	13.5911	14.0203	14.0609	NNU_01067-RA
NNU_01070-RA	14.09	13.9683	13.9248	13.7135	13.8083	13.7858	12.8947	12.8171	13.1942	13.0069	12.4976	12.7781	13.1331	13.1383	13.3046	NNU_01070-RA
NNU_01073-RA	13.5874	NA	13.4701	14.0039	13.9735	NA	14.0966	14.0421	14.3115	NA	NA	NA	14.9338	NA	NA	NNU_01073-RA
NNU_01075-RA	19.5691	19.531	19.0625	19.0354	18.9098	18.9415	18.261	18.3633	18.402	17.9784	17.6532	17.8667	18.3548	18.3212	18.2704	NNU_01075-RA
NNU_01076-RA	19.5922	19.4508	19.1038	18.536	18.9222	18.657	18.3728	18.2267	18.2884	17.6889	17.7559	18.091	17.9908	18.0049	17.9971	NNU_01076-RA;NNU_25285-RA
NNU_01078-RA	14.676	14.4083	14.4118	14.6823	14.6397	14.8069	15.6743	14.7199	14.6685	14.1983	14.217	14.2314	15.6686	15.6885	15.8946	NNU_01078-RA
NNU_01080-RA	17.0141	17.1599	16.8231	17.3602	17.2672	17.3931	17.3673	17.4475	17.3362	17.0675	17.1785	17.2186	16.6999	16.9393	16.8278	NNU_01080-RA
NNU_01082-RA	23.7008	23.8017	23.6458	23.6706	23.6055	23.6707	24.5575	24.59	24.548	24.449	24.3891	24.4795	23.8419	23.907	23.8843	NNU_01082-RA
NNU_01089-RA	NA	NA	NA	11.5123	11.7224	11.6007	12.6257	13.2056	12.8425	13.428	13.3161	13.8118	12.2319	12.4374	12.452	NNU_01089-RA
NNU_01090-RA	14.079	13.869	14.4281	13.6597	NA	NA	NA	NA	NA	NA	NA	NA	NA	NA	NA	NNU_01090-RA
NNU_01093-RA	14.556	14.7957	14.7319	14.9713	14.834	15.0737	14.095	14.3631	NA	NA	14.0211	14.1383	NA	NA	13.3504	NNU_01093-RA
NNU_01094-RA	15.1886	15.3184	15.2967	15.6251	15.6206	15.3598	14.9862	14.9949	15.0894	14.8739	14.7638	14.8812	14.1365	14.1271	14.0315	NNU_01094-RA
NNU_01097-RA	14.6764	14.7574	14.304	14.8241	14.9587	14.8072	14.4411	14.2924	14.3541	13.851	14.2921	14.0854	14.2818	14.4857	14.4206	NNU_01097-RA
NNU_01100-RA	21.3626	21.3744	21.0618	21.2913	21.2851	21.2986	21.3675	21.3454	21.203	21.0192	21.0526	21.1118	20.4507	20.4864	20.6781	NNU_01100-RA
NNU_01102-RA	19.7001	19.5982	19.3729	19.5791	19.3692	19.2341	18.9225	19.112	19.0017	18.8146	18.8743	18.824	18.779	18.8024	19.0438	NNU_01102-RA
NNU_01109-RA	13.6719	13.9086	13.9167	13.5865	13.5514	13.2458	12.2574	12.2332	12.1289	11.9422	NA	12.0532	12.1021	12.3956	12.4561	NNU_01109-RA
NNU_01110-RA	13.2215	12.6482	13.2428	11.7501	12.0509	13.273	11.4598	11.833	11.8872	NA	NA	10.0918	NA	11.1332	NA	NNU_01110-RA
NNU_01122-RA	16.72	16.7803	16.8279	16.3636	16.4845	16.5009	15.9966	15.954	15.9999	15.6034	15.9758	15.7458	16.0239	16.0374	15.9528	NNU_01122-RA
NNU_01123-RA	14.2665	13.764	NA	14.2271	NA	NA	14.3978	14.4228	12.482	14.0395	14.4586	13.1877	16.4487	16.2878	16.7068	NNU_01123-RA
NNU_01128-RA	17.2766	17.6388	17.4751	17.3921	17.571	17.5998	17.4933	17.4679	17.6192	17.5688	17.3838	17.5631	17.7423	17.7428	17.7274	NNU_01128-RA
NNU_01130-RA	17.0095	17.0527	17.1071	16.9134	16.8452	16.8419	16.5303	16.5007	16.6143	16.4031	16.3385	16.2854	16.3527	16.3747	16.4036	NNU_01130-RA
NNU_01135-RA	17.6403	17.5122	17.47	17.9691	18.0458	17.8473	17.488	17.3869	17.4734	17.5258	17.301	17.3448	16.3316	16.3807	16.4494	NNU_01135-RA
NNU_01137-RA	22.0317	22.1541	21.9778	22.2536	22.2848	22.137	22.5659	22.6341	22.5587	22.7872	22.6712	23.0673	22.3559	22.3996	22.3977	NNU_01137-RA
NNU_01139-RA	NA	NA	NA	NA	NA	NA	NA	NA	NA	NA	NA	NA	16.9086	17.1106	17.0843	NNU_01139-RA
NNU_01143-RA	17.757	17.7654	18.5947	18.6582	17.5039	18.1814	18.178	18.2843	17.099	16.6778	17.9445	18.1768	17.7184	17.3853	19.0339	NNU_01143-RA
NNU_01145-RA	10.3467	10.5592	10.2436	NA	NA	10.3796	9.84375	NA	NA	NA	NA	NA	NA	NA	NA	NNU_01145-RA
NNU_01146-RA	NA	NA	NA	13.9939	13.8481	13.9784	14.6216	NA	13.7215	15.0508	15.2642	15.4291	16.0005	16.2341	16.3664	NNU_01146-RA
NNU_01150-RA	13.15	13.3837	12.8789	13.1115	13.3867	13.6878	14.4178	14.3677	14.2982	14.6793	14.6714	14.9987	13.8842	14.5771	14.7761	NNU_01150-RA
NNU_01151-RA	19.0095	19.0897	18.925	18.9503	18.9487	18.832	19.1878	19.1158	19.1288	19.0515	18.9953	18.829	19.3251	19.3568	19.4217	NNU_01151-RA
NNU_01167-RA	14.4402	14.4234	14.664	NA	14.7437	14.3021	14.4842	NA	14.3842	NA	NA	NA	NA	NA	NA	NNU_01167-RA
NNU_01172-RA	18.7483	18.6701	18.5789	18.8598	18.8429	18.8895	16.5369	16.4304	16.3929	18.0447	17.9152	17.9582	19.0194	19.1	19.08	NNU_01172-RA
NNU_01173-RA	16.2089	16.0688	16.0808	15.9568	16.1055	16.3594	15.8146	15.7754	15.6386	15.6824	15.4529	15.7495	15.7317	15.9337	15.7556	NNU_01173-RA
NNU_01175-RA	15.3402	14.8626	15.2025	14.4899	14.8702	14.6661	14.3283	14.0117	14.1926	13.9548	13.7157	13.9632	14.0672	14.3384	14.221	NNU_01175-RA
NNU_01179-RA	16.0289	16.3009	16.1621	15.9143	15.8478	15.916	15.1353	15.1015	15.0086	14.7128	14.5756	14.6554	14.9056	15.085	14.9784	NNU_01179-RA
NNU_01180-RA	14.4028	14.4438	13.7118	12.7845	13.0866	13.3131	NA	NA	NA	NA	NA	NA	12.6696	13.0961	NA	NNU_01180-RA
NNU_01187-RA	12.1879	12.7521	12.2199	12.1158	11.9142	12.175	11.9392	11.9347	11.8105	12.4028	12.0824	12.4721	12.5608	13.3042	12.2596	NNU_01187-RA
NNU_01188-RA	21.2118	21.2711	21.0611	20.7148	20.7891	20.9504	17.6842	17.6535	17.5927	17.7191	17.9563	17.8428	18.7183	18.5881	18.6034	NNU_01188-RA
NNU_01191-RA	NA	NA	NA	NA	NA	NA	NA	NA	NA	NA	NA	NA	NA	13.4303	13.3536	NNU_01191-RA
NNU_01200-RA	13.8322	13.3675	13.2416	13.5128	13.5891	13.4126	13.1232	13.1482	13.2723	12.4338	12.264	13.2629	13.3405	13.6889	12.9366	NNU_01200-RA
NNU_01202-RA	14.7941	15.3282	14.8249	14.3341	14.4319	14.3744	12.9668	12.7355	12.7159	12.6566	12.4911	12.3386	13.3635	13.4248	13.9603	NNU_01202-RA
NNU_01203-RA	14.5875	15.001	14.4725	14.3667	14.6027	14.4528	NA	NA	12.8039	NA	13.2689	NA	12.9161	13.0992	13.1187	NNU_01203-RA
NNU_01206-RA	18.5095	18.6532	18.4601	18.521	18.6775	18.6948	18.2891	18.034	18.1864	18.3792	18.381	18.3428	18.7121	18.8008	18.7832	NNU_01206-RA
NNU_01208-RA	16.7313	16.6046	16.4178	16.9021	16.7573	16.7497	17.1819	16.8962	16.6589	17.2275	17.2584	17.3966	17.7077	17.8729	17.8868	NNU_01208-RA
NNU_01209-RA	13.8557	14.1514	14.2448	13.8285	NA	13.6939	NA	NA	NA	NA	NA	NA	NA	NA	NA	NNU_01209-RA
NNU_01220-RA	13.9989	14.1636	14.0608	14.0186	14.1614	13.9922	13.8502	13.326	13.7378	13.8606	14.152	14.0603	13.8148	14.155	14.2067	NNU_01220-RA
NNU_01224-RA	13.9661	14.3945	14.1369	13.3623	13.8151	13.8004	12.7752	12.8989	12.3956	12.2349	12.4208	12.2163	12.9295	12.5906	12.4395	NNU_01224-RA
NNU_01225-RA	13.5941	13.7134	13.3642	13.4218	13.4557	13.2876	13.0945	13.3082	12.848	12.2528	12.6859	12.4853	12.1403	NA	NA	NNU_01225-RA
NNU_01228-RA	16.5794	16.6491	16.585	16.783	16.58	16.5108	16.539	16.7424	16.6813	16.7724	16.7839	16.6113	17.66	17.5858	17.651	NNU_01228-RA
NNU_01232-RA	16.2376	16.1515	15.9563	15.4759	15.843	15.8772	15.0823	14.7677	15.1596	15.1554	15.3836	14.9481	15.6747	15.8731	15.6965	NNU_01232-RA
NNU_01234-RA	14.7684	14.8118	14.9415	14.725	14.9321	14.5014	14.9258	14.8193	14.992	14.5694	14.732	14.9215	14.8618	14.5989	14.6727	NNU_01234-RA
NNU_01235-RA	22.1794	22.4335	22.1842	21.7665	21.9028	22.138	21.4271	21.3977	21.223	21.342	21.273	21.2681	21.0904	21.0179	21.2537	NNU_01235-RA;NNU_02857-RA;NNU_11571-RA;NNU_11694-RA;NNU_13347-RA
NNU_01236-RA	13.2858	13.3789	13.3601	NA	13.3585	NA	NA	NA	NA	NA	NA	NA	NA	NA	NA	NNU_01236-RA
NNU_01237-RA	19.1898	19.1401	19.1152	19.1728	19.0267	19.1091	19.209	19.0413	19.1056	18.6024	18.7102	18.8602	18.6928	18.6462	18.535	NNU_01237-RA
NNU_01240-RA	18.7602	18.5027	18.9698	18.4447	18.5265	18.5939	19.0973	18.9969	19.3144	19.3322	18.9107	19.3245	19.1732	19.0199	18.61	NNU_01240-RA
NNU_01241-RA	17.5582	17.1311	17.0131	17.5079	16.9539	17.3075	17.4012	16.8634	17.1806	16.8584	17.0751	16.3743	16.9514	17.0615	17.3686	NNU_01241-RA;NNU_01847-RA;NNU_02938-RA;NNU_03620-RA;NNU_03621-RA;NNU_03622-RA;NNU_03628-RA;NNU_03629-RA;NNU_03631-RA;NNU_03642-RA;NNU_03645-RA;NNU_09050-RA;NNU_09054-RA;NNU_09059-RA;NNU_09062-RA;NNU_09069-RA;NNU_10009-RA;NNU_11028-RA;NNU_12039-RA;NNU_12500-RA;NNU_13191-RA;NNU_16784-RA;NNU_18724-RA;NNU_18725-RA;NNU_24314-RA
NNU_01242-RA	18.9916	18.9614	18.8958	18.6132	18.8182	19.0262	18.0248	18.0275	18.0283	18.0057	17.762	17.9963	18.2653	18.3692	18.0346	NNU_01242-RA
NNU_01246-RA	18.783	19.088	18.8028	18.8416	18.7062	18.6288	18.6587	18.5216	18.3972	18.4903	18.2052	18.2979	18.1264	18.2859	18.1582	NNU_01246-RA
NNU_01251-RA	18.1046	18.1779	18.2454	18.2658	18.4142	18.3259	18.4636	18.4078	18.5039	18.5729	18.6903	18.5811	18.3667	18.4717	18.5342	NNU_01251-RA
NNU_01252-RA	22.3463	22.2477	22.2167	22.2409	22.3218	22.2616	22.7582	22.6582	22.6966	22.7096	22.7005	22.7794	21.1052	21.235	21.2432	NNU_01252-RA
NNU_01255-RA	17.4812	17.3731	17.2526	17.0974	17.0837	17.1483	16.3685	16.2096	16.445	16.314	16.048	16.484	16.6012	16.7227	16.7158	NNU_01255-RA;NNU_24189-RA
NNU_01262-RA	15.4149	15.3281	15.5446	15.1347	15.4709	15.4244	15.8863	15.7703	15.8509	15.8876	15.8689	15.8363	15.1714	15.2231	15.1847	NNU_01262-RA
NNU_01268-RA	12.3978	12.4407	12.0292	12.577	12.6054	12.3894	11.8607	NA	11.8202	12.1337	11.8931	11.8929	11.915	12.07	12.944	NNU_01268-RA
NNU_01271-RA	13.8656	13.9952	13.6715	14.0151	14.0135	14.1144	12.3955	NA	11.6239	13.1039	12.4778	12.7875	13.0093	12.5973	13.2703	NNU_01271-RA
NNU_01282-RA	15.9314	16.0866	15.3168	15.4889	15.6698	15.4305	15.0138	15.073	14.8965	14.8115	15.0071	14.823	15.3977	15.4497	15.463	NNU_01282-RA
NNU_01284-RA	13.6158	13.4103	NA	13.9325	13.6271	13.0158	NA	NA	NA	NA	NA	NA	NA	NA	NA	NNU_01284-RA
NNU_01286-RA	14.1609	14.3078	14.7421	14.3341	13.9049	14.3082	14.6524	14.7625	14.6794	14.4988	14.2591	14.4439	14.0206	14.3796	14.2545	NNU_01286-RA
NNU_01290-RA	16.5491	16.7227	16.509	16.877	16.8229	16.7945	16.6437	16.5553	16.5847	18.7218	18.5991	18.6025	15.5041	15.5456	15.6969	NNU_01290-RA
NNU_01292-RA	14.7613	14.3024	13.867	14.752	14.8222	14.7139	14.5465	14.4996	14.6819	14.3169	14.2169	14.4113	14.3278	14.1537	13.7894	NNU_01292-RA
NNU_01293-RA	13.4149	14.2805	14.04	13.4075	12.929	14.1782	NA	12.212	12.4257	NA	12.5176	NA	NA	NA	NA	NNU_01293-RA
NNU_01297-RA	15.9122	15.8365	15.8317	15.8492	15.7116	15.9303	15.7632	15.7833	15.6244	15.6229	15.4113	15.458	15.3934	15.4088	15.4897	NNU_01297-RA
NNU_01298-RA	13.2236	NA	NA	NA	NA	NA	15.0094	15.0701	14.4376	14.3136	13.9623	14.5372	18.1185	18.2544	18.3916	NNU_01298-RA
NNU_01307-RA	16.9979	17.0217	17.0925	17.8837	17.7668	17.7553	17.4015	17.3487	17.4069	17.2244	16.924	16.9994	18.0266	18.076	17.9681	NNU_01307-RA
NNU_01308-RA	19.1458	19.287	19.0262	19.1677	19.0525	18.9022	18.3839	18.3422	18.6133	18.2178	18.2451	18.3794	18.9752	19.0701	18.9855	NNU_01308-RA
NNU_01312-RA	15.3313	15.383	15.5554	15.3198	15.0728	14.9477	14.1639	14.4071	14.4578	13.6322	13.731	14.2048	14.1371	13.7691	14.3041	NNU_01312-RA
NNU_01313-RA	13.9772	13.6474	13.5478	14.1132	13.6153	13.8456	13.976	14.2438	13.9721	13.9284	13.8372	13.7534	13.4072	13.2315	13.6076	NNU_01313-RA;NNU_02887-RA;NNU_08742-RA;NNU_14467-RA
NNU_01316-RA	19.9344	19.8334	19.8684	19.7295	19.775	19.692	19.4306	19.452	19.5098	19.5567	19.379	19.4551	19.7304	19.7292	19.6581	NNU_01316-RA
NNU_01318-RA	NA	NA	NA	NA	NA	NA	NA	13.6479	NA	14.3752	13.8681	14.053	14.8019	14.6909	14.7781	NNU_01318-RA
NNU_01321-RA	13.5897	13.3979	13.5104	13.4593	13.6661	13.9999	12.5284	12.6653	12.4456	12.3943	12.656	12.4135	13.0286	12.8699	12.924	NNU_01321-RA
NNU_01322-RA	17.7625	17.9383	17.6071	18.2391	18.1949	18.148	18.8113	18.8474	18.5992	19.2864	19.1947	19.1625	19.583	19.4636	19.4851	NNU_01322-RA
NNU_01323-RA	13.9968	14.4751	14.6819	14.3406	14.4324	14.6448	13.6758	13.7481	13.9419	14.1759	14.0704	14.6827	15.4179	15.1893	14.8639	NNU_01323-RA
NNU_01324-RA	14.8677	14.8712	14.9397	14.9264	15.0594	14.9017	14.6882	14.6328	14.7694	15.1573	15.0441	15.1535	15.3778	15.2609	15.3213	NNU_01324-RA
NNU_01325-RA	19.1184	19.3017	19.0413	19.1958	19.1136	19.0643	19.1115	19.1279	19.1139	19.0648	18.8138	19.0945	19.382	19.4422	19.4688	NNU_01325-RA
NNU_01326-RA	13.9395	13.9341	13.8205	13.6671	12.7362	NA	NA	NA	13.0821	NA	NA	NA	NA	NA	11.2915	NNU_01326-RA;NNU_18397-RA
NNU_01334-RA	22.4987	22.5634	22.3297	22.4036	22.6581	22.4601	22.6435	22.6456	22.7122	22.5549	22.5617	22.6508	22.2602	22.1725	22.1018	NNU_01334-RA
NNU_01336-RA	19.7811	19.8761	19.6697	19.5907	19.4719	19.5742	18.8407	19.0809	18.7914	18.7257	18.6678	18.777	18.1283	18.1021	18.2271	NNU_01336-RA
NNU_01337-RA	17.8305	17.7008	17.9602	17.7697	17.7592	17.5745	17.5013	17.5072	17.5676	17.389	17.3198	17.406	17.0745	17.0682	16.6433	NNU_01337-RA
NNU_01338-RA	13.8549	13.8677	13.8802	13.6053	13.5157	13.6663	13.0302	NA	13.1471	12.7973	12.878	12.7115	13.3005	13.6464	13.5923	NNU_01338-RA
NNU_01342-RA	13.5304	13.1787	13.6888	13.4735	13.8629	13.4694	13.3228	13.4438	12.8036	13.1364	13.4028	13.0439	12.5932	13.0306	13.056	NNU_01342-RA
NNU_01343-RA	17.1638	17.4416	17.2005	17.1279	17.3642	17.0584	16.7553	16.6207	16.8064	16.588	16.5813	16.5347	16.6572	16.7491	16.6685	NNU_01343-RA
NNU_01344-RA	18.7386	18.7501	18.5543	18.8778	18.9889	18.9031	19.5049	19.3544	19.5808	19.7439	19.6243	19.6822	19.7098	19.8353	19.8236	NNU_01344-RA
NNU_01346-RA	16.0382	16.1949	16.1303	16.2308	16.208	16.0448	15.5097	15.5232	15.4901	16.0112	15.848	15.9439	16.2209	16.4546	16.6862	NNU_01346-RA
NNU_01351-RA	15.8187	15.876	15.8355	15.452	15.4459	15.4445	15.547	15.4596	15.2727	15.6091	15.6437	15.557	16.7515	16.6176	16.8542	NNU_01351-RA
NNU_01355-RA	17.8377	17.8084	17.8469	17.7395	17.8757	17.8547	18.4128	18.4222	18.473	18.6575	18.6282	18.538	17.2481	17.3467	17.2775	NNU_01355-RA
NNU_01364-RA	16.9517	16.9731	17.014	17.1271	17.0895	17.0304	17.024	16.995	16.8198	16.9467	16.9665	17.008	16.7252	16.6746	16.7612	NNU_01364-RA
NNU_01366-RA	16.7523	16.7558	16.8036	16.7556	16.7116	16.7995	16.55	16.3134	16.3747	16.3903	16.34	16.2141	16.6898	16.644	16.658	NNU_01366-RA
NNU_01369-RA	13.9558	14.1224	13.9638	13.8224	13.923	13.9542	12.4142	12.0757	12.201	12.318	12.2961	NA	12.0683	12.3215	12.5895	NNU_01369-RA
NNU_01373-RA	13.3116	13.2056	13.0504	13.2622	13.105	13.5199	NA	12.7115	12.0995	12.6457	12.6041	12.7361	NA	NA	11.3929	NNU_01373-RA
NNU_01374-RA	16.4259	16.4748	16.4701	16.6814	16.8176	16.7245	16.8455	16.6955	16.7691	16.5922	16.3877	16.6797	16.1698	16.4273	16.1248	NNU_01374-RA
NNU_01377-RA	16.8248	16.7993	16.8108	16.5924	16.4729	16.5107	15.861	15.7438	15.8684	15.5765	15.8392	15.7483	16.1387	16.098	16.3562	NNU_01377-RA
NNU_01390-RA	21.9639	21.951	21.7399	21.8432	21.9168	21.9109	21.4835	21.6058	21.5179	21.4499	21.303	21.3808	21.2329	21.1832	21.263	NNU_01390-RA
NNU_01405-RA	10.9885	10.4968	NA	12.3982	12.1393	12.6085	NA	NA	NA	9.00961	9.25401	NA	NA	NA	NA	NNU_01405-RA
NNU_01408-RA	13.6814	14.2935	13.7203	12.8126	14.2359	13.9828	13.9211	13.1884	13.5547	13.6687	13.403	14.017	14.1581	14.2522	14.5603	NNU_01408-RA
NNU_01409-RA	12.4632	NA	NA	12.8208	13.1932	12.7194	NA	11.5951	11.5832	12.0653	NA	12.5487	NA	NA	11.4414	NNU_01409-RA
NNU_01411-RA	14.0121	14.0081	13.973	13.9576	13.2036	13.8865	13.2753	12.8766	13.1578	13.448	13.6167	13.8003	14.7162	14.656	14.5926	NNU_01411-RA
NNU_01413-RA	17.5185	17.7192	17.5336	16.993	17.1903	17.0637	16.6503	16.799	16.7394	16.8306	16.8554	16.6104	17.3438	17.4958	17.1613	NNU_01413-RA
NNU_01431-RA	14.2392	13.9754	14.0211	14.0785	13.7258	14.1509	13.1911	13.1151	12.9681	13.1278	13.1401	13.3477	13.7541	14.2125	13.8399	NNU_01431-RA
NNU_01432-RA	14.0688	14.1034	14.1063	14.0812	14.2675	14.0457	14.1465	13.751	14.0216	14.2762	13.7011	13.7712	14.6118	14.5931	14.4095	NNU_01432-RA
NNU_01433-RA	13.9726	13.8146	13.7412	14.0791	14.1803	14.423	14.5222	14.5754	14.5977	14.482	14.2539	14.0514	12.5468	12.9926	13.0367	NNU_01433-RA
NNU_01434-RA	15.776	15.4677	15.402	NA	15.786	NA	15.329	NA	NA	NA	14.9755	NA	15.2666	14.5178	NA	NNU_01434-RA
NNU_01437-RA	22.1828	22.1112	21.8816	22.1727	21.9826	21.7963	22.0497	22.1104	21.9667	21.7774	21.755	21.6087	21.1653	21.1477	20.8711	NNU_01437-RA;NNU_09241-RA;NNU_20608-RA;NNU_20614-RA;NNU_23855-RA;NNU_24372-RA
NNU_01445-RA	15.4504	15.5218	15.7662	15.1336	15.1998	15.0384	14.4081	14.5261	14.467	14.2304	13.8266	14.1089	14.0917	13.6295	14.0653	NNU_01445-RA
NNU_01453-RA	NA	NA	NA	NA	NA	12.404	NA	14.7611	NA	13.7291	13.3816	13.7288	12.9766	13.5946	13.2151	NNU_01453-RA
NNU_01454-RA	13.7754	13.8179	13.8757	14.1251	14.0728	13.9768	14.6105	14.5649	14.7394	14.5408	14.3239	14.4152	14.4055	14.4774	14.7145	NNU_01454-RA
NNU_01456-RA	NA	13.2898	NA	NA	NA	NA	NA	13.8013	13.3216	15.0516	15.27	15.3865	15.818	16.0715	15.8725	NNU_01456-RA
NNU_01462-RA	14.2598	13.782	13.7843	13.4434	13.5502	13.4145	12.6246	12.4756	12.6495	12.7727	12.6824	12.5895	13.4158	12.6669	13.4843	NNU_01462-RA
NNU_01467-RA	15.9658	15.9041	15.9184	15.9519	16.1363	16.1434	16.1157	15.664	15.9358	16.3427	16.1654	16.5938	17.2679	17.319	17.4361	NNU_01467-RA
NNU_01474-RA	13.5935	13.9485	14.0174	13.1562	13.1935	13.7991	13.5091	13.6103	13.4974	13.8442	13.6168	13.7142	13.5336	13.8606	13.7121	NNU_01474-RA
NNU_01475-RA	15.1662	15.1526	15.0705	14.6353	14.6524	14.5502	13.6698	13.6632	13.6113	13.241	13.3309	13.459	14.5106	14.5191	14.7909	NNU_01475-RA
NNU_01477-RA	16.377	16.5139	16.3783	16.2614	16.0898	15.9646	15.0244	15.3455	15.1345	15.1324	14.9614	15.1075	16.2106	16.0621	16.0672	NNU_01477-RA
NNU_01491-RA	14.8716	14.1424	14.6803	14.1642	14.0639	13.9811	13.1745	13.2613	13.3455	12.8652	12.9675	13.1051	13.7823	13.7029	13.6593	NNU_01491-RA
NNU_01495-RA	14.4225	14.3928	14.0666	14.2741	14.3966	14.1604	13.9621	14.1721	13.8203	13.6005	13.7786	NA	14.2603	14.1975	14.2485	NNU_01495-RA
NNU_01496-RA	16.378	16.7133	16.2768	16.0878	16.3046	16.246	14.4345	15.0604	15.4718	14.8709	14.1033	14.1649	13.9639	14.0522	13.9473	NNU_01496-RA
NNU_01500-RA	NA	NA	NA	11.5716	11.5286	NA	11.9451	12.4621	12.2928	12.8246	12.3208	12.7873	12.6957	12.9831	12.8348	NNU_01500-RA
NNU_01503-RA	14.7441	14.5255	13.8724	14.9174	15.0122	14.7164	14.4421	14.7095	14.5756	14.5528	14.8465	14.5064	13.7075	12.9225	13.9357	NNU_01503-RA
NNU_01504-RA	15.0877	15.0802	15.4279	14.9703	14.7739	15.362	14.5998	15.3946	15.3452	15.4542	14.7804	14.3476	13.8936	14.3226	14.0194	NNU_01504-RA
NNU_01508-RA	17.989	17.9727	18.0671	17.8194	18.0295	17.99	17.6318	17.4527	17.5915	17.5993	17.1858	17.2277	17.8541	17.9581	18.0887	NNU_01508-RA
NNU_01509-RA	16.9686	16.717	16.6624	16.9992	16.7481	16.5068	16.5368	16.6373	16.4268	16.5744	16.1786	16.4316	16.4562	16.5739	16.6329	NNU_01509-RA
NNU_01510-RA	15.7564	15.8273	15.6762	15.6711	15.4303	15.5986	15.3429	15.5547	15.4478	15.3029	15.2839	15.2757	15.4486	15.655	15.4962	NNU_01510-RA
NNU_01512-RA	NA	15.0768	14.722	NA	NA	NA	13.1518	NA	14.7464	15.8673	16.1447	15.7816	NA	NA	NA	NNU_01512-RA
NNU_01513-RA	17.005	17.1298	16.9245	17.2016	17.1653	17.0002	17.0283	16.8134	16.8567	16.7798	16.7501	16.5419	16.5591	16.53	16.463	NNU_01513-RA
NNU_01515-RA	10.3593	15.3298	NA	NA	15.0904	15.2049	14.5784	NA	NA	14.1919	14.1592	13.2312	14.1531	NA	NA	NNU_01515-RA
NNU_01519-RA	14.5567	14.0919	14.5646	14.8216	13.6569	13.5641	14.1532	13.4079	13.4229	14.4225	14.706	13.9563	15.675	15.09	15.6433	NNU_01519-RA
NNU_01520-RA	15.6228	15.5339	15.9719	15.7901	16.2275	16.2095	16.6196	16.6723	16.7301	17.1563	17.0228	17.1381	15.8813	16.1316	15.7741	NNU_01520-RA
NNU_01522-RA	14.9953	14.8534	14.7823	14.8538	14.7018	14.79	14.3625	14.6302	14.8511	14.0344	14.4986	14.5155	14.6165	13.7909	14.2754	NNU_01522-RA
NNU_01523-RA	16.8997	16.8537	16.4702	16.7259	16.9197	16.674	16.834	16.8004	16.7979	16.6632	16.7606	16.7353	16.3753	16.2748	16.4227	NNU_01523-RA
NNU_01524-RA	NA	NA	NA	NA	12.7516	NA	NA	14.2173	14.1826	14.7333	14.7154	14.8575	14.0837	14.5698	14.3865	NNU_01524-RA
NNU_01526-RA	13.3315	13.3282	13.6118	13.631	13.6863	13.6258	13.4811	13.5853	13.9674	15.5477	15.2873	15.3595	15.4874	15.6182	15.4903	NNU_01526-RA
NNU_01528-RA	16.3	16.443	16.5275	16.9568	16.8004	16.9819	16.7652	16.7919	16.6285	16.9135	16.6431	16.6201	16.5229	16.3845	16.3868	NNU_01528-RA
NNU_01531-RA	12.7673	13.2798	12.6042	12.7253	12.0074	11.5638	NA	NA	NA	9.74354	10.7107	NA	NA	12.0439	NA	NNU_01531-RA
NNU_01533-RA	17.0877	16.9768	17.3227	17.5906	17.2055	17.4698	17.0065	17.5167	17.3181	16.879	17.2751	16.5921	17.4426	17.5181	17.1856	NNU_01533-RA
NNU_01538-RA	NA	NA	NA	NA	NA	NA	NA	NA	NA	NA	NA	NA	13.2568	13.3725	13.3083	NNU_01538-RA
NNU_01539-RA	17.7476	17.5459	17.4382	17.6837	17.7797	17.5842	17.5084	17.4027	17.331	17.2342	17.1196	17.3342	17.2464	17.3494	17.3588	NNU_01539-RA
NNU_01540-RA	14.5391	14.7819	14.8357	14.4433	14.5056	14.3532	13.6721	13.6244	13.469	13.3689	13.2939	12.8644	12.4809	12.0674	12.6968	NNU_01540-RA
NNU_01544-RA	NA	NA	NA	13.1257	13.2177	13.2893	13.222	13.6783	13.8373	14.3357	14.3639	14.6501	14.7999	15.1047	15.2123	NNU_01544-RA
NNU_01549-RA	12.8654	12.7706	12.8188	13.9159	13.8732	13.4829	14.5948	14.3794	14.354	14.7798	15.0682	15.0141	15.071	14.9449	15.2644	NNU_01549-RA
NNU_01554-RA	NA	13.4971	NA	13.5299	13.3629	12.5335	NA	13.0014	NA	NA	NA	NA	NA	NA	NA	NNU_01554-RA
NNU_01558-RA	16.8742	17.0129	16.6789	16.7089	16.8922	16.7058	16.0918	16.2505	16.1988	15.8812	15.8473	15.7151	15.3839	15.5074	15.1756	NNU_01558-RA
NNU_01559-RA	13.4899	14.1154	NA	NA	14.1916	14.4075	NA	NA	14.0498	NA	NA	NA	13.9299	14.1671	14.7267	NNU_01559-RA
NNU_01571-RA	20.7072	20.6696	20.6114	20.7812	20.7198	20.762	19.8462	19.9128	19.8674	19.0947	19.0747	18.9862	20.0328	20.1388	20.0746	NNU_01571-RA
NNU_01572-RA	19.7724	19.6021	19.7616	19.7853	19.6539	19.6352	20.2418	20.4071	20.3307	20.9932	20.9482	21.0473	19.8576	20.1624	20.0772	NNU_01572-RA
NNU_01574-RA	18.5659	18.7695	18.5662	18.6228	18.612	18.7432	18.3269	18.775	18.6126	18.9797	18.8377	19.005	18.6125	18.6992	18.2857	NNU_01574-RA
NNU_01576-RA	14.5112	14.8715	14.9331	14.6924	14.4102	14.6754	14.2682	14.084	13.1667	13.4751	13.5492	13.7527	NA	NA	NA	NNU_01576-RA
NNU_01582-RA	14.2084	13.6782	13.5356	14.0761	14.4129	14.0235	14.2359	14.1934	14.1374	13.6058	13.1618	13.5368	13.9853	13.7547	14.0429	NNU_01582-RA
NNU_01584-RA	14.39	NA	13.1637	15.0131	14.3507	14.0076	NA	NA	NA	NA	NA	NA	NA	NA	11.5088	NNU_01584-RA;NNU_05290-RA
NNU_01590-RA	14.7379	14.9378	14.6787	14.6487	14.7109	14.5654	14.5142	14.4021	14.6507	14.5272	14.2064	14.5212	14.4272	14.3962	14.4439	NNU_01590-RA
NNU_01597-RA	14.5371	14.7989	14.7494	14.0439	14.4002	14.3235	13.5572	13.6566	13.7183	13.7716	NA	13.4559	13.6679	13.873	14.208	NNU_01597-RA
NNU_01599-RA	13.1705	13.2979	13.4716	13.4866	14.0207	13.9034	13.8636	13.6914	13.646	13.6155	13.5615	13.4914	13.193	13.1502	13.1051	NNU_01599-RA
NNU_01606-RA	13.3875	13.1704	13.1281	13.4972	13.1739	13.4427	11.9172	12.0965	11.9462	11.728	11.8567	11.7814	12.4814	12.0944	12.0518	NNU_01606-RA
NNU_01608-RA	15.1385	15.0147	14.5743	15.1391	NA	15.3654	NA	13.8774	13.6703	13.5317	13.4028	13.6833	14.9627	15.3949	14.8517	NNU_01608-RA
NNU_01618-RA	11.5564	12.0374	10.8898	11.8649	11.7866	11.9613	11.8469	11.9484	11.8521	11.3622	11.879	11.6635	12.275	12.9782	12.7933	NNU_01618-RA
NNU_01620-RA	16.3631	16.4382	16.4789	16.8633	16.8001	16.8348	16.1213	16.1417	15.975	16.2934	16.3643	16.2669	17.7368	17.9012	17.8599	NNU_01620-RA
NNU_01622-RA	19.8333	19.9123	19.7421	19.9432	20.0755	19.9749	20.0233	20.3195	20.0076	20.1738	20.2641	20.2601	20.1994	20.2288	20.2918	NNU_01622-RA
NNU_01627-RA	15.698	15.9226	15.7509	15.6529	15.5583	15.4817	14.5896	14.7404	14.6155	13.9926	14.1322	14.1708	14.1206	14.1977	14.0568	NNU_01627-RA
NNU_01630-RA	14.8526	14.7719	14.6104	14.8539	14.6859	14.7299	14.7836	14.7494	14.879	14.9429	15.0898	15.0149	15.8463	15.9418	15.9283	NNU_01630-RA
NNU_01631-RA	15.3825	15.4203	15.3387	15.3616	15.2338	15.2413	13.9131	14.3419	12.803	13.7927	13.862	13.9359	13.7107	12.4322	12.4058	NNU_01631-RA
NNU_01633-RA	14.5873	14.3164	14.7369	14.787	14.7438	14.9324	13.5877	13.5748	13.5283	13.5885	13.5724	13.8784	NA	NA	NA	NNU_01633-RA;NNU_22840-RA
NNU_01634-RA	11.5012	NA	11.3089	10.8608	11.8587	10.653	NA	NA	NA	9.91362	NA	9.65682	NA	11.0393	NA	NNU_01634-RA
NNU_01637-RA	13.6982	13.0081	12.6665	14.0532	14.1112	13.6744	NA	12.8539	NA	NA	12.3193	12.3057	NA	12.3722	NA	NNU_01637-RA
NNU_01649-RA	19.5633	19.5423	19.4583	19.3846	19.4235	19.4126	18.9823	19.1444	18.9712	18.7119	18.7325	18.7426	18.7942	18.8037	18.8861	NNU_01649-RA
NNU_01652-RA	17.447	16.4845	15.8692	14.1603	15.606	15.9772	15.355	15.1578	15.471	15.6508	14.7476	15.2625	15.1084	14.7162	14.9955	NNU_01652-RA
NNU_01654-RA	14.2777	14.0317	14.0019	14.0721	14.2959	14.1101	13.743	13.6638	13.7843	13.731	13.6453	13.4379	13.3245	13.1692	13.4595	NNU_01654-RA
NNU_01660-RA	17.17	17.3888	17.2912	17.4154	17.1727	17.2269	17.2902	17.4917	17.4279	17.7315	17.3347	17.5671	18.0157	18.2747	18.2869	NNU_01660-RA
NNU_01667-RA	18.1482	17.962	18.0037	17.8998	17.7876	17.8633	16.9847	17.0157	17.3558	16.9398	16.8661	16.8191	16.8874	16.9969	17.2056	NNU_01667-RA
NNU_01672-RA	NA	16.6969	16.328	17.6086	16.0412	16.782	16.8857	NA	16.3526	16.6856	16.4449	16.7447	16.1349	16.2273	16.6666	NNU_01672-RA
NNU_01676-RA	13.7201	14.0926	13.8929	13.8112	14.4165	13.9386	13.4235	13.8317	13.2729	13.4651	13.0958	13.1489	13.8519	13.7918	13.9286	NNU_01676-RA
NNU_01681-RA	14.2557	13.823	13.8988	13.5171	13.5849	13.591	NA	NA	NA	12.4272	NA	NA	13.7519	13.7402	14.0322	NNU_01681-RA
NNU_01683-RA	15.8428	15.8145	15.7307	15.2785	15.1978	15.498	13.8694	14.3712	14.2294	13.7341	13.7888	14.0238	14.0609	14.2073	14.1879	NNU_01683-RA
NNU_01691-RA	20.7756	20.773	20.7209	20.4459	20.316	20.2142	19.854	19.8834	19.6651	19.7577	19.7129	19.6345	19.5651	19.3519	19.5092	NNU_01691-RA;NNU_01897-RA
NNU_01692-RA	18.2875	18.0996	18.0303	18.1852	18.1891	17.8301	16.089	16.0947	16.1776	15.4387	15.5052	15.3609	16.1851	16.5451	16.4017	NNU_01692-RA
NNU_01695-RA	19.5903	19.7077	19.571	19.1795	19.3908	19.2817	18.837	18.9048	18.8624	18.6652	18.7208	18.6833	18.5051	18.6623	18.5387	NNU_01695-RA
NNU_01698-RA	NA	NA	NA	NA	NA	15.8942	NA	13.4194	13.2551	NA	14.0262	14.236	17.8087	17.8288	17.8551	NNU_01698-RA
NNU_01704-RA	17.7542	17.9495	17.4619	18.1499	18.2632	17.9977	18.2311	18.1617	18.1851	18.0934	18.0701	17.9944	17.5464	17.652	17.8063	NNU_01704-RA
NNU_01708-RA	14.7498	13.2978	14.8019	13.1993	13.2349	13.1831	13.1505	13.1475	12.9444	13.1455	13.1483	13.0318	13.1367	13.1488	13.1327	NNU_01708-RA
NNU_01710-RA	17.4794	17.2911	17.3999	17.6005	17.6333	17.7209	17.8175	17.7478	17.9742	17.688	17.8765	17.7434	17.3983	17.2954	17.2845	NNU_01710-RA
NNU_01713-RA	15.1064	15.1271	15.1522	15.0626	15.161	15.2462	15.2746	14.6823	14.9475	15.2608	15.0167	15.2243	15.1536	15.2189	14.9912	NNU_01713-RA;NNU_14223-RA
NNU_01715-RA	15.3962	15.7735	15.4717	15.4691	15.7442	15.7323	15.6667	15.528	15.5348	15.2735	15.4597	15.3872	14.7034	14.7383	14.895	NNU_01715-RA
NNU_01717-RA	15.528	15.3272	15.3564	14.9913	15.0656	15.0984	14.2499	14.2566	14.0156	14.0643	14.0057	14.2075	14.9242	14.9062	14.6758	NNU_01717-RA
NNU_01722-RA	12.7509	13.4826	12.7748	12.9108	13.344	13.4278	13.151	12.8635	13.0928	12.8762	NA	13.157	12.8795	13.0623	13.1555	NNU_01722-RA
NNU_01730-RA	14.8524	13.7796	13.6188	15.0088	15.1783	15.0661	16.3123	16.6236	16.2462	13.0527	13.0687	13.5157	18.7694	18.4544	18.7366	NNU_01730-RA
NNU_01732-RA	13.1855	13.5195	NA	NA	NA	12.1872	NA	NA	NA	NA	NA	NA	NA	NA	NA	NNU_01732-RA
NNU_01734-RA	14.3194	14.3555	14.1558	13.7118	13.8292	14.0931	14.0754	13.8234	13.8698	14.5195	14.5531	14.2566	14.0796	13.9653	13.9803	NNU_01734-RA
NNU_01735-RA	13.8486	13.9316	14.0229	12.8356	12.8887	13.3105	12.5836	12.2596	12.036	12.4227	11.9661	12.0317	12.09	11.9861	12.0076	NNU_01735-RA;NNU_11338-RA
NNU_01743-RA	11.3083	11.2295	11.3851	13.0332	12.3001	11.3338	11.8259	11.5033	12.5065	12.3362	12.2491	12.5281	11.4074	12.0715	12.0399	NNU_01743-RA
NNU_01744-RA	20.1124	20.0615	19.9305	20.2536	20.2729	20.2178	20.5428	20.4631	20.4018	20.655	20.6969	20.6257	20.434	20.6058	20.5779	NNU_01744-RA
NNU_01745-RA	16.7343	16.7958	16.6366	16.4489	16.663	16.5779	16.2882	16.27	16.3807	16.3068	16.247	16.1074	16.2008	15.6431	15.9843	NNU_01745-RA
NNU_01747-RA	15.3608	15.0221	14.9484	14.924	14.9904	14.8293	14.2084	14.359	13.383	14.1282	14.3274	13.6428	14.9461	15.1007	14.6994	NNU_01747-RA
NNU_01751-RA	14.3263	14.4836	14.452	14.1867	14.4551	14.8676	14.5929	14.5602	14.483	14.5762	14.5907	14.4095	14.7475	14.6793	14.7536	NNU_01751-RA
NNU_01753-RA	13.9172	14.3094	14.3505	14.2884	14.1202	14.1313	14.0445	14.0182	14.1297	14.0793	13.8317	14.0324	13.7462	14.0116	14.0469	NNU_01753-RA
NNU_01755-RA	15.5973	15.5134	15.5051	14.5756	14.8959	14.7345	12.4571	12.5888	11.9974	12.028	12.6928	11.8662	13.6744	13.9599	13.1608	NNU_01755-RA
NNU_01758-RA	20.394	20.2892	20.2634	20.5913	20.5958	20.5668	20.8649	20.8416	20.8261	20.8609	20.834	20.9536	20.1307	20.2888	20.0141	NNU_01758-RA
NNU_01763-RA	12.1184	NA	NA	NA	NA	NA	12.7531	12.3857	12.534	13.0964	13.7965	12.9941	14.1514	14.1285	14.6216	NNU_01763-RA
NNU_01764-RA	NA	NA	NA	NA	NA	NA	NA	NA	NA	NA	NA	NA	15.0052	15.0633	14.8756	NNU_01764-RA
NNU_01771-RA	13.8256	14.0167	13.2942	13.0124	13.5037	13.2237	12.7919	11.8127	12.3341	11.943	12.8868	12.623	12.1858	12.7378	12.3698	NNU_01771-RA
NNU_01774-RA	13.3979	13.2111	NA	NA	NA	NA	NA	NA	NA	NA	NA	NA	NA	NA	NA	NNU_01774-RA
NNU_01777-RA	13.0937	13.1519	13.6887	13.6151	13.8511	13.7672	13.7954	13.5375	13.521	14.2072	13.8108	14.1437	13.4957	13.0152	12.7725	NNU_01777-RA
NNU_01779-RA	12.5727	12.8948	11.9958	11.738	11.8165	11.3448	NA	NA	NA	9.09326	NA	7.86498	NA	NA	NA	NNU_01779-RA
NNU_01784-RA	17.9107	17.9545	18.0473	18.0875	18.0689	17.9453	18.2847	18.4212	18.3458	18.786	18.7862	18.591	18.1898	18.375	18.2842	NNU_01784-RA
NNU_01790-RA	15.3601	15.2812	15.6811	16.5066	16.4361	16.1855	15.8836	15.9287	15.8966	15.3497	15.3531	15.0566	16.7875	17.0134	16.8814	NNU_01790-RA
NNU_01800-RA	16.1866	16.3563	16.1721	16.034	16.0542	15.9664	16.2245	15.2241	14.8733	14.7649	16.2997	15.2442	15.2338	15.0797	15.1101	NNU_01800-RA
NNU_01805-RA	17.5755	17.6761	17.6721	17.5273	17.4699	17.5553	17.2014	17.2382	17.1086	17.217	17.1507	17.0735	16.8135	17.0597	16.9528	NNU_01805-RA
NNU_01807-RA	14.6427	14.1467	14.1618	14.674	14.4882	14.6478	14.2701	14.692	14.3145	14.3115	14.5376	14.588	13.812	14.4956	15.1467	NNU_01807-RA
NNU_01808-RA	17.4449	17.5803	17.4848	17.7472	17.7419	17.7167	17.4036	17.3245	17.314	17.3802	17.3831	17.3601	19.0151	18.9041	19.0256	NNU_01808-RA
NNU_01812-RA	19.1983	19.2895	19.2193	19.2634	19.2133	18.9475	18.9299	18.9349	18.842	18.9452	18.8923	18.8744	18.5441	18.6593	18.6516	NNU_01812-RA
NNU_01819-RA	17.0835	17.1404	17.1215	17.3901	17.3628	17.3531	17.4657	17.3501	17.4231	17.5258	17.4478	17.4271	16.9901	17.1145	17.1529	NNU_01819-RA
NNU_01821-RA	14.6916	15.5392	15.0786	15.5311	15.019	14.7945	14.7994	14.4302	14.9051	14.2795	14.7498	14.9033	14.6121	14.3977	14.6549	NNU_01821-RA
NNU_01831-RA	15.8899	16.2659	16.0505	15.8474	16.143	16.0086	15.9292	15.4605	15.7869	15.5154	15.4804	15.1945	14.7494	14.2519	15.0161	NNU_01831-RA
NNU_01832-RA	17.7298	18.0045	18.0279	18.2221	18.0267	18.0665	17.6988	17.7578	17.7292	17.8556	17.6213	17.4572	17.2078	17.145	17.2316	NNU_01832-RA
NNU_01842-RA	20.939	20.8081	20.6136	20.8453	20.7995	20.6586	20.4772	20.6348	20.5035	20.4296	20.2547	20.398	20.0864	19.9484	20.0073	NNU_01842-RA
NNU_01845-RA	13.4716	NA	NA	NA	NA	13.2194	13.0894	NA	12.9954	13.0748	12.956	13.0741	13.6746	13.0976	13.5777	NNU_01845-RA
NNU_01849-RA	20.1133	20.1887	20.165	20.3611	20.2223	20.2898	20.3276	20.4111	20.2875	20.4784	20.4315	20.4116	19.7932	19.9111	19.9022	NNU_01849-RA
NNU_01850-RA	19.6162	19.5932	19.7339	19.9162	19.849	19.9941	19.9721	19.9143	19.9276	20.202	19.9247	20.1489	19.6287	19.6124	19.6036	NNU_01850-RA
NNU_01852-RA	17.0372	16.8651	17.0973	16.8385	16.7136	16.8554	16.1449	16.3115	16.2676	16.1031	15.8817	16.0345	16.0335	15.9189	16.1364	NNU_01852-RA
NNU_01853-RA	16.3739	16.1036	16.1341	15.9816	15.9733	16.0531	15.24	15.1937	15.2459	14.7405	14.7797	14.8585	15.0202	14.8754	14.9704	NNU_01853-RA
NNU_01854-RA	19.433	19.327	19.2794	19.3248	19.1403	19.2444	18.6935	18.7343	18.6781	18.4943	18.533	18.4938	18.7461	18.653	18.6861	NNU_01854-RA
NNU_01855-RA	15.8513	15.9723	15.8047	16.0625	16.2208	16.004	16.2547	16.0238	16.3387	16.5689	16.523	16.2821	16.2353	16.3786	16.4689	NNU_01855-RA
NNU_01857-RA	NA	NA	NA	11.5894	12.0465	NA	11.732	12.5468	11.724	12.4442	12.5603	12.2738	12.4558	12.3156	12.7213	NNU_01857-RA
NNU_01862-RA	18.44	18.3959	18.4612	18.5259	18.4801	18.3792	18.4012	18.4252	18.2167	18.0972	18.0938	18.0891	17.9657	17.9866	18.1126	NNU_01862-RA
NNU_01865-RA	NA	10.5519	NA	12.5053	12.4815	12.3454	NA	11.7652	11.9414	13.2086	13.2608	13.1192	15.0334	15.1432	15.3243	NNU_01865-RA
NNU_01866-RA	16.4091	16.0261	16.1862	16.0544	15.8736	16.0256	15.5079	15.5431	15.3797	15.5959	15.5639	15.255	16.1117	16.201	16.1089	NNU_01866-RA
NNU_01867-RA	18.8729	18.7892	18.8279	19.1953	19.4074	19.4405	19.2306	19.2448	19.3021	19.4406	19.5461	19.5243	17.9438	17.9358	17.8355	NNU_01867-RA
NNU_01871-RA	NA	NA	NA	12.6159	13.0039	12.5669	15.2959	15.2026	15.2392	15.5816	15.6978	15.3432	14.7732	14.6073	14.5265	NNU_01871-RA
NNU_01873-RA	14.9898	14.4774	14.8376	15.2306	15.2814	15.2027	13.3191	NA	13.4132	14.5694	14.5761	14.7113	NA	NA	NA	NNU_01873-RA
NNU_01877-RA	20.6401	20.6749	20.6491	20.6718	20.7309	20.7716	20.8701	20.8651	20.7687	20.6003	20.5412	20.6527	19.9494	20.0471	19.9386	NNU_01877-RA
NNU_01882-RA	14.5462	14.5467	14.4061	14.7646	14.6776	14.8359	15.0306	14.8924	15.0991	14.8916	15.031	15.1178	15.6902	15.3532	15.6022	NNU_01882-RA
NNU_01883-RA	17.3659	17.4625	17.3772	16.7335	16.7518	16.6131	15.6089	15.3535	15.4765	15.7489	15.3962	15.7784	15.8103	15.65	15.6606	NNU_01883-RA
NNU_01888-RA	15.9864	16.0255	15.9637	15.5562	15.5374	15.5992	15.0985	14.5906	15.5568	15.5944	15.3882	15.4199	16.0931	16.3829	16.4279	NNU_01888-RA
NNU_01895-RA	14.3282	14.069	14.0842	12.8994	13.146	12.7983	NA	12.6248	NA	NA	NA	NA	12.3919	11.8759	NA	NNU_01895-RA
NNU_01898-RA	13.0061	13.4322	13.6584	13.5528	13.5038	13.9394	13.2977	13.7578	12.8284	13.532	13.375	14.6508	13.6879	13.7377	13.6554	NNU_01898-RA
NNU_01902-RA	14.3873	15.0843	14.9865	15.9214	16.4506	16.2338	17.0622	17.4485	17.0754	17.2254	17.2094	17.5659	15.9838	16.371	16.0693	NNU_01902-RA
NNU_01903-RA	16.0196	16.1913	15.9013	15.5971	16.3885	15.9013	14.6765	14.702	14.8932	13.69	14.0257	13.8695	13.7245	12.9147	13.4175	NNU_01903-RA
NNU_01904-RA	13.391	12.923	12.901	12.9279	12.7978	12.6331	12.4155	12.192	12.1943	12.5466	12.5552	12.4069	13.2874	13.2234	13.9241	NNU_01904-RA
NNU_01906-RA	17.6375	17.4467	17.4907	17.3975	17.443	17.3125	16.4403	16.4423	16.6859	15.924	15.9104	16.0733	15.0759	15.2337	15.4174	NNU_01906-RA
NNU_01909-RA	16.7947	16.7829	16.5723	16.8687	17.119	17.0877	16.1907	15.8373	16.1717	16.732	16.3405	16.2047	17.9533	18.1096	18.1389	NNU_01909-RA
NNU_01912-RA	13.9821	13.8778	14.1052	14.4021	14.3216	14.3833	14.1011	14.3289	14.2363	13.9762	13.9499	14.0858	14.3625	14.5389	14.3585	NNU_01912-RA
NNU_01918-RA	18.991	19.0643	19.1682	19.3372	19.2625	19.3053	19.6448	19.6427	19.5175	19.7771	19.5591	19.8046	19.5887	19.776	19.7927	NNU_01918-RA
NNU_01919-RA	15.3158	15.396	15.2633	15.1084	15.5005	15.5017	14.8919	14.9036	14.8975	14.6138	14.3102	14.2532	14.107	14.443	13.9519	NNU_01919-RA;NNU_22319-RA
NNU_01920-RA	18.8759	18.9573	18.8798	18.9204	18.9875	18.8134	18.5685	18.6586	18.7059	18.428	18.5026	18.4368	18.4007	18.3947	18.478	NNU_01920-RA
NNU_01921-RA	21.3937	21.3644	21.259	21.5724	21.6607	21.6556	21.5581	21.4574	21.5259	21.5361	21.5248	21.4453	20.9959	20.8304	20.8945	NNU_01921-RA
NNU_01925-RA	15.0206	15.3371	14.9747	15.6221	15.5026	15.6152	16.1743	16.1552	16.3944	16.845	16.8417	16.722	15.6066	15.8013	15.8823	NNU_01925-RA
NNU_01926-RA	13.9529	13.8119	13.6495	13.4226	13.7021	13.621	13.1071	13.3216	13.482	12.4591	12.5709	12.5328	13.2055	13.4288	13.0821	NNU_01926-RA
NNU_01927-RA	15.3758	15.2641	15.2908	15.2443	15.4223	15.3538	15.1793	15.2842	15.3437	15.0195	15.3146	15.2046	14.8195	14.8104	14.7942	NNU_01927-RA
NNU_01934-RA	14.5215	14.3259	14.3424	14.3174	14.5906	14.5274	14.681	14.4803	14.4403	15.1093	14.8983	14.9242	14.7211	14.8138	14.8816	NNU_01934-RA
NNU_01938-RA	NA	11.9081	12.0976	12.1524	12.2149	NA	NA	12.6658	13.025	11.9424	NA	12.6376	NA	NA	NA	NNU_01938-RA
NNU_01939-RA	NA	NA	NA	NA	NA	NA	14.4724	14.0092	14.3841	13.5297	13.644	13.4636	NA	NA	NA	NNU_01939-RA
NNU_01941-RA	15.5332	15.6553	15.5338	15.6342	15.6872	15.6645	15.3149	15.2074	15.0713	14.8527	14.965	14.9244	14.3745	14.3921	14.6228	NNU_01941-RA
NNU_01943-RA	15.6234	15.6735	15.7296	15.8656	15.6433	15.6384	15.5415	15.7782	NA	NA	15.8332	NA	16.0533	15.8583	15.6806	NNU_01943-RA
NNU_01950-RA	21.5254	21.6064	21.6477	22.1311	22.3659	22.0929	23.2326	23.0814	23.2145	23.148	23.2062	23.404	22.5982	22.6614	22.8344	NNU_01950-RA
NNU_01958-RA	14.3766	14.119	14.4124	13.5159	13.5882	13.3487	12.0706	12.1786	11.9109	NA	NA	NA	12.6392	13.1961	12.1837	NNU_01958-RA
NNU_01964-RA	15.3182	15.3563	14.8247	14.3376	14.4222	14.5641	13.8302	13.0098	13.5217	13.1244	13.3417	13.2992	14.3257	14.3166	14.3417	NNU_01964-RA
NNU_01967-RA	11.2251	11.7269	11.5697	NA	NA	NA	NA	NA	NA	NA	NA	NA	NA	NA	NA	NNU_01967-RA
NNU_01970-RA	15.9901	15.9444	15.928	15.9092	15.8322	15.8417	14.8441	15.4142	15.3958	15.3952	15.2968	15.4292	15.319	15.1209	14.8874	NNU_01970-RA
NNU_01972-RA	15.8526	15.8939	15.8972	15.8131	15.8611	15.6135	15.833	15.9659	15.8536	15.5942	15.4197	15.6495	15.3827	15.6789	15.6248	NNU_01972-RA
NNU_01976-RA	NA	NA	NA	13.4336	12.8195	13.4391	NA	13.1376	12.9929	NA	NA	12.503	NA	NA	NA	NNU_01976-RA
NNU_01977-RA	14.4838	13.6825	14.1353	14.3436	14.5018	14.2587	13.7147	12.7653	13.4184	13.7848	13.93	13.8156	14.6394	14.6741	14.6707	NNU_01977-RA
NNU_01978-RA	22.0759	22.2321	22.0384	22.4961	22.555	22.5757	23.4015	23.366	23.3126	23.7075	23.662	23.5904	23.3689	23.3658	23.4723	NNU_01978-RA
NNU_01981-RA	14.1035	13.6329	14.4262	NA	13.7183	13.9715	13.3953	13.4618	13.0715	13.7244	13.1399	13.0207	14.3135	14.0876	13.8991	NNU_01981-RA
NNU_01983-RA	15.2972	15.2675	15.3832	15.8429	16.1141	15.966	16.7356	16.7502	16.805	15.6131	15.738	15.2548	14.4999	14.5664	14.616	NNU_01983-RA
NNU_01989-RA	13.8884	12.8337	12.9615	13.3605	13.6708	13.4075	12.5136	12.025	12.0888	12.5093	12.5902	12.2	12.3191	12.155	12.5905	NNU_01989-RA
NNU_01990-RA	14.8538	14.9238	14.7662	14.8945	15.0415	14.651	14.7645	14.7468	14.7571	14.3714	14.7207	14.5008	14.4195	14.266	14.3949	NNU_01990-RA
NNU_01997-RA	12.9302	13.6121	NA	13.3734	13.2293	13.3847	NA	NA	11.7276	11.7689	NA	NA	14.3172	NA	NA	NNU_01997-RA
NNU_02007-RA	15.649	15.9081	15.7221	15.3248	15.8913	15.4931	15.075	14.7685	14.9327	15.0549	14.9117	15.0524	15.2618	15.1955	15.2715	NNU_02007-RA
NNU_02008-RA	13.3375	13.4408	13.6412	14.21	13.659	13.9785	13.0087	13.3973	13.1698	12.6616	12.9856	13.1053	12.8664	13.5619	12.8405	NNU_02008-RA
NNU_02013-RA	12.8509	12.8466	12.6564	12.9467	13.4461	12.8378	13.1203	12.0053	13.0839	12.3793	13.1438	13.5141	14.3678	14.4668	14.6066	NNU_02013-RA
NNU_02014-RA	19.9018	20.3274	19.7662	20.4658	20.5442	20.433	20.7446	20.7885	20.8525	21.1248	21.1998	21.2451	21.5635	21.1988	21.3247	NNU_02014-RA
NNU_02017-RA	NA	NA	NA	10.6773	10.7857	11.0825	11.8831	12.104	11.5385	11.3286	11.3698	12.4318	12.0371	11.9591	10.9747	NNU_02017-RA
NNU_02018-RA	18.1339	18.0749	18.1269	18.056	17.8937	17.9449	17.9534	17.9559	18.0842	17.9981	17.938	17.9686	16.608	16.846	17.1024	NNU_02018-RA
NNU_02020-RA	16.5615	16.4989	16.6421	16.5774	16.3268	16.3813	14.9714	15.6988	15.5792	15.6219	15.1916	15.2997	16.0921	16.2236	16.2465	NNU_02020-RA
NNU_02021-RA	NA	NA	NA	13.6865	13.5398	13.4087	14.2312	13.5007	13.882	13.9145	13.7996	13.8244	NA	NA	NA	NNU_02021-RA
NNU_02026-RA	11.7854	12.8099	12.6978	12.3617	11.7447	12.4112	12.5019	12.7799	12.9024	11.2073	NA	11.8025	11.4006	9.2403	10.6937	NNU_02026-RA
NNU_02030-RA	15.7556	15.7602	15.8693	14.7448	14.7727	14.6491	NA	NA	NA	NA	NA	NA	NA	NA	NA	NNU_02030-RA
NNU_02033-RA	18.268	18.1061	18.1136	18.0573	18.1027	18.0539	17.6501	17.6547	17.6752	17.7272	17.6111	17.5347	18.3665	18.4647	18.5176	NNU_02033-RA
NNU_02037-RA	20.2446	20.1203	19.741	19.9644	20.3122	20.38	20.3245	20.1909	20.242	20.3589	20.0307	20.0845	20.2181	20.026	20.1223	NNU_02037-RA
NNU_02038-RA	15.4464	15.5572	15.1505	15.2812	15.1313	15.0891	13.7064	13.8424	13.6704	13.1313	NA	13.4443	NA	NA	NA	NNU_02038-RA
NNU_02039-RA	15.6112	15.6677	15.6697	15.7445	15.4234	15.61	15.3759	15.3939	15.3586	15.565	15.2695	15.2505	15.4882	15.6223	15.6138	NNU_02039-RA
NNU_02047-RA	13.0637	13.5835	13.5906	12.6282	13.2495	13.4554	12.9062	11.7405	12.5435	13.098	12.6734	13.0122	14.5297	14.5523	14.5605	NNU_02047-RA
NNU_02050-RA	14.0713	14.2	14.1095	13.8889	13.7562	14.2162	13.1197	12.8842	NA	NA	12.5935	13.029	14.1418	13.82	14.4521	NNU_02050-RA
NNU_02051-RA	16.5784	16.4012	16.2231	16.3967	16.0252	15.9569	14.7507	14.6431	14.7278	13.7719	14.7159	14.3485	14.5105	13.9524	14.2605	NNU_02051-RA;NNU_22185-RA
NNU_02056-RA	20.2483	20.215	19.9886	20.1881	20.1622	20.0843	19.9734	20.0409	19.8749	19.9701	19.9656	19.8727	19.6681	19.6759	19.5783	NNU_02056-RA
NNU_02059-RA	14.4844	14.5946	14.5181	14.677	14.471	14.6906	NA	13.4147	NA	14.2095	13.4964	13.5063	14.5038	14.92	14.9156	NNU_02059-RA
NNU_02062-RA	14.6918	14.7388	14.4672	14.4618	14.6144	14.4245	14.1919	14.1364	14.1233	14.6835	14.6051	14.9162	14.5375	14.5949	14.4567	NNU_02062-RA
NNU_02063-RA	13.3742	13.6642	13.3242	13.5205	13.4976	13.5966	13.5513	12.9643	13.3794	11.7046	12.5051	NA	NA	NA	NA	NNU_02063-RA
NNU_02074-RA	15.0444	14.6607	14.4262	13.7107	13.5095	13.8659	10.9495	11.3447	11.9522	10.8853	10.572	NA	NA	NA	NA	NNU_02074-RA;NNU_22176-RA
NNU_02075-RA	14.8149	14.0422	14.3885	14.521	13.7483	13.7564	13.2511	13.1134	12.6801	12.2096	12.7985	12.5279	13.7833	13.6012	13.6486	NNU_02075-RA
NNU_02079-RA	15.4575	15.5144	15.2219	15.2529	15.2281	14.9851	14.8017	14.6798	14.6707	14.8156	14.6271	14.8825	14.8326	14.8185	14.6866	NNU_02079-RA
NNU_02085-RA	19.098	19.136	18.852	19.0096	19.0684	18.9287	18.5359	18.5516	18.5843	18.394	18.1377	18.4555	18.7483	18.8692	18.9459	NNU_02085-RA
NNU_02095-RA	18.8024	18.9638	18.7546	18.9291	19.0518	18.7908	19.1911	19.2044	19.0948	19.3028	19.28	19.2065	18.1907	18.1123	18.2912	NNU_02095-RA
NNU_02097-RA	17.9613	17.7822	17.9258	17.854	17.9591	17.8978	17.8541	17.8299	17.9753	17.7073	17.7582	17.8641	18.5038	18.4107	18.4261	NNU_02097-RA
NNU_02099-RA	13.6358	13.4115	13.5429	13.1145	13.3597	13.2849	NA	NA	NA	NA	NA	NA	NA	NA	NA	NNU_02099-RA
NNU_02100-RA	17.9706	18.1065	18.022	17.8993	18.0017	17.9281	17.3677	17.3948	17.4495	17.0609	17.3039	17.4381	16.7162	16.8473	16.7314	NNU_02100-RA
NNU_02105-RA	14.5491	15.1986	15.0767	14.4405	14.4793	14.6645	13.9026	13.789	13.8093	13.6756	13.1519	13.4476	13.8503	14.3867	14.6255	NNU_02105-RA
NNU_02107-RA	17.6126	17.6532	17.4774	17.5705	17.5028	17.3613	17.1735	17.1321	17.0437	16.9037	16.7894	16.8011	16.5211	16.6502	16.6999	NNU_02107-RA
NNU_02108-RA	18.2009	18.3682	18.0426	17.637	17.8045	17.7458	17.1371	16.6591	16.9641	16.8731	16.8702	16.8193	17.2114	17.4832	17.4841	NNU_02108-RA
NNU_02110-RA	17.6528	17.7119	17.6724	17.7674	17.9043	17.4776	18.5037	18.1461	18.3007	18.353	18.3781	18.1821	17.3949	17.3088	17.4674	NNU_02110-RA
NNU_02116-RA	14.8911	15.0187	14.7559	14.9538	14.9681	14.8843	14.5541	14.7762	14.5491	14.7789	14.9734	15.1349	15.3348	15.4071	15.4163	NNU_02116-RA
NNU_02117-RA	19.4589	19.5594	19.4165	19.4576	19.4803	19.2924	19.1893	19.1362	19.2414	19.161	18.9928	19.0178	18.9789	19.0438	19.0692	NNU_02117-RA
NNU_02119-RA	14.6341	14.7145	14.5228	14.7473	14.865	14.8124	14.5819	14.955	14.8242	14.8261	14.6172	14.8632	14.3725	14.4312	14.152	NNU_02119-RA
NNU_02121-RA	17.889	17.936	17.7313	17.8024	17.8097	17.7001	17.4199	17.5525	17.501	17.4305	17.3763	17.3355	17.1523	17.1042	17.188	NNU_02121-RA
NNU_02122-RA	15.1437	15.217	15.3124	14.8976	14.9266	14.9602	14.4545	14.4827	14.7133	14.8411	14.694	14.7262	15.1853	15.186	15.0152	NNU_02122-RA
NNU_02123-RA	15.7795	15.6685	15.865	15.578	15.576	15.537	15.8214	15.8524	15.8805	15.858	16.0642	15.9211	17.118	16.957	16.6456	NNU_02123-RA
NNU_02126-RA	16.8527	16.8536	16.7143	16.9377	16.7139	16.7013	16.5005	16.5462	16.4893	16.303	16.3053	16.3822	16.0956	16.0878	16.3224	NNU_02126-RA
NNU_02127-RA	NA	NA	NA	NA	NA	NA	14.8057	14.2554	14.4006	14.5552	14.4459	14.5561	14.0075	NA	14.632	NNU_02127-RA
NNU_02131-RA	16.1841	16.2813	16.2648	15.9771	16.0399	16.2635	15.8553	15.7364	15.7543	15.4001	15.5721	15.5775	15.6741	15.6997	15.6208	NNU_02131-RA
NNU_02135-RA	13.1565	13.1367	13.6901	12.996	12.8329	NA	NA	NA	NA	11.6941	12.0789	NA	12.191	12.3016	12.7809	NNU_02135-RA
NNU_02138-RA	15.3561	15.6688	15.5348	15.2113	15.4441	15.0546	14.6403	14.7637	14.5173	14.3237	14.5568	14.6684	14.6493	15.0042	14.5811	NNU_02138-RA
NNU_02140-RA	20.6949	21.0155	20.7922	21.0055	20.8523	20.9936	20.8198	20.7978	20.7627	20.7984	20.7058	20.9165	20.5809	20.5803	20.5671	NNU_02140-RA
NNU_02143-RA	13.4119	13.5912	13.3474	12.4761	12.9156	13.1532	12.982	12.3316	13.1063	12.6362	12.8294	12.2267	12.4234	12.5013	NA	NNU_02143-RA
NNU_02145-RA	NA	NA	NA	NA	NA	NA	NA	NA	NA	NA	NA	NA	15.329	15.52	15.4131	NNU_02145-RA;NNU_22095-RA
NNU_02146-RA	17.1242	17.1251	17.0985	16.5065	16.3996	16.4954	14.0935	14.6263	14.2191	NA	13.3015	13.6822	13.2578	13.3928	13.1188	NNU_02146-RA
NNU_02152-RA	16.5557	16.1169	15.684	16.6697	16.2803	16.3932	15.7494	16.2932	16.1069	15.8351	15.081	15.8204	15.8468	15.6574	15.1724	NNU_02152-RA
NNU_02154-RA	17.0804	17.2872	17.2617	17.3456	17.1754	17.1689	16.6004	16.8646	16.7202	16.5405	16.4125	16.0863	16.2323	16.0686	16.1405	NNU_02154-RA
NNU_02156-RA	13.4337	13.8703	13.6443	13.4649	13.5489	13.2845	13.1503	12.8766	12.8278	12.4576	12.5992	13.0885	13.8642	13.7666	13.8109	NNU_02156-RA
NNU_02158-RA	NA	NA	NA	NA	NA	NA	NA	NA	NA	NA	NA	NA	13.9321	14.279	14.4914	NNU_02158-RA
NNU_02159-RA	11.7564	12.0012	11.9963	11.6873	12.0079	11.6961	12.7075	12.469	12.6269	12.2422	12.0334	12.1094	12.0558	12.4526	12.112	NNU_02159-RA
NNU_02161-RA	14.3282	14.5707	13.964	14.3164	14.3231	14.0163	13.677	13.6449	13.6318	12.9872	13.2717	13.1873	13.0765	13.0835	13.1211	NNU_02161-RA
NNU_02166-RA	19.4675	19.3602	19.0985	19.4191	19.2832	19.3023	19.2127	19.2907	19.2079	19.1643	19.014	19.0893	18.9465	18.9896	19.032	NNU_02166-RA
NNU_02169-RA	13.0421	12.5558	12.2951	12.6093	12.1396	12.0857	13.2359	13.589	13.6718	13.892	13.9532	13.5021	14.9816	14.8352	15.0218	NNU_02169-RA
NNU_02180-RA	15.6217	15.6321	15.5023	16.1124	16.2918	16.1439	14.7953	15.0957	14.8608	14.762	15.3039	14.7367	13.4557	13.7786	13.5736	NNU_02180-RA
NNU_02186-RA	19.0283	19.0937	18.993	19.2008	19.1471	19.2424	18.8552	18.8364	18.8875	18.9491	18.9633	19.039	18.1038	18.3586	18.3723	NNU_02186-RA
NNU_02187-RA	14.8705	14.8434	13.7377	14.4713	14.5575	14.6506	15.6049	15.6057	15.6921	16.6956	16.5518	16.634	16.9603	17.1299	16.9432	NNU_02187-RA
NNU_02191-RA	NA	NA	NA	NA	NA	NA	NA	NA	NA	NA	NA	NA	14.6339	14.8427	15.0167	NNU_02191-RA;NNU_22026-RA
NNU_02196-RA	20.5292	20.6119	20.4458	20.3011	20.2655	20.2542	19.7733	19.888	19.8565	19.7374	19.5707	19.5823	19.0771	19.1006	19.2727	NNU_02196-RA
NNU_02199-RA	13.5045	14.6491	NA	14.2206	14.0783	14.4348	13.5402	12.8842	13.8026	14.1026	NA	13.3442	13.0223	13.9508	NA	NNU_02199-RA
NNU_02201-RA	15.2567	15.0929	15.0276	14.9981	14.5637	14.5631	13.813	13.6879	13.7375	13.8127	13.7281	13.6658	14.6456	14.7914	14.2837	NNU_02201-RA
NNU_02204-RA	13.6014	13.4693	13.6143	14.5756	14.1421	14.3657	14.5399	14.9125	14.6294	14.3876	14.469	14.5678	13.0018	13.0639	13.1831	NNU_02204-RA;NNU_02206-RA;NNU_07757-RA;NNU_19083-RA;NNU_22014-RA
NNU_02205-RA	NA	11.6045	11.4622	11.1822	11.0686	11.0907	NA	NA	NA	NA	NA	NA	NA	NA	11.4541	NNU_02205-RA
NNU_02213-RA	17.1832	17.2748	17.1437	17.1121	16.7558	16.8947	17.1774	17.0286	17.0451	16.9695	16.9627	16.8767	16.4455	16.4215	16.2153	NNU_02213-RA
NNU_02214-RA	17.7477	17.8104	17.872	17.8864	17.9724	17.8648	18.0656	18.0785	17.8067	18.779	18.7302	18.6382	19.5073	19.3539	19.4035	NNU_02214-RA
NNU_02215-RA	18.4082	18.2225	18.1607	19.1343	19.1543	19.2468	19.7376	19.6237	19.5002	19.7169	19.6752	19.7152	20.1457	20.5349	20.4106	NNU_02215-RA
NNU_02219-RA	20.3619	20.6162	20.1193	20.3781	20.2836	20.5522	20.2076	20.3988	20.1148	19.9499	19.9447	20.0204	20.1282	20.0186	20.1505	NNU_02219-RA
NNU_02220-RA	13.4824	13.5995	12.5908	13.1094	13.228	13.1372	12.1933	12.4234	12.2944	12.6141	12.462	12.6127	12.6077	12.9605	12.8176	NNU_02220-RA
NNU_02222-RA	11.2072	11.2812	9.63107	10.6271	9.48223	9.99743	10.9502	9.91595	10.7976	11.1128	11.2219	11.3098	11.9934	12.0675	12.611	NNU_02222-RA
NNU_02223-RA	16.0308	16.1338	16.0215	15.674	15.8066	15.6662	14.9595	15.0242	15.0154	14.7294	14.8805	14.8915	14.7102	14.6196	14.7933	NNU_02223-RA
NNU_02225-RA	15.0001	15.2032	14.8241	15.4009	15.2248	15.4191	15.154	14.969	15.1506	15.2676	15.4116	15.2937	15.0279	15.0218	15.1531	NNU_02225-RA
NNU_02226-RA	14.0738	13.6172	13.9529	13.4456	13.7737	13.6524	12.8923	12.6861	12.5888	12.3129	12.1299	12.098	12.8099	12.7723	12.8645	NNU_02226-RA;NNU_12357-RA;NNU_21989-RA
NNU_02232-RA	13.8011	13.9163	13.5027	13.9388	14.0883	13.8738	13.3839	13.8849	13.3488	13.0312	12.7989	12.7735	12.5149	12.6391	12.6248	NNU_02232-RA
NNU_02233-RA	14.1167	14.3305	13.9633	14.7044	14.7728	14.4807	14.2666	14.0008	14.3399	14.2514	13.9807	13.8204	14.755	14.6822	14.6493	NNU_02233-RA
NNU_02235-RA	NA	NA	12.5284	NA	14.8391	NA	14.797	14.8238	14.682	NA	NA	15.246	15.2165	15.028	15.2436	NNU_02235-RA
NNU_02236-RA	12.3635	12.3318	12.5871	13.4036	12.8106	13.7005	13.496	14.4813	14.4649	13.6265	13.7601	13.714	14.0806	14.2729	13.4409	NNU_02236-RA
NNU_02237-RA	16.1341	16.2364	16.1144	16.1972	16.0419	15.8141	15.5059	15.4671	15.406	15.7271	15.3339	15.3607	15.846	15.8136	15.6878	NNU_02237-RA
NNU_02239-RA	16.6451	16.5308	16.6237	17.0227	16.3603	16.9249	16.4664	16.4296	16.203	16.4774	16.3967	16.1346	16.4004	16.0567	16.4062	NNU_02239-RA
NNU_02240-RA	12.9286	13.2262	13.2552	NA	NA	NA	NA	NA	NA	NA	NA	NA	NA	NA	NA	NNU_02240-RA
NNU_02247-RA	13.0288	13.4564	13.4206	13.0839	13.2925	13.0408	11.6252	11.2871	11.6461	12.2154	11.8893	11.8601	11.8131	12.544	12.0338	NNU_02247-RA
NNU_02252-RA	14.9945	15.1409	15.0239	16.7527	16.7443	16.5676	16.5534	16.8403	16.6398	16.6612	16.4378	16.5233	16.36	16.4948	16.3787	NNU_02252-RA
NNU_02255-RA	11.5374	11.858	11.8496	11.6585	11.4576	11.3453	NA	NA	NA	NA	NA	NA	NA	NA	NA	NNU_02255-RA
NNU_02269-RA	18.3744	18.7113	18.6846	18.1795	18.1441	18.2043	17.851	16.6483	17.0651	17.4047	17.3969	17.5906	18.1038	17.8462	17.9429	NNU_02269-RA
NNU_02270-RA	18.9037	18.9622	18.9587	19.0302	19.154	19.0871	19.0992	19.18	19.0109	19.072	19.0716	19.0768	18.3795	18.4292	18.5799	NNU_02270-RA
NNU_02272-RA	18.2613	18.383	18.1927	16.7592	16.9178	16.6954	14.0855	14.1479	15.8396	15.5411	15.8828	14.8819	15.4629	15.659	14.397	NNU_02272-RA;NNU_04786-RA
NNU_02273-RA	17.5583	17.535	17.5738	17.3494	17.2129	17.2561	16.4185	16.1833	16.7188	16.52	16.2577	16.2285	15.1135	15.0175	15.1793	NNU_02273-RA
NNU_02276-RA	15.3989	15.726	15.3881	15.5144	15.5607	15.5885	15.3887	15.1778	15.3397	15.0355	15.1059	14.9064	16.0111	15.8659	15.9388	NNU_02276-RA
NNU_02277-RA	15.646	15.2314	15.1254	14.825	14.6572	14.9881	14.32	14.7222	14.3939	14.3551	13.9577	14.1098	13.69	13.85	13.819	NNU_02277-RA
NNU_02279-RA	19.2475	19.4986	19.264	19.3322	19.3262	19.4411	18.9941	19.0038	18.9375	18.424	18.3608	18.1783	16.1245	16.1645	16.073	NNU_02279-RA
NNU_02283-RA	16.8007	16.7748	17.1329	16.6562	17.058	16.554	NA	15.6988	16.6106	15.1868	NA	14.8722	16.4777	16.6861	16.3186	NNU_02283-RA
NNU_02285-RA	18.8508	18.7519	18.6176	19.0292	19.1825	18.9766	19.3919	19.2499	19.5201	19.4121	19.4366	19.5015	19.3197	19.2427	19.5562	NNU_02285-RA
NNU_02288-RA	13.7253	13.8342	13.8048	14.1389	13.6567	14.07	13.7312	14.1377	14.1185	14.0947	13.8815	14.0844	13.3165	13.3573	13.4429	NNU_02288-RA
NNU_02290-RA	16.0753	15.9764	15.1004	15.2636	16.1144	16.0712	15.1125	15.0431	15.3555	14.6415	14.7689	14.6326	14.5416	14.8289	14.4615	NNU_02290-RA;NNU_21920-RA
NNU_02294-RA	14.6625	14.7	14.7165	14.6499	14.6471	14.5992	14.2474	14.2034	14.1147	13.9499	13.9517	13.8825	13.4861	13.397	13.5747	NNU_02294-RA
NNU_02295-RA	13.7685	13.8854	13.4202	13.9967	13.9692	13.6535	12.6543	12.8602	12.2222	12.6661	12.6875	12.5295	12.849	12.9111	13.4709	NNU_02295-RA
NNU_02297-RA	12.7176	13.0253	12.6594	13.0361	12.9359	12.9145	12.7973	12.924	12.7329	11.2107	11.9922	11.6833	10.7492	10.4803	10.8306	NNU_02297-RA
NNU_02303-RA	19.6693	19.4298	19.5725	19.7284	19.6248	19.6338	19.8263	19.8154	19.5505	19.893	20.0306	19.7716	19.5398	19.6145	19.5628	NNU_02303-RA
NNU_02304-RA	12.1322	NA	NA	11.7213	12.0014	NA	NA	10.185	11.7998	NA	NA	11.1438	NA	NA	NA	NNU_02304-RA
NNU_02307-RA	15.3337	15.3675	15.4201	15.0906	15.0175	15.2241	14.5234	14.6504	14.2763	14.1242	13.8319	14.2932	13.5853	13.8377	13.8226	NNU_02307-RA
NNU_02309-RA	13.4938	13.9566	13.6016	12.1202	14.1671	13.5007	14.4403	14.2092	13.918	14.0511	14.0865	15.2194	14.8291	14.294	14.8056	NNU_02309-RA
NNU_02324-RA	NA	NA	NA	NA	NA	13.0221	NA	13.063	NA	13.6461	13.0958	13.7479	14.5261	14.5748	14.0312	NNU_02324-RA
NNU_02333-RA	13.2039	12.971	NA	13.7391	13.5333	NA	NA	NA	NA	NA	NA	NA	13.7802	14.0558	14.1445	NNU_02333-RA
NNU_02334-RA	15.1516	15.2286	14.9345	15.549	15.6078	15.4684	15.4816	15.5607	15.4301	15.9779	15.8432	16.1264	14.2157	14.4752	14.1959	NNU_02334-RA
NNU_02335-RA	15.656	15.7313	15.7571	15.6822	15.8685	15.9076	15.6664	15.7311	15.9631	15.8368	15.8473	15.8638	15.229	15.1104	15.5358	NNU_02335-RA
NNU_02337-RA	15.2411	15.0505	15.1688	15.3315	15.5382	15.5866	16.7675	16.8609	17.0127	17.3953	17.3073	17.3003	16.8882	16.8827	16.9744	NNU_02337-RA
NNU_02339-RA	19.2874	19.3349	19.3563	19.7073	19.8423	19.5996	19.8531	19.8258	19.9465	19.9158	20.0225	20.0056	19.7567	19.7829	19.6605	NNU_02339-RA
NNU_02342-RA	18.3928	18.4961	18.5391	18.5986	18.6133	18.6705	18.2003	17.9925	18.2091	17.5052	17.6969	17.6526	17.4988	17.5902	17.6157	NNU_02342-RA
NNU_02345-RA	18.2267	17.9108	17.9381	18.4688	18.4459	18.2058	17.8777	18.0488	17.8839	18.1446	17.9845	18.1461	17.2973	17.2261	17.4149	NNU_02345-RA;NNU_21873-RA
NNU_02346-RA	15.3825	13.3701	14.3993	14.7909	12.5199	14.2389	14.7682	NA	14.5449	14.624	15.1014	13.6636	14.9123	14.0457	14.7562	NNU_02346-RA
NNU_02349-RA	11.7258	11.7283	11.7993	12.5449	12.9334	12.3462	14.0349	13.2909	13.4768	12.7404	12.7483	12.8807	13.7051	13.479	13.5747	NNU_02349-RA
NNU_02351-RA	14.0032	13.2927	13.7545	14.8838	13.9548	14.4763	15.2412	15.5172	15.3268	15.1962	15.2135	15.5225	15.689	15.4309	15.6799	NNU_02351-RA
NNU_02353-RA	13.2458	NA	13.3039	NA	NA	12.6475	NA	NA	NA	NA	NA	NA	NA	NA	NA	NNU_02353-RA
NNU_02362-RA	17.3789	17.565	17.2844	17.0613	16.8736	16.8463	16.3736	16.4747	15.7535	15.2597	15.4993	15.53	14.5468	14.6455	14.616	NNU_02362-RA;NNU_12465-RA;NNU_15560-RA
NNU_02367-RA	13.7161	14.1482	13.6977	13.5385	13.8639	13.8243	12.6972	12.5626	12.7535	12.6236	13.1594	12.5427	13.4794	14.1266	13.01	NNU_02367-RA
NNU_02368-RA	15.089	15.3078	14.7903	14.7196	14.6798	14.9308	14.8334	14.6609	14.5594	14.3464	14.0497	14.3969	13.8402	13.3634	13.7003	NNU_02368-RA
NNU_02371-RA	18.8496	18.7588	18.8753	19.6476	19.9338	19.7607	20.8291	20.8559	20.9109	20.615	20.6054	20.7234	20.2233	20.4951	20.4462	NNU_02371-RA
NNU_02373-RA	16.4521	16.53	16.3048	16.0441	16.0695	15.9777	15.2572	15.4953	15.2821	15.0622	15.1337	14.9572	15.1738	15.3456	15.3376	NNU_02373-RA
NNU_02374-RA	16.2846	15.9609	16.1326	15.9167	15.7292	15.9446	15.1502	15.0772	15.2407	15.0983	15.4255	15.248	15.5589	15.6518	15.544	NNU_02374-RA
NNU_02378-RA	15.248	14.9657	15.0541	15.7248	15.7215	15.6821	15.5622	15.4125	15.3668	15.9729	15.8651	15.7396	17.4663	17.5352	17.7682	NNU_02378-RA
NNU_02380-RA	19.4495	19.6715	19.4951	20.3051	20.3525	19.8955	20.2881	20.6419	20.6739	20.8999	20.9349	20.908	21.1678	21.1134	21.1999	NNU_02380-RA
NNU_02383-RA	12.2826	NA	NA	NA	NA	NA	NA	NA	NA	NA	NA	NA	14.1622	14.0539	14.0277	NNU_02383-RA
NNU_02386-RA	17.911	17.8849	17.8473	17.6354	17.4593	17.586	16.9445	17.0324	17.1002	17.0737	16.8296	16.8702	17.1744	16.8587	17.138	NNU_02386-RA
NNU_02387-RA	15.1893	15.5723	15.3414	16.0974	16.0314	16.1526	16.0563	15.8333	15.8238	15.5228	15.4473	15.617	15.525	15.7945	16.035	NNU_02387-RA
NNU_02389-RA	15.9922	15.916	15.9563	15.3163	15.0273	15.0464	NA	14.1249	13.9209	12.8715	13.4082	13.379	NA	13.4077	13.5924	NNU_02389-RA
NNU_02392-RA	13.6406	13.8107	13.5518	13.4983	13.6418	13.703	13.4234	13.5146	13.4504	13.1351	13.1175	13.189	14.5729	14.7106	14.4256	NNU_02392-RA
NNU_02393-RA	NA	11.6652	NA	NA	NA	NA	NA	NA	NA	NA	NA	NA	14.1101	13.9874	13.6779	NNU_02393-RA
NNU_02402-RA	18.8661	18.8946	18.7724	19.5671	19.516	19.5413	20.4931	20.5623	20.4031	21.0985	21.2373	21.3207	21.7538	21.9563	21.8953	NNU_02402-RA
NNU_02403-RA	17.3914	17.2987	17.2671	17.3647	17.1774	17.2478	17.1318	17.0721	17.0367	16.674	16.7176	16.6929	16.9317	16.9114	17.0364	NNU_02403-RA
NNU_02404-RA	14.2116	14.1981	13.9415	13.8529	14.1292	13.8763	14.1311	14.2386	14.2895	14.5255	14.3929	14.9216	14.7235	14.8365	14.7186	NNU_02404-RA
NNU_02407-RA	11.7731	11.7587	11.6847	11.6551	11.4867	11.7839	11.6279	11.8994	11.5764	11.6866	11.5923	11.7793	14.2893	13.701	14.1859	NNU_02407-RA
NNU_02408-RA	12.1273	13.5087	12.2388	12.1941	12.0968	12.1253	NA	11.9854	11.7612	12.3223	12.3647	12.1221	12.5789	12.771	12.3684	NNU_02408-RA
NNU_02412-RA	20.9733	20.9536	21.1786	21.2415	21.1274	21.2601	21.0641	21.1648	21.1017	21.2257	21.1071	21.1255	20.9108	20.8008	20.6551	NNU_02412-RA
NNU_02415-RA	NA	NA	NA	NA	NA	NA	NA	NA	NA	NA	NA	NA	NA	11.5393	10.4857	NNU_02415-RA;NNU_09985-RA
NNU_02421-RA	12.7676	12.4013	NA	14.0125	14.1966	NA	14.0931	14.125	14.2204	14.5051	14.7972	14.2889	NA	14.1435	NA	NNU_02421-RA
NNU_02425-RA	NA	NA	NA	NA	NA	NA	NA	NA	NA	NA	NA	NA	14.2242	13.832	13.9654	NNU_02425-RA
NNU_02441-RA	18.4501	18.0986	18.2777	17.9688	17.9258	17.9571	17.8354	17.8785	17.9455	17.7577	17.8891	17.9213	16.2816	16.1317	16.231	NNU_02441-RA;NNU_23118-RA
NNU_02443-RA	13.6542	13.7434	13.5355	13.6422	13.8671	13.7518	13.5113	13.3668	13.8519	13.2653	13.2281	13.0527	11.5602	12.2241	12.222	NNU_02443-RA
NNU_02445-RA	15.2864	15.3255	15.2238	15.2495	15.1446	15.1928	15.1349	15.2748	15.1579	15.2699	15.4801	15.3715	16.0522	16.0243	16.0602	NNU_02445-RA;NNU_18998-RA
NNU_02446-RA	13.5421	13.7806	13.5393	13.1103	13.1223	13.1932	12.3969	NA	11.704	11.3284	11.5959	11.8654	13.0262	12.9323	13.1872	NNU_02446-RA
NNU_02455-RA	13.0063	13.0116	12.9864	12.2169	12.7613	15.3829	12.1169	12.6716	12.8921	13.0322	13.1558	13.0391	12.9869	12.7606	13.4808	NNU_02455-RA
NNU_02463-RA	14.5197	14.2557	14.2209	14.3642	14.1515	14.202	14.0792	13.7115	13.9769	12.9595	12.6897	13.7217	13.0783	11.5549	11.3833	NNU_02463-RA
NNU_02466-RA	16.085	16.3755	16.1426	15.9275	16.1175	15.9755	15.2197	15.1415	15.0163	14.4625	14.1681	14.6879	13.6891	13.6123	13.8878	NNU_02466-RA
NNU_02471-RA	NA	NA	NA	14.6793	14.8734	13.4912	14.1271	14.5053	14.1858	14.3756	14.4325	15.1142	15.3213	15.2927	15.435	NNU_02471-RA
NNU_02473-RA	16.8413	16.777	17.0206	16.651	16.5223	16.694	16.4744	16.3656	16.4558	15.8947	15.9095	15.7997	15.2605	15.4578	15.2553	NNU_02473-RA
NNU_02479-RA	19.1975	19.2029	19.0996	19.5911	19.506	19.6595	19.9238	19.8918	19.7563	19.6534	19.568	19.7587	18.6775	18.8207	18.6163	NNU_02479-RA
NNU_02482-RA	15.7601	15.969	15.6219	15.1574	15.2593	15.3806	14.4907	14.5555	14.3932	14.357	14.4177	14.4339	14.8175	14.4481	14.6557	NNU_02482-RA
NNU_02491-RA	13.321	13.2241	12.9415	13.4969	13.4371	13.5175	13.3223	13.5154	13.5764	13.895	13.6597	14.0302	15.1081	15.1313	15.0672	NNU_02491-RA
NNU_02494-RA	15.1267	15.0793	15.3409	14.9279	14.8022	14.8803	NA	13.9532	14.0446	NA	13.4865	13.5789	NA	13.823	NA	NNU_02494-RA
NNU_02496-RA	14.3726	14.4585	14.749	14.8001	15.0713	14.9079	14.4829	14.9093	14.9065	14.6965	14.1602	15.2157	14.3641	14.613	15.0125	NNU_02496-RA
NNU_02497-RA	16.9795	16.759	16.7013	16.2848	16.8097	16.2677	14.1816	14.6111	14.1567	NA	14.0359	13.9272	14.1326	14.5611	13.9039	NNU_02497-RA
NNU_02501-RA	14.5973	14.9008	13.5922	NA	14.8492	14.6118	14.3092	13.5296	14.5518	13.4779	14.3064	12.8904	14.6303	14.459	13.5483	NNU_02501-RA
NNU_02503-RA	13.9356	14.075	14.609	13.9368	13.5355	14.2546	13.9096	14.6721	14.549	14.2119	13.9474	14.1215	14.5974	13.6255	14.6793	NNU_02503-RA
NNU_02507-RA	14.3586	14.2906	14.3181	14.0682	14.3851	14.0519	14.4158	14.3501	14.444	14.8641	14.9865	15.1595	14.7185	15.1402	15.2175	NNU_02507-RA
NNU_02512-RA	15.4364	15.411	15.1952	15.2673	15.1718	15.1484	15.1211	15.0187	14.8039	14.665	14.6793	14.6813	14.2494	13.8964	13.8931	NNU_02512-RA
NNU_02514-RA	NA	NA	NA	NA	NA	NA	NA	NA	NA	10.9901	NA	11.8751	10.8577	12.1158	11.9599	NNU_02514-RA
NNU_02516-RA	NA	NA	14.1451	NA	NA	12.2036	NA	NA	NA	NA	12.5864	NA	13.6383	NA	13.3017	NNU_02516-RA
NNU_02517-RA	14.7033	14.608	NA	13.1689	NA	NA	13.2185	14.135	12.487	NA	NA	13.2584	NA	13.4248	NA	NNU_02517-RA
NNU_02518-RA	14.895	15.3918	15.0008	14.9844	14.846	14.9716	14.3674	14.1786	14.2685	14.2398	14.232	14.2731	14.8501	14.7791	14.5975	NNU_02518-RA
NNU_02520-RA	15.3949	15.1572	14.9545	15.0882	15.2855	15.0082	14.9444	15.3952	15.0621	16.3657	16.2595	16.0715	13.3355	12.9543	12.8463	NNU_02520-RA
NNU_02525-RA	16.4637	16.516	16.5555	16.0869	16.2494	16.0858	15.2894	15.2744	14.6659	14.5134	14.9144	14.5676	14.8846	15.0401	14.9558	NNU_02525-RA
NNU_02527-RA	12.733	12.8392	12.934	12.5468	13.1165	12.6565	13.236	13.3023	13.0979	13.8959	13.8072	14.1363	14.7143	14.6742	14.6375	NNU_02527-RA
NNU_02532-RA	15.3857	15.5593	15.202	15.2113	15.2706	14.9249	14.3268	14.0564	14.2616	13.9446	13.9726	14.1609	13.9433	13.9781	14.092	NNU_02532-RA
NNU_02535-RA	17.8533	17.939	17.8389	17.7901	17.7743	17.8245	17.5914	17.3135	17.4322	17.4732	16.9996	17.206	16.2583	16.2439	16.7793	NNU_02535-RA
NNU_02538-RA	NA	NA	NA	NA	NA	NA	NA	NA	NA	NA	NA	12.4995	13.3955	13.3922	13.2505	NNU_02538-RA
NNU_02539-RA	19.6455	19.5184	19.5212	19.2206	19.2784	19.1929	18.7801	18.5588	18.7328	18.3286	18.3599	18.3559	18.4982	18.6072	18.6998	NNU_02539-RA
NNU_02544-RA	15.5768	15.7842	15.6237	15.7218	15.8053	15.6862	15.5405	15.5711	15.4076	15.345	15.2927	15.3957	15.5053	15.8228	15.7256	NNU_02544-RA
NNU_02548-RA	16.5209	16.4447	16.4284	16.9208	16.7544	16.9431	17.2908	17.4319	17.1684	17.6261	17.4468	17.4605	17.9044	17.992	18.0465	NNU_02548-RA
NNU_02553-RA	15.828	15.8188	15.7396	15.9208	15.5575	14.9594	15.5035	14.9448	15.1038	14.836	NA	14.9715	15.3724	15.6139	15.2404	NNU_02553-RA
NNU_02554-RA	18.6992	18.8424	18.6073	18.5952	18.4967	18.246	17.791	17.767	17.6502	17.5612	17.6158	17.5329	17.0162	16.8447	17.0718	NNU_02554-RA
NNU_02556-RA	16.2888	15.8839	15.3953	16.3093	16.0801	16.1643	16.0172	16.4104	16.3321	16.0187	16.2557	16.1571	15.7667	16.1032	15.9042	NNU_02556-RA
NNU_02569-RA	17.2941	17.3185	17.4019	17.2478	17.242	17.1698	16.9829	16.8527	16.9091	16.9182	16.6623	16.9901	17.3218	17.311	17.2923	NNU_02569-RA
NNU_02572-RA	NA	14.3584	14.3946	14.8101	14.5893	14.6215	14.8428	14.9605	NA	14.5768	14.4447	14.55	NA	NA	NA	NNU_02572-RA
NNU_02575-RA	16.1226	16.1733	16.0387	15.9332	16.0836	16.0282	15.0223	14.8658	15.2473	14.792	14.7473	14.9041	16.517	16.4235	16.6404	NNU_02575-RA
NNU_02576-RA	12.8362	12.8562	12.8865	12.555	12.6664	12.519	12.0383	12.1078	12.1137	11.9407	11.9209	11.9359	12.305	12.7274	12.0267	NNU_02576-RA
NNU_02577-RA	14.6497	14.5962	14.8316	14.47	14.6419	14.5096	14.0331	13.6654	13.6907	13.9814	13.7536	13.6982	14.2649	14.4037	14.3219	NNU_02577-RA
NNU_02580-RA	22.0955	22.1285	22.1038	22.1474	22.2168	21.9633	21.9368	21.6831	21.8659	21.5344	21.5793	21.6509	21.7711	21.9616	21.8098	NNU_02580-RA
NNU_02581-RA	19.2406	19.2762	19.1739	19.1514	19.1309	18.9911	18.8427	18.8939	18.757	18.5471	18.5956	18.6518	18.9096	18.8426	18.8432	NNU_02581-RA
NNU_02584-RA	16.9603	16.8959	16.7256	17.0544	16.8455	16.9489	16.9275	16.8016	16.9888	16.9133	16.8497	16.8573	16.7705	16.7346	16.5007	NNU_02584-RA
NNU_02588-RA	15.2444	15.1613	15.0178	14.9379	15.2662	15.0292	14.9838	14.8421	14.5039	15.1105	15.1121	14.7386	14.9515	14.9727	14.9769	NNU_02588-RA
NNU_02589-RA	16.87	17.0702	17.0427	16.8535	17.1396	16.9519	16.3392	16.2813	16.4238	16.4955	16.4185	16.3274	16.4469	16.6336	16.4596	NNU_02589-RA
NNU_02597-RA	NA	11.571	11.927	11.0469	NA	11.4249	12.1407	NA	11.4609	12.3511	12.9598	11.8682	13.4177	12.6459	13.6388	NNU_02597-RA
NNU_02598-RA	NA	NA	NA	NA	NA	11.504	12.8359	11.7765	13.0422	10.4128	12.0891	NA	NA	NA	NA	NNU_02598-RA
NNU_02608-RA	21.7355	21.8295	21.6921	21.9797	21.866	21.9387	21.3717	21.2524	21.3253	21.0741	20.963	20.9816	20.5393	20.5535	20.5625	NNU_02608-RA
NNU_02611-RA	12.9991	13.1989	13.2807	14.2104	14.3321	14.2706	14.3778	14.6846	14.6638	15.1034	14.8585	14.871	12.5635	12.5274	12.5326	NNU_02611-RA
NNU_02612-RA	14.8978	14.8799	14.822	15.2477	15.2475	15.1864	15.5843	15.4834	15.4511	15.3883	15.2295	15.1211	16.4193	16.3543	16.5526	NNU_02612-RA
NNU_02618-RA	11.6945	11.5209	11.5768	12.8176	12.6499	12.9742	11.8274	11.914	11.4684	11.5458	10.8726	11.5979	11.2637	10.8527	10.7756	NNU_02618-RA
NNU_02619-RA	13.3683	13.3605	13.263	12.9506	13.1946	13.1996	NA	NA	NA	13.3241	13.5838	13.7808	14.8332	14.9369	14.9922	NNU_02619-RA;NNU_09284-RA;NNU_10122-RA;NNU_19613-RA;NNU_23660-RA
NNU_02620-RA	19.8031	19.818	19.8452	19.4762	19.6676	19.6532	19.4604	19.5907	19.2959	19.3291	19.2981	19.3518	19.2172	19.3641	19.0936	NNU_02620-RA
NNU_02626-RA	13.588	13.5935	13.6318	13.2356	12.7787	12.9524	NA	NA	NA	NA	NA	NA	NA	NA	NA	NNU_02626-RA
NNU_02633-RA	14.3479	14.5038	14.2724	14.4994	14.7349	14.6865	15.52	15.6865	15.355	16.1872	16.2181	16.0575	15.4804	15.278	15.6763	NNU_02633-RA
NNU_02634-RA	13.43	14.0352	13.5722	13.9929	14.5835	13.8389	17.2402	17.3486	17.3032	17.3423	17.5211	17.4511	18.0254	18.1336	18.1996	NNU_02634-RA
NNU_02636-RA	16.0165	16.0445	15.9485	15.6396	15.5951	15.6825	14.7554	14.6259	14.5444	14.33	14.5797	14.3116	14.3745	14.6913	14.3777	NNU_02636-RA
NNU_02637-RA	16.5653	16.8925	16.7722	16.3626	16.3361	16.5324	15.1231	15.2735	15.3923	15.0823	14.8685	15.1772	14.965	15.21	15.0593	NNU_02637-RA
NNU_02639-RA	15.5129	15.4749	15.5679	15.115	15.052	15.2466	13.72	13.5423	13.7736	13.7577	13.9406	14.0647	13.0523	13.1018	12.923	NNU_02639-RA
NNU_02646-RA	14.127	14.3481	14.2373	13.8032	13.845	13.9235	14.1616	13.9923	13.7924	13.608	13.4287	13.9201	13.7251	13.324	13.4465	NNU_02646-RA;NNU_19718-RA
NNU_02652-RA	15.8747	15.3145	15.8064	15.4846	15.8187	15.692	15.6281	15.4309	15.6091	15.3141	15.434	15.4194	15.8436	15.4324	15.6454	NNU_02652-RA
NNU_02654-RA	19.3067	19.5143	19.0593	19.3446	19.6044	19.5822	20.69	20.2932	20.6458	21.0487	21.0584	21.1109	20.1664	20.0493	20.2745	NNU_02654-RA
NNU_02655-RA	12.0116	12.0349	12.5151	13.0874	12.8833	13.0449	13.7785	13.9339	13.7052	13.2135	13.8356	13.7623	13.9	14.0562	14.0412	NNU_02655-RA;NNU_07871-RA
NNU_02658-RA	NA	NA	NA	NA	NA	NA	NA	NA	13.7848	NA	NA	14.4128	13.6809	13.6246	14.1218	NNU_02658-RA
NNU_02667-RA	13.5687	13.067	13.488	NA	13.1566	NA	NA	10.9533	NA	NA	13.5659	NA	14.4138	14.4866	14.3443	NNU_02667-RA
NNU_02670-RA	16.626	16.6709	16.5329	16.0665	16.3545	16.2351	15.6325	15.5891	15.5233	14.9846	15.1422	15.0738	14.7882	14.7814	14.8189	NNU_02670-RA
NNU_02671-RA	14.7307	14.8755	14.9668	14.7846	14.666	14.6983	14.2115	14.3863	14.117	13.9993	13.8494	13.8466	13.2148	13.3533	13.1588	NNU_02671-RA
NNU_02672-RA	14.229	14.5446	14.2839	13.9165	13.8127	14.1515	13.4511	13.4532	13.3132	13.0594	13.5923	13.3979	14.6057	14.4276	14.903	NNU_02672-RA
NNU_02673-RA	12.8448	12.5468	13.0228	13.2041	13.41	13.3639	13.8958	13.7369	13.7234	13.7654	13.8726	13.6658	13.1551	13.5583	13.3792	NNU_02673-RA
NNU_02676-RA	NA	12.6391	NA	13.0251	12.7756	12.7923	NA	13.1998	13.0229	13.2455	13.262	13.2343	13.9097	14.1385	13.6553	NNU_02676-RA
NNU_02682-RA	15.666	15.4948	15.7441	15.6831	15.6194	15.7659	15.482	15.4006	15.4687	15.0482	15.245	15.2492	15.1297	15.334	15.3082	NNU_02682-RA
NNU_02690-RA	8.61054	9.14895	NA	9.10742	8.95224	9.03794	9.6904	9.6167	9.78379	13.0723	13.127	13.5232	13.8533	12.9341	13.6845	NNU_02690-RA
NNU_02691-RA	10.4586	11.3648	10.8985	11.0001	11.4803	10.3228	10.818	10.3267	NA	9.06187	9.37892	NA	10.0194	8.01972	9.7842	NNU_02691-RA
NNU_02699-RA	19.6348	19.6667	19.5037	19.8985	19.9019	19.9223	20.3708	20.2083	20.2112	20.619	20.6084	20.6013	20.4018	20.4524	20.5025	NNU_02699-RA
NNU_02703-RA	17.9856	18.0019	18.0503	17.7106	17.8439	17.7521	17.955	17.9506	17.9975	17.7231	17.7003	17.7694	16.6609	16.7929	16.7246	NNU_02703-RA
NNU_02724-RA	15.6741	15.9206	16.1765	16.1261	15.8229	15.491	14.9868	15.5433	15.5369	15.4931	15.4271	15.4755	15.5755	15.726	15.9573	NNU_02724-RA
NNU_02725-RA	13.4146	13.2528	13.2565	13.2954	13.5812	13.6063	13.474	13.2942	13.2032	13.0521	12.7994	13.0049	13.3412	13.5294	13.4086	NNU_02725-RA
NNU_02728-RA	16.7904	17.0028	16.9579	17.5113	17.3817	16.6421	17.4568	17.7036	17.3625	17.6008	17.6773	17.6154	17.7158	17.6915	17.5869	NNU_02728-RA
NNU_02729-RA	18.3406	18.4286	18.4371	18.3701	18.3898	18.2179	18.029	18.0042	18.0437	17.7431	17.8225	17.7768	18.1143	18.1913	18.2186	NNU_02729-RA
NNU_02731-RA	13.3959	13.1273	13.1142	13.5822	13.4394	13.771	13.8302	14.0463	14.0068	13.6033	13.7121	13.6635	13.8337	13.9687	13.8768	NNU_02731-RA
NNU_02732-RA	12.9768	12.8556	13.3273	13.0835	13.0568	13.5017	13.5354	13.3608	NA	12.7806	12.9111	12.6129	14.1247	14.4676	15.0002	NNU_02732-RA
NNU_02738-RA	15.0055	14.8784	14.5718	15.55	15.3432	15.3652	15.7442	15.707	15.7501	15.57	15.5838	15.7161	16.4773	16.4603	16.6993	NNU_02738-RA
NNU_02739-RA	14.7597	14.9913	15.0407	14.968	14.8502	14.9716	14.883	14.2445	14.4928	14.1055	14.1398	14.4828	NA	NA	NA	NNU_02739-RA
NNU_02743-RA	14.5313	14.47	14.3733	13.2301	13.2131	12.8534	11.0598	10.4927	11.3938	11.0922	10.7525	10.2946	11.5121	NA	10.7955	NNU_02743-RA
NNU_02744-RA	18.2948	18.477	18.2784	17.961	18.3168	18.2504	17.6301	17.6719	17.4389	16.7157	16.8151	16.7941	15.7586	15.6875	15.8246	NNU_02744-RA
NNU_02745-RA	17.8757	17.6375	17.7797	17.5642	17.6463	17.6679	17.286	17.2411	17.2244	17.2695	16.9796	17.0509	16.3272	16.4077	16.3582	NNU_02745-RA
NNU_02748-RA	14.2156	13.7717	13.4139	13.7358	14.3652	14.6913	14.3831	14.8235	14.4268	13.1626	13.4632	14.2769	12.5868	13.4101	13.5776	NNU_02748-RA
NNU_02751-RA	16.4501	16.5018	16.3364	16.4376	16.5033	16.6371	15.202	14.975	15.0477	15.4244	15.4924	15.4988	15.7336	15.8738	16.0371	NNU_02751-RA
NNU_02752-RA	12.7018	NA	12.3977	NA	NA	NA	NA	12.5075	NA	NA	NA	NA	13.028	13.2589	13.2787	NNU_02752-RA
NNU_02754-RA	12.7096	13.1231	12.5227	13.3092	13.0794	12.7205	12.3681	12.572	11.8763	12.6265	11.6748	11.7022	11.4956	11.4582	11.2636	NNU_02754-RA
NNU_02755-RA	14.9306	14.8638	14.6036	14.9291	14.6007	14.7965	14.8594	14.4842	15.0184	15.1207	15.0046	15.1441	NA	14.2393	14.2066	NNU_02755-RA
NNU_02757-RA	16.7994	16.7828	16.7479	16.4376	16.7224	16.5652	15.881	16.0568	16.1274	15.9183	15.8441	15.8444	15.6067	15.5588	15.9301	NNU_02757-RA
NNU_02760-RA	19.2645	19.1937	19.0554	19.1882	18.8961	19.0153	18.891	18.7519	18.6789	18.742	18.7458	18.7297	17.6726	17.7581	17.6709	NNU_02760-RA
NNU_02764-RA	16.365	16.5471	16.4962	16.2848	16.171	16.1262	15.9905	15.6526	15.7681	15.5711	15.5208	15.5898	15.0862	15.258	15.1313	NNU_02764-RA
NNU_02765-RA	16.4522	15.931	15.7514	16.065	16.0072	15.897	15.4957	15.3606	15.747	15.3362	15.0673	15.1115	14.6782	14.7897	14.9741	NNU_02765-RA
NNU_02770-RA	13.6868	13.9293	NA	13.6313	13.1201	13.4146	NA	NA	13.4584	NA	13.1472	12.966	14.4133	13.908	14.3732	NNU_02770-RA
NNU_02771-RA	14.9134	14.962	15.0011	15.3673	15.5621	15.4014	13.7589	13.8569	13.7425	12.6153	12.4677	12.8349	12.8294	12.7091	12.7844	NNU_02771-RA
NNU_02772-RA	14.0579	14.3083	14.3842	14.3916	14.1743	14.0696	12.4149	12.7899	13.4822	13.9583	12.2323	13.8596	14.5797	14.6952	14.6686	NNU_02772-RA
NNU_02773-RA	13.7739	13.7052	13.6583	NA	NA	NA	NA	NA	NA	NA	NA	NA	NA	NA	NA	NNU_02773-RA
NNU_02776-RA	13.6604	13.9622	13.6516	14.0232	14.3896	13.8985	12.5715	13.7548	12.9122	13.9287	13.5494	13.2219	14.141	NA	13.9406	NNU_02776-RA
NNU_02780-RA	14.8249	14.8685	15.0251	14.821	14.7746	14.8742	14.688	14.5975	14.7335	14.4377	14.2704	14.4774	13.5967	13.7224	13.4465	NNU_02780-RA
NNU_02786-RA	17.7642	17.7995	17.8162	17.7879	17.6219	17.6384	16.803	16.9576	16.7831	16.8009	16.9233	16.9563	17.2784	17.5354	17.3525	NNU_02786-RA;NNU_08310-RA
NNU_02789-RA	16.0793	16.1875	16.2018	16.3121	16.2408	16.1179	16.7862	17.2358	17.0447	17.1868	17.2256	17.5655	16.4845	16.462	16.5859	NNU_02789-RA
NNU_02791-RA	14.792	14.9063	14.8623	15.1639	15.1951	14.8957	15.2925	15.3986	15.3933	15.5034	15.4799	15.5501	14.8935	15.0446	15.0569	NNU_02791-RA
NNU_02800-RA	16.2297	16.128	16.2008	15.9678	16.1331	15.9293	15.564	15.7289	15.6911	15.5715	15.8397	15.5129	16.3007	16.4081	16.4191	NNU_02800-RA
NNU_02806-RA	14.8471	14.9331	14.949	14.7842	14.5077	14.5228	14.0592	14.1368	14.2194	12.5936	12.8522	12.622	13.4158	13.4327	13.3337	NNU_02806-RA
NNU_02813-RA	15.6715	15.5951	15.4772	14.6443	14.6036	14.3315	13.74	13.5158	NA	13.7808	13.6027	13.6355	14.9605	14.8351	14.8424	NNU_02813-RA
NNU_02816-RA	15.7514	15.6332	15.6733	15.5508	15.7392	15.7515	15.2622	15.4139	15.263	15.4446	15.1905	15.4637	15.0642	15.2315	15.2577	NNU_02816-RA
NNU_02818-RA	21.5385	21.4983	21.3404	21.8967	21.782	21.8812	22.2159	22.3677	22.3352	22.1556	22.0308	22.1658	21.7088	21.6844	21.6312	NNU_02818-RA
NNU_02827-RA	14.6212	14.6348	14.5118	14.0532	13.9944	14.0911	13.5414	13.3309	13.3548	13.4308	13.6679	13.7047	13.875	13.6386	13.6937	NNU_02827-RA
NNU_02831-RA	18.3239	18.3577	18.3178	17.8928	18.0682	17.8934	17.3978	17.133	17.4683	17.2132	17.264	17.178	17.2719	17.2962	17.2243	NNU_02831-RA;NNU_11547-RA
NNU_02833-RA	12.5843	12.0843	12.6327	12.3999	12.7726	12.5071	12.2831	11.9479	12.6176	12.6483	12.8184	12.0933	13.4296	13.3117	13.2723	NNU_02833-RA
NNU_02840-RA	11.2797	11.4449	10.7682	11.4719	13.1392	13.3646	11.3674	12.6343	12.5872	11.4246	11.6691	12.2526	11.3655	11.5053	13.2211	NNU_02840-RA;NNU_11555-RA
NNU_02844-RA	13.9511	14.5738	14.1053	14.6163	14.6121	14.6386	15.4982	15.6125	15.4444	15.791	14.2785	15.7014	15.518	15.3454	16.1409	NNU_02844-RA
NNU_02846-RA	17.8436	17.8754	17.7756	17.4957	17.5285	17.4889	17.8782	17.7591	17.8999	17.2494	17.317	17.4507	20.0683	20.3133	20.1296	NNU_02846-RA
NNU_02848-RA	NA	NA	NA	NA	NA	NA	NA	NA	12.8125	NA	NA	NA	14.1759	15.2579	15.1154	NNU_02848-RA
NNU_02851-RA	NA	11.0434	10.4076	NA	NA	NA	NA	NA	NA	NA	NA	9.53185	12.5312	12.9091	12.5612	NNU_02851-RA
NNU_02852-RA	NA	11.1413	NA	NA	11.2299	11.144	11.2006	11.2889	11.476	12.3558	12.6494	13.3868	12.0163	11.0854	12.3712	NNU_02852-RA
NNU_02853-RA	13.9371	13.1146	12.7999	12.7759	14.6638	12.9027	12.4676	12.3591	12.2676	12.055	13.7211	13.5651	12.4681	12.4307	12.2688	NNU_02853-RA
NNU_02854-RA	15.3043	15.2346	15.221	15.4895	15.7416	15.3615	15.3816	15.4553	15.4243	15.6108	15.8228	15.7074	16.4276	16.3131	16.2528	NNU_02854-RA
NNU_02860-RA	18.6511	18.6908	18.5662	18.6276	18.6169	18.7247	18.1703	18.2459	18.107	17.7005	17.6366	17.7205	18.1947	17.9467	18.2855	NNU_02860-RA
NNU_02867-RA	15.3075	15.248	15.2695	15.147	14.9607	15.2046	14.8945	15.3795	14.9815	14.5729	14.5	14.7868	15.0059	15.0883	15.2349	NNU_02867-RA
NNU_02872-RA	15.3858	15.4942	15.2169	15.3857	15.5828	15.495	15.6598	15.9149	15.496	16.2011	16.0489	16.2238	15.5001	15.5159	15.5049	NNU_02872-RA
NNU_02873-RA	16.4588	16.5647	16.508	16.4776	16.4216	16.5638	16.7264	16.5973	16.6306	16.7898	16.6867	16.926	16.0011	16.0564	15.8571	NNU_02873-RA
NNU_02874-RA	NA	NA	NA	14.2323	14.0931	NA	14.6039	14.0137	14.3951	14.3788	14.079	13.9553	NA	NA	NA	NNU_02874-RA
NNU_02875-RA	17.4613	17.5048	17.5308	17.3517	17.3891	17.2722	17.3821	17.358	17.5328	17.2372	17.2242	17.2871	17.3977	17.5339	17.5182	NNU_02875-RA
NNU_02879-RA	13.1387	NA	13.0677	12.85	12.9585	12.8303	13.0791	13.1764	13.1891	12.7679	12.7496	13.1037	15.7407	15.7054	15.7126	NNU_02879-RA
NNU_02882-RA	21.5104	21.4391	21.3542	21.112	21.3565	21.4144	21.132	21.1303	20.9591	20.9115	20.8018	20.9216	20.9034	20.7682	20.9217	NNU_02882-RA
NNU_02884-RA	17.0894	17.1916	17.0375	17.0943	17.0387	17.0297	16.5687	16.365	16.5787	16.5911	16.5489	16.5816	17.3085	17.3218	17.6355	NNU_02884-RA
NNU_02890-RA	16.0801	15.915	15.9124	16.4555	15.7925	15.4499	16.9611	16.8158	16.655	16.7257	16.3952	16.7433	15.3763	15.4721	15.5453	NNU_02890-RA
NNU_02899-RA	19.3363	19.4386	19.2212	19.5189	19.7173	19.384	19.784	19.2851	19.6332	19.7631	19.8969	19.4771	18.8557	19.2505	19.0612	NNU_02899-RA
NNU_02901-RA	15.3111	15.5705	15.4115	15.4794	15.677	15.1933	14.1467	NA	NA	14.3935	NA	NA	15.0499	14.7473	15.0535	NNU_02901-RA
NNU_02909-RA	17.4716	17.5315	17.4151	17.8615	17.8319	17.589	18.3359	18.2178	18.3348	18.3586	18.6293	18.5358	17.0768	17.2197	17.3618	NNU_02909-RA
NNU_02913-RA	NA	13.5758	13.0678	13.2084	13.0281	13.3986	NA	12.4174	NA	12.5814	NA	NA	NA	NA	13.0566	NNU_02913-RA
NNU_02916-RA	17.3159	17.1182	17.0577	16.9916	17.1319	16.8366	16.8656	17.0781	16.7407	16.8822	17.1933	16.9093	16.9137	16.6515	17.0348	NNU_02916-RA
NNU_02918-RA	13.8442	14.139	13.9392	NA	13.6638	NA	NA	NA	NA	NA	NA	NA	NA	NA	NA	NNU_02918-RA
NNU_02923-RA	20.2445	20.1147	20.0517	19.6968	19.6767	19.7722	18.6277	18.7332	18.6623	18.4887	18.4432	18.5211	18.3564	18.2693	18.3962	NNU_02923-RA
NNU_02930-RA	13.9344	13.9322	13.5839	14.2708	13.9652	13.9347	14.9356	14.5045	14.5856	15.3328	15.4079	15.3422	15.0126	15.45	15.5958	NNU_02930-RA
NNU_02932-RA	17.8544	17.9814	17.8782	17.9638	17.7732	17.8767	17.4084	17.6074	17.4325	17.1088	17.0914	17.1851	17.0502	17.0077	17.049	NNU_02932-RA
NNU_02934-RA	NA	NA	NA	NA	NA	NA	13.699	13.8762	13.5546	NA	NA	NA	NA	NA	NA	NNU_02934-RA
NNU_02946-RA	13.5445	13.1709	13.3248	13.1653	13.5716	NA	12.6681	NA	NA	12.6463	NA	NA	NA	NA	NA	NNU_02946-RA
NNU_02947-RA	18.0433	18.1474	18.1936	18.3012	18.1632	18.3732	18.5295	18.5163	18.5464	18.3586	18.278	18.3228	17.1898	17.2012	17.1439	NNU_02947-RA
NNU_02948-RA	13.7586	14.3296	14.0637	14.1255	14.1809	14.0919	14.216	13.8469	14.234	14.0186	14.4829	14.3357	14.052	14.0364	13.9551	NNU_02948-RA
NNU_02950-RA	18.1981	18.319	18.079	18.1591	18.168	18.2017	18.3265	18.3052	18.4221	18.2442	18.242	18.2597	18.0193	18.1651	18.0057	NNU_02950-RA
NNU_02954-RA	18.0744	18.0292	18.1981	18.3076	18.1822	18.246	18.4919	18.47	18.4392	18.2213	18.055	18.1608	17.0924	17.1357	16.8406	NNU_02954-RA
NNU_02967-RA	16.0505	16.0682	15.8793	16.1012	16.2747	16.0775	15.693	15.9745	15.7488	15.8483	15.8793	15.7408	16.0978	16.5451	16.2374	NNU_02967-RA
NNU_02968-RA	17.699	17.7105	17.482	17.9165	17.8205	17.8321	17.8347	17.7213	17.7906	17.6693	17.6276	17.7008	18.3143	18.4528	18.4894	NNU_02968-RA
NNU_02971-RA	17.9022	17.9214	17.8464	18.1213	17.7591	17.8577	17.1539	17.0347	17.0232	16.9731	16.5292	16.636	16.9611	16.9541	17.0469	NNU_02971-RA
NNU_02972-RA	12.6016	13.2089	12.4923	13.0075	12.4812	NA	13.4031	NA	13.0809	NA	12.9278	13.3236	11.8185	NA	NA	NNU_02972-RA
NNU_02973-RA	17.8442	17.9766	17.6555	17.7649	17.6159	17.8143	17.4232	17.4035	17.4741	17.1887	16.7129	17.1484	18.0608	18.1837	18.1661	NNU_02973-RA
NNU_02975-RA	15.6759	15.5102	15.5351	15.4493	15.5046	15.6324	15.5207	15.5721	15.6036	15.9925	15.9933	15.8214	16.4611	16.5277	16.5804	NNU_02975-RA
NNU_02977-RA	16.7358	16.7418	16.5426	16.6945	16.1158	16.7814	15.4804	15.7892	16.2416	16.1192	16.0598	16.3039	15.3223	15.8165	15.9788	NNU_02977-RA
NNU_02979-RA	14.2017	14.8114	15.0679	14.7804	14.9947	15.0038	14.0878	14.6815	14.1702	14.1732	14.2953	13.9314	14.4279	14.8776	15.0556	NNU_02979-RA
NNU_02982-RA	14.6751	14.5486	14.7354	14.6232	14.7499	14.6755	13.6872	13.8461	13.9381	13.5526	13.1481	13.1495	14.8435	15.0289	14.869	NNU_02982-RA
NNU_02983-RA	14.6689	14.8374	14.6366	14.3599	14.6418	14.6319	13.5511	14.1516	14.0898	13.7883	13.6236	13.8171	13.9858	13.7062	13.9933	NNU_02983-RA
NNU_02986-RA	14.5178	14.69	14.4291	14.1946	14.4707	14.4848	13.8902	14.1697	14.2007	14.2994	13.8952	13.917	14.6344	14.9026	14.8193	NNU_02986-RA
NNU_02989-RA	18.8704	19.0734	18.8607	18.8021	18.8857	18.6999	18.522	18.4603	18.3037	18.2348	18.1661	18.1339	17.8883	17.8378	18.0859	NNU_02989-RA
NNU_02992-RA	17.5952	17.6505	17.5383	17.4558	17.5557	17.3814	17.343	17.4311	17.5853	17.267	17.5102	17.4664	16.9294	16.8307	16.6103	NNU_02992-RA
NNU_02993-RA	15.1185	14.8778	14.8779	14.5097	14.1234	14.4997	NA	NA	NA	NA	NA	NA	12.3826	NA	NA	NNU_02993-RA
NNU_03006-RA	13.4533	13.007	13.3633	13.6464	13.8812	13.63	13.8425	13.7659	13.6061	13.7094	13.7553	13.898	13.7746	13.597	13.613	NNU_03006-RA
NNU_03007-RA	NA	NA	NA	NA	NA	NA	NA	NA	NA	NA	NA	NA	13.1441	13.2259	13.5196	NNU_03007-RA
NNU_03009-RA	NA	NA	NA	NA	NA	NA	13.6796	13.7054	13.2717	13.5494	13.7531	14.0796	13.3447	13.2042	13.5126	NNU_03009-RA
NNU_03012-RA	13.2404	13.3174	13.6201	13.4728	14.0793	14.1261	14.1252	14.1189	14.2237	14.6194	14.352	14.4814	13.49	13.855	13.769	NNU_03012-RA
NNU_03014-RA	15.64	15.2231	15.0959	15.5437	15.44	15.2643	15.0161	15.2183	14.5446	14.5587	14.3497	14.8088	15.2225	15.5633	15.5776	NNU_03014-RA
NNU_03015-RA	20.6624	20.5781	20.494	21.1085	21.0051	21.0893	21.2084	21.188	21.1458	21.4275	21.2631	21.4456	20.9116	20.9694	20.9719	NNU_03015-RA
NNU_03016-RA	17.3939	17.3526	17.2588	17.4289	17.3281	17.5932	17.701	17.8203	17.6045	17.8825	17.6579	17.6993	17.7121	18.1025	17.7801	NNU_03016-RA
NNU_03017-RA	20.4642	20.2515	20.0669	20.2314	20.1816	20.0228	19.481	19.5632	19.7229	19.3112	19.4045	19.2519	19.4592	19.445	19.2238	NNU_03017-RA;NNU_23592-RA
NNU_03025-RA	15.9644	16.0044	16.0316	15.6984	15.5791	15.6355	14.9806	15.0626	14.7857	14.5711	14.8009	14.7866	14.317	14.7464	14.5356	NNU_03025-RA
NNU_03027-RA	13.8693	14.3791	13.7175	14.0092	NA	14.3273	NA	NA	14.0431	14.019	13.4358	13.0875	14.1162	14.1676	13.7496	NNU_03027-RA
NNU_03034-RA	15.5107	15.9183	15.4572	16.0034	15.8527	15.9074	16.5735	16.6553	16.4581	16.8998	16.6488	16.9983	15.857	15.9783	16.3241	NNU_03034-RA
NNU_03043-RA	15.2294	15.0324	14.8551	15.2659	15.2434	15.2618	15.3806	15.2944	15.31	15.0518	15.0636	15.0335	15.2581	15.3951	15.4626	NNU_03043-RA
NNU_03045-RA	18.5314	18.3101	18.2142	16.552	16.7725	16.5748	17.3767	17.3909	17.2221	16.8559	17.1456	17.0053	14.0147	14.1642	14.2916	NNU_03045-RA
NNU_03046-RA	15.8704	15.8184	15.6995	15.5348	15.3996	15.5509	15.583	15.61	15.6307	15.5289	15.5017	15.4685	15.8197	16.168	16.0444	NNU_03046-RA
NNU_03047-RA	16.2669	17.8453	17.2548	16.8675	17.1472	17.1112	16.0852	15.9188	NA	15.8313	NA	15.9596	NA	NA	NA	NNU_03047-RA
NNU_03051-RA	14.0093	14.068	14.3405	14.2054	14.2895	13.8464	14.1441	13.959	14.0699	14.5747	14.3352	14.6202	15.4334	15.663	15.4522	NNU_03051-RA
NNU_03053-RA	16.8983	16.685	16.8267	16.2857	16.1212	16.2367	15.3402	15.3688	15.525	14.5781	14.7663	14.9616	14.9598	14.5495	14.6155	NNU_03053-RA
NNU_03055-RA	18.4153	18.3992	18.4244	17.905	17.9726	18.0182	17.4826	17.4506	17.3867	16.844	16.9429	16.9798	16.5218	16.6751	16.5681	NNU_03055-RA
NNU_03062-RA	13.4326	13.1451	13.3998	13.2502	12.6971	13.2453	12.6663	13.0201	12.923	12.9205	12.9273	12.7668	13.1568	12.8731	NA	NNU_03062-RA;NNU_23640-RA
NNU_03064-RA	15.9291	15.8677	15.8547	15.7293	15.6889	15.6491	15.2336	14.994	15.0986	14.9012	14.8158	14.7474	14.9242	15.0272	14.9812	NNU_03064-RA
NNU_03065-RA	20.6666	20.5421	20.6119	20.4627	20.3088	20.3374	20.3336	20.3028	20.2899	19.8957	19.8958	19.8605	19.3995	19.4609	19.5626	NNU_03065-RA
NNU_03069-RA	15.5494	15.4718	15.3052	15.3727	15.2718	15.3178	15.1597	15.1256	15.0147	15.0801	14.9781	14.9442	15.2131	15.0879	15.2064	NNU_03069-RA
NNU_03072-RA	15.7624	15.793	15.8843	15.9147	15.8367	15.8702	16.3787	16.521	16.4385	15.9391	15.9088	15.7074	14.8586	15.0855	14.7912	NNU_03072-RA
NNU_03076-RA	14.2566	14.1362	14.0336	13.7104	14.0263	13.2809	13.017	12.8177	12.9032	NA	NA	12.285	12.1121	12.1412	13.017	NNU_03076-RA
NNU_03079-RA	16.2964	16.091	16.2387	14.7821	14.1179	14.8105	12.89	12.6923	10.8031	NA	NA	NA	NA	NA	NA	NNU_03079-RA
NNU_03097-RA	14.9552	15.3466	15.1464	15.1497	14.9934	14.9959	14.6254	14.9047	14.9329	14.3863	14.5442	14.1776	13.9195	13.9898	13.9435	NNU_03097-RA
NNU_03105-RA	17.7462	17.6214	17.5056	17.4614	17.4959	17.3594	17.3065	17.0869	17.2601	17.0694	17.1052	17.1865	17.4162	17.3057	17.1899	NNU_03105-RA
NNU_03107-RA	12.5023	12.3982	12.5314	12.0958	12.2551	12.3181	11.6406	12.7172	11.394	11.2905	10.9513	11.1813	NA	10.1666	9.78815	NNU_03107-RA
NNU_03108-RA	13.2616	13.572	13.2495	12.9981	13.409	13.3345	12.8023	12.6641	12.4665	11.7129	11.8947	13.1419	NA	11.6046	11.5679	NNU_03108-RA
NNU_03121-RA	14.0582	14.3324	13.9373	14.5071	14.944	14.5291	NA	NA	NA	14.6003	14.5253	14.9616	15.5367	15.9357	14.8315	NNU_03121-RA
NNU_03122-RA	18.0186	18.2005	18.1214	18.1607	18.0433	18.1327	17.9509	17.9557	17.9908	17.9543	17.9282	17.8618	17.9772	17.8543	17.955	NNU_03122-RA
NNU_03123-RA	15.8475	16.0497	15.3869	16.1218	16.0658	16.3192	16.0079	15.9127	15.5064	15.3649	15.6233	15.1645	14.302	15.21	14.769	NNU_03123-RA
NNU_03128-RA	20.4599	20.5008	20.5538	20.08	19.9896	20.0337	19.2201	19.2792	19.2335	18.7122	18.5635	18.5824	17.6649	17.7307	17.7594	NNU_03128-RA
NNU_03129-RA	21.2129	21.2079	21.22	20.5557	20.581	20.8441	19.9639	19.784	19.7749	19.4149	19.3887	19.1762	18.5186	18.3985	18.5108	NNU_03129-RA
NNU_03130-RA	17.3849	17.7005	17.5459	17.2673	16.8997	17.1384	16.1898	16.3738	16.326	15.7835	14.7371	15.7665	14.8108	14.9859	15.1532	NNU_03130-RA
NNU_03131-RA	15.187	15.7636	15.487	15.5996	15.2251	15.3691	15.981	15.766	15.9617	15.9949	15.8431	16.1064	15.6503	15.6608	14.4438	NNU_03131-RA
NNU_03137-RA	12.7919	13.0227	13.4121	13.5323	13.3669	13.1207	12.1388	12.99	12.5268	13.3638	13.4237	13.0376	11.9182	12.2047	12.4118	NNU_03137-RA;NNU_07433-RA
NNU_03144-RA	13.106	13.3535	12.9992	12.7045	12.1753	12.1564	11.264	11.4545	NA	11.0882	NA	NA	NA	NA	13.8263	NNU_03144-RA
NNU_03148-RA	22.3807	22.3451	22.1424	22.2509	22.3617	22.3038	21.9918	21.8836	22.1241	21.9251	22.0512	22.0078	20.8138	20.8125	20.9989	NNU_03148-RA
NNU_03158-RA	19.6308	19.5027	19.452	19.3643	19.0292	19.3628	19.752	19.6406	19.5076	19.2718	19.3966	19.3933	18.5075	18.4352	18.4367	NNU_03158-RA
NNU_03160-RA	14.833	15.018	15.1438	14.571	14.668	14.5265	14.8958	14.6555	14.6938	14.758	14.6218	14.5526	15.1314	14.9323	14.9801	NNU_03160-RA
NNU_03163-RA	16.8762	16.9778	17.0091	17.2977	17.0264	17.167	17.6217	17.6985	17.3721	17.8891	17.6013	17.8231	17.7712	17.7911	17.6876	NNU_03163-RA
NNU_03165-RA	14.979	14.8523	15.1018	15.2208	14.9194	15.2622	13.7443	NA	14.1278	14.1539	16.8459	16.5576	16.6207	16.3428	16.1782	NNU_03165-RA
NNU_03172-RA	21.0581	20.8438	21.0398	21.0931	21.0297	21.1011	21.0562	21.0318	21.0161	20.8979	20.9358	21.1287	20.6994	20.7997	20.5846	NNU_03172-RA
NNU_03173-RA	13.0179	12.851	13.2706	13.5725	13.3783	13.0351	13.39	13.0224	13.4372	13.2789	13.2118	13.2946	12.2301	12.3139	12.5401	NNU_03173-RA
NNU_03180-RA	15.2756	15.2697	15.0473	15.2813	15.2328	15.2196	15.1391	15.2569	15.1075	15.1228	15.1709	15.217	14.9593	15.1264	15.1277	NNU_03180-RA
NNU_03181-RA	20.7377	20.8107	20.798	21.2242	21.0434	21.0541	21.1792	21.1636	21.2111	21.377	21.1928	21.3485	21.6567	21.7594	21.8532	NNU_03181-RA
NNU_03182-RA	14.5066	13.6406	13.752	14.6118	14.255	14.4475	13.9139	14.0632	14.4391	14.4774	14.3176	14.3612	14.6856	14.6879	14.5999	NNU_03182-RA
NNU_03190-RA	18.6294	18.6158	19.0439	19.0097	18.8693	19.1975	19.7081	19.8038	19.7962	20.0147	19.4496	20.008	20.212	20.4366	19.9575	NNU_03190-RA
NNU_03191-RA	14.5257	14.7268	14.4248	13.9354	13.9046	14.0296	12.7831	12.6364	12.7021	11.9795	NA	NA	12.4816	NA	12.5839	NNU_03191-RA
NNU_03196-RA	17.7278	17.8782	17.7224	17.7363	17.8994	17.738	17.3068	17.3263	17.2207	17.2534	17.21	17.2089	17.0786	17.1472	17.1931	NNU_03196-RA
NNU_03199-RA	NA	NA	NA	12.9307	13.4752	13.0222	13.3305	12.89	12.2804	NA	13.3106	13.1141	13.0488	13.16	13.3464	NNU_03199-RA
NNU_03207-RA	15.6009	15.797	15.5612	15.4313	15.154	15.2182	14.7214	14.8391	14.3047	14.3858	14.2755	14.2012	13.995	14.3414	14.1078	NNU_03207-RA;NNU_05666-RA
NNU_03208-RA	13.9718	13.8563	13.9232	NA	NA	13.9708	14.1918	NA	14.207	14.3933	13.7587	13.8869	14.0314	13.8932	14.5024	NNU_03208-RA
NNU_03210-RA	16.525	16.5067	16.509	16.5048	16.5252	16.597	16.9342	16.873	16.8836	17.2987	17.213	17.2212	17.3131	17.5064	17.3477	NNU_03210-RA
NNU_03226-RA	13.5982	13.4145	14.1436	13.1389	13.4023	13.7454	13.4273	13.4853	13.5792	12.9645	13.0802	12.9472	14.4584	14.3715	14.2822	NNU_03226-RA
NNU_03227-RA	15.0747	15.1734	15.1997	14.4001	15.0804	14.6032	15.2806	13.1927	14.7254	15.5761	15.6894	15.4802	16.6012	16.6645	17.1301	NNU_03227-RA
NNU_03228-RA	14.3828	14.4322	14.3653	13.9119	13.9054	13.9132	13.4084	12.9783	13.0402	12.9952	13.0727	12.765	13.9918	13.8736	13.6342	NNU_03228-RA
NNU_03233-RA	NA	NA	12.7341	14.8674	15.0678	14.9321	17.4913	17.5225	17.4443	17.4025	17.3805	16.9222	16.5492	16.7164	16.9129	NNU_03233-RA
NNU_03239-RA	14.6486	14.6424	14.7665	14.1305	14.4706	14.5451	13.476	12.5913	12.9048	13.0683	13.5578	13.0043	13.1238	12.7456	12.255	NNU_03239-RA
NNU_03240-RA	19.0658	18.8973	19.0157	19.0241	19.149	18.8493	18.7958	18.7642	18.6308	18.2502	18.3728	18.5716	18.0037	18.1645	18.2714	NNU_03240-RA
NNU_03244-RA	11.9007	11.7761	11.5468	12.8536	12.393	12.2355	14.4784	13.9922	13.9999	13.1121	13.0961	13.0951	14.762	13.9233	14.974	NNU_03244-RA
NNU_03245-RA	15.3291	14.6321	14.4878	14.8517	15.2049	15.0152	16.67	16.7375	16.5204	16.101	16.0682	16.091	17.518	17.7872	17.7073	NNU_03245-RA
NNU_03246-RA	13.0898	12.6649	NA	13.9695	13.7889	13.6401	15.0334	14.9381	15.0961	14.8095	14.7794	14.6242	16.1208	16.2665	16.0987	NNU_03246-RA
NNU_03250-RA	14.4082	14.6067	14.2623	14.5319	14.5816	14.4771	15.3355	15.2911	15.3039	15.4926	15.6044	15.6734	14.8072	14.646	14.879	NNU_03250-RA
NNU_03252-RA	14.9998	15.1383	14.8994	14.9804	14.9165	14.8379	14.1418	14.3316	14.0727	13.3997	13.2878	12.9849	13.4483	12.962	13.189	NNU_03252-RA
NNU_03255-RA	12.9722	12.9485	13.0849	12.4642	12.2452	12.487	11.957	12.3691	12.416	11.8674	NA	11.8526	13.5787	13.4367	13.4015	NNU_03255-RA;NNU_07185-RA
NNU_03259-RA	13.1698	13.1577	13.4998	12.548	12.6724	12.3297	11.4776	11.008	11.2932	11.0982	NA	10.7755	11.3327	11.2974	11.231	NNU_03259-RA
NNU_03263-RA	13.4403	13.3464	13.4694	13.3852	13.1308	13.0349	13.5084	13.0177	13.8008	13.7769	14.2642	13.4661	12.5469	12.2525	12.8738	NNU_03263-RA
NNU_03270-RA	18.6441	18.6904	18.6658	18.7348	18.6175	18.6214	18.4068	18.5104	18.4602	18.3192	18.2083	18.2454	18.1259	18.3322	18.2662	NNU_03270-RA
NNU_03272-RA	16.2901	16.2493	16.7805	16.304	16.6518	16.3557	15.6632	15.254	15.2594	15.5297	15.157	NA	15.7382	15.4116	16.1065	NNU_03272-RA
NNU_03288-RA	14.7489	14.81	14.8237	14.4364	14.5004	14.498	14.2369	13.8332	14.1062	13.7376	13.3591	13.8415	13.3618	13.6983	13.5389	NNU_03288-RA;NNU_20649-RA
NNU_03292-RA	19.398	19.3603	19.1867	19.8278	19.7365	19.5624	20.0962	20.158	20.0817	20.5066	20.2763	20.5446	20.2167	20.4365	20.1889	NNU_03292-RA
NNU_03294-RA	19.3424	19.137	19.2537	19.2722	19.2483	19.2595	19.3509	19.4819	19.3863	19.3036	19.3771	19.3787	19.0628	19.104	19.1597	NNU_03294-RA
NNU_03295-RA	NA	NA	16.5501	NA	NA	16.3728	16.6347	16.0877	16.1236	16.2557	15.7747	16.7606	15.8664	16.051	15.9648	NNU_03295-RA
NNU_03296-RA	20.2792	20.2838	20.2997	20.1622	20.0926	20.0625	20.0323	19.8623	19.9197	20.0514	19.9584	19.9177	20.0077	19.8944	19.9349	NNU_03296-RA
NNU_03298-RA	NA	NA	NA	NA	NA	NA	NA	NA	NA	NA	NA	12.933	13.7934	13.3304	13.5938	NNU_03298-RA
NNU_03316-RA	18.306	18.639	18.3855	18.1931	17.8885	17.9155	17.59	16.7821	17.8872	17.7292	17.5628	17.8627	18.0628	17.9421	17.9597	NNU_03316-RA
NNU_03336-RA	16.6598	16.237	16.7863	16.3397	16.4034	16.4215	17.5545	16.6981	17.2644	16.856	17.6963	17.2411	16.0956	16.2455	16.1315	NNU_03336-RA
NNU_03338-RA	15.9158	15.6293	16.0713	15.9897	15.874	15.826	15.7825	15.9725	15.8838	15.7231	15.6181	15.3821	15.9085	15.8545	15.8899	NNU_03338-RA
NNU_03339-RA	16.309	16.379	16.3298	16.4544	16.3347	16.1206	15.7977	15.6786	15.6612	15.4747	15.3955	15.2035	15.3704	15.3834	15.4664	NNU_03339-RA
NNU_03350-RA	19.4697	19.7127	19.5244	19.4822	19.548	19.4145	18.5381	18.5932	18.6545	18.3626	18.6045	18.4791	18.1751	18.507	18.4268	NNU_03350-RA
NNU_03353-RA	23.3172	23.2951	23.2615	22.994	22.9751	23.0194	23.213	23.1677	23.2323	23.449	23.3811	23.4729	23.4237	23.4692	23.4231	NNU_03353-RA
NNU_03354-RA	12.8734	12.5261	NA	NA	12.2235	NA	13.8839	13.9301	13.8275	NA	NA	NA	NA	12.6797	NA	NNU_03354-RA
NNU_03356-RA	15.4766	14.1297	14.2445	15.4323	14.2705	15.4712	14.0683	13.7695	13.4963	15.4487	14.9663	14.6041	14.9766	15.0368	14.9113	NNU_03356-RA
NNU_03361-RA	13.7666	14.0679	13.7062	12.1556	12.598	NA	NA	NA	NA	NA	NA	NA	12.7354	13.0128	13.0389	NNU_03361-RA
NNU_03370-RA	19.0311	18.9802	18.7193	19.3123	19	19.2145	19.4488	19.5738	19.5235	19.4249	19.4427	19.6413	19.2646	19.2656	19.3814	NNU_03370-RA
NNU_03374-RA	NA	11.6376	NA	NA	12.9007	12.4639	12.3037	12.3707	11.8399	NA	11.993	12.0162	NA	NA	NA	NNU_03374-RA;NNU_15845-RA;NNU_17751-RA
NNU_03375-RA	12.8056	12.8202	13.0068	12.6905	12.928	13.1741	13.598	14.1211	14.0352	14.173	14.6549	14.2164	12.7796	13.0054	12.7335	NNU_03375-RA
NNU_03378-RA	13.1701	13.4243	13.1583	12.6644	13.437	13.1618	NA	NA	NA	NA	NA	NA	12.4479	12.6959	NA	NNU_03378-RA
NNU_03379-RA	21.7111	21.647	21.4287	22.4452	22.4206	22.358	23.9165	24.0087	24.0383	24.619	24.5031	24.4789	24.2139	24.0253	24.3124	NNU_03379-RA
NNU_03380-RA	12.7033	12.4173	12.8924	NA	12.9199	NA	12.8953	NA	NA	NA	12.7781	NA	13.1947	13.1547	13.3811	NNU_03380-RA
NNU_03382-RA	12.8706	13.6625	13.2352	13.8271	13.8653	13.4887	13.478	13.621	13.446	13.544	13.4765	13.2227	14.054	14.0173	14.0299	NNU_03382-RA
NNU_03384-RA	NA	13.0677	NA	13.2284	12.457	13.4328	14.1354	14.192	14.0565	13.8071	13.8701	14.0419	13.964	13.8385	14.1624	NNU_03384-RA
NNU_03385-RA	16.846	16.7795	16.6208	17.1373	17.0807	16.9159	15.474	15.3336	15.2891	14.3922	14.2579	14.6748	15.8053	15.9803	15.8078	NNU_03385-RA
NNU_03386-RA	15.4891	15.1842	14.9431	14.8402	14.8605	14.6246	13.5997	14.1667	14.3491	12.95	13.6119	13.6843	12.7147	NA	13.2702	NNU_03386-RA
NNU_03392-RA	16.7561	16.9177	16.4464	16.9968	16.7026	17.1148	16.6092	16.4417	16.5596	16.6715	16.5859	16.8569	16.9694	16.9394	16.9104	NNU_03392-RA
NNU_03403-RA	15.2929	15.6211	15.3053	15.0834	15.1468	15.0586	15.1517	15.1607	14.9543	15.0238	14.8828	14.4246	14.7832	14.6164	14.1987	NNU_03403-RA
NNU_03404-RA	NA	NA	NA	11.9415	12.3749	11.9656	13.0125	12.6517	13.0283	12.5805	13.0061	13.1399	NA	NA	NA	NNU_03404-RA
NNU_03408-RA	20.3346	20.2986	20.3524	20.016	19.9729	19.9133	19.3824	19.4049	19.3992	19.2208	19.2321	18.9701	19.4253	19.373	19.5633	NNU_03408-RA;NNU_03411-RA
NNU_03409-RA	13.5384	13.6375	13.7848	13.6517	14.0198	13.6298	14.5993	14.5088	14.2065	14.9418	14.8865	15.0333	14.5035	14.5645	13.9711	NNU_03409-RA
NNU_03420-RA	14.4972	14.5552	14.6974	14.3969	14.3436	14.3121	14.1571	13.8382	13.5777	NA	13.6238	13.3781	NA	14.0249	13.521	NNU_03420-RA
NNU_03421-RA	14.7586	14.8963	14.7543	14.2751	14.597	14.6087	13.5281	14.0449	13.8159	13.4668	12.7477	12.9311	13.213	13.3924	13.3527	NNU_03421-RA
NNU_03429-RA	18.2117	18.64	18.4741	18.7783	18.7796	18.6355	18.8212	18.9837	19.2058	19.3331	18.915	18.6835	18.6548	18.8134	18.747	NNU_03429-RA
NNU_03437-RA	18.4387	18.2976	18.2558	18.5212	18.5208	18.5368	18.853	19.1389	18.8934	19.2456	19.1437	19.0417	18.3282	18.1278	18.1089	NNU_03437-RA
NNU_03439-RA	14.6798	14.1837	14.8235	NA	14.4985	14.4577	14.1175	14.4243	14.5108	14.6089	14.009	14.1558	13.9528	13.8843	14.25	NNU_03439-RA
NNU_03450-RA	13.4329	13.4305	13.3679	13.5677	13.6003	13.5741	13.833	13.5214	13.5827	13.6514	13.6039	13.6906	13.4652	13.4291	13.2931	NNU_03450-RA
NNU_03455-RA	14.7962	14.6004	14.7948	14.8231	14.6108	14.5506	14.8825	14.891	14.9845	14.9089	14.9064	14.7721	14.6877	14.7626	14.7933	NNU_03455-RA
NNU_03458-RA	14.0096	14.2709	14.0671	14.5285	14.1727	14.4424	14.6972	14.5123	14.4402	15.0025	15.0494	15.0831	15.9374	16.083	16.2358	NNU_03458-RA
NNU_03463-RA	15.0859	15.0669	14.9797	15.6377	15.7165	15.7304	16.3957	16.3814	16.6653	16.6418	16.5732	16.7017	16.5763	16.3657	16.4516	NNU_03463-RA
NNU_03466-RA	15.4153	15.6288	15.291	16.4026	16.4034	16.2634	17.468	17.4106	17.4285	17.3982	17.4188	17.5139	15.6265	15.8264	15.9167	NNU_03466-RA
NNU_03469-RA	16.696	16.6894	16.4182	16.8521	16.9411	17.0498	16.7494	17.1222	17.0783	16.8888	16.7967	17.1603	16.5538	16.5136	16.4902	NNU_03469-RA
NNU_03472-RA	19.0113	19.2351	19.1058	19.1499	19.1902	19.176	18.9572	19.1444	19.0422	18.8327	18.9756	19.1949	19.5107	19.4612	19.3849	NNU_03472-RA
NNU_03475-RA	15.956	15.6289	15.6495	15.6642	15.8243	15.8334	15.1477	15.3469	14.8338	14.8219	15.0589	15.0568	14.5605	14.3538	14.633	NNU_03475-RA
NNU_03479-RA	12.6848	12.7796	13.0545	12.1793	NA	12.2001	NA	NA	NA	NA	NA	NA	12.1591	12.4886	12.3904	NNU_03479-RA
NNU_03480-RA	11.2307	12.6552	12.6596	12.4976	12.2879	12.2319	12.5173	12.7544	12.9292	12.7557	11.1175	12.9398	NA	11.0555	10.9898	NNU_03480-RA
NNU_03486-RA	13.698	13.6785	13.8445	NA	NA	NA	NA	NA	NA	NA	NA	NA	NA	NA	NA	NNU_03486-RA
NNU_03491-RA	15.6552	15.7357	15.8399	15.3788	15.4975	15.3702	14.8852	14.8405	14.8402	14.6873	14.5411	14.7649	14.8223	14.6158	14.8504	NNU_03491-RA
NNU_03492-RA	13.3521	12.8544	NA	13.3773	13.135	NA	NA	NA	NA	NA	NA	NA	NA	NA	NA	NNU_03492-RA
NNU_03500-RA	11.6192	11.6102	NA	NA	NA	NA	NA	NA	11.1579	NA	NA	NA	NA	NA	NA	NNU_03500-RA
NNU_03524-RA	17.2693	17.1255	17.1431	17.1688	17.0001	17.0936	16.8895	16.8662	16.9222	16.7322	16.8601	16.8726	17.2402	17.1688	17.2975	NNU_03524-RA
NNU_03529-RA	19.4251	19.4528	19.4573	19.6653	19.8483	19.8422	19.5442	19.3006	19.5494	19.0508	19.0221	19.1321	18.6648	18.7626	18.7596	NNU_03529-RA
NNU_03533-RA	11.9904	12.0875	13.087	11.7211	11.9529	11.8555	11.3849	11.6119	11.7922	11.2922	11.6652	11.9794	12.9022	11.6763	11.9308	NNU_03533-RA
NNU_03536-RA	19.7755	19.7527	19.6339	19.8361	19.9071	19.7185	19.5268	19.6971	19.3773	19.3996	19.4031	19.4368	19.0137	19.045	19.0598	NNU_03536-RA
NNU_03538-RA	14.1952	14.2145	14.1297	13.9302	13.9416	13.6672	12.241	12.9771	12.7252	12.1769	11.8844	12.5435	13.7597	13.571	13.8581	NNU_03538-RA
NNU_03540-RA	15.9216	16.0694	15.4702	15.6285	15.9066	15.9537	15.3815	15.7101	14.0459	15.5022	13.9246	15.5913	15.7287	15.6492	15.9046	NNU_03540-RA
NNU_03541-RA	18.0741	18.0273	18.15	17.2375	17.2023	17.0703	15.6944	15.6278	15.539	14.6471	14.6526	14.8723	14.107	14.6644	14.5183	NNU_03541-RA
NNU_03543-RA	NA	NA	NA	NA	20.0661	NA	NA	NA	NA	NA	NA	NA	15.16	15.4761	15.5113	NNU_03543-RA
NNU_03544-RA	NA	NA	NA	NA	NA	NA	NA	NA	NA	NA	NA	NA	16.0306	16.1608	15.831	NNU_03544-RA
NNU_03545-RA	19.8478	19.7694	19.6716	19.8608	19.7183	19.7997	19.9876	19.884	19.8023	19.9136	20.0693	20.0106	19.993	20.1043	19.9356	NNU_03545-RA
NNU_03549-RA	11.7635	12.8875	11.7057	11.5102	11.6658	11.5923	11.6578	11.873	11.5086	12.3883	12.0474	11.7719	11.7366	11.5984	12.8373	NNU_03549-RA
NNU_03556-RA	NA	13.803	13.59	13.6581	14.1004	13.6968	NA	13.8493	14.0796	14.4575	14.4695	14.2517	NA	14.2807	13.3721	NNU_03556-RA;NNU_06580-RA
NNU_03557-RA	21.7116	21.7794	21.7318	21.6303	21.6008	21.4431	21.096	21.236	21.2664	21.305	21.088	21.0419	21.4983	21.1708	21.37	NNU_03557-RA
NNU_03568-RA	14.4521	14.4123	14.0041	10.6822	NA	10.4139	NA	NA	NA	13.5154	13.487	NA	12.972	13.4634	13.5884	NNU_03568-RA
NNU_03569-RA	15.1997	15.3219	14.8695	15.2892	15.2739	15.3223	14.8207	14.8955	14.9759	15.0437	14.8843	14.7377	15.5687	15.8461	15.6723	NNU_03569-RA
NNU_03576-RA	13.027	12.7621	NA	12.7076	12.2799	NA	NA	NA	NA	NA	NA	NA	NA	NA	NA	NNU_03576-RA
NNU_03578-RA	18.694	18.6625	18.7338	18.6514	18.4035	18.6777	17.9697	18.1896	18.2986	17.9134	17.9553	17.9019	18.5607	18.569	18.5667	NNU_03578-RA
NNU_03584-RA	15.3382	15.4144	15.1289	15.0871	14.7917	14.8652	15.0909	15.0008	14.9376	14.333	14.143	14.3944	14.4	14.3657	14.4345	NNU_03584-RA
NNU_03589-RA	18.0964	18.2661	18.3382	18.5458	18.2921	18.5304	19.1487	19.0539	18.7484	19.2905	19.4074	19.4551	19.5528	19.5425	19.8686	NNU_03589-RA
NNU_03590-RA	NA	NA	NA	11.4788	11.4689	NA	12.3483	11.6916	11.6008	11.0768	11.8514	11.7534	14.2666	13.904	13.9857	NNU_03590-RA
NNU_03594-RA	13.4582	13.3225	13.3066	13.4698	12.9223	13.0116	12.8314	12.6253	12.7421	12.5363	12.6823	12.4911	12.7733	12.6289	13.0006	NNU_03594-RA
NNU_03607-RA	16.9342	17.0735	16.7267	16.7801	17.0057	16.7533	16.9757	16.5374	17.0995	16.6142	16.5903	16.7071	16.427	16.4174	16.7547	NNU_03607-RA
NNU_03608-RA	16.1082	16.1986	15.7726	15.5426	15.4349	15.3951	15.1486	15.2782	15.278	14.9715	14.8297	14.9765	15.0088	15.0895	15.0184	NNU_03608-RA
NNU_03623-RA	13.6166	13.6899	13.824	13.5252	13.8373	13.6249	13.4892	13.37	13.6902	13.7993	13.8188	14.2579	14.7183	14.9954	14.9227	NNU_03623-RA
NNU_03652-RA	NA	NA	NA	14.1326	13.9133	13.9033	14.2829	NA	13.68	16.1083	15.7994	15.9166	18.8681	19.0328	18.9446	NNU_03652-RA
NNU_03653-RA	14.8884	15.0639	14.902	14.7019	14.7156	14.5103	13.7757	13.6525	13.5362	12.9588	13.4141	13.7463	14.8594	14.7458	14.8895	NNU_03653-RA
NNU_03654-RA	15.6429	15.4373	15.4869	15.5953	15.9088	15.8166	15.2044	14.9755	15.2212	15.5125	15.3785	15.1486	17.1399	17.195	17.2122	NNU_03654-RA
NNU_03659-RA	18.1089	18.1521	18.1665	18.502	18.2216	18.3596	18.259	18.363	18.4252	18.0999	18.0656	18.1466	17.2519	17.3788	17.3301	NNU_03659-RA
NNU_03661-RA	13.6199	14.017	14.0446	13.3712	14.1014	14.0814	14.0427	14.0336	13.7857	13.7395	14.0833	13.607	14.4552	14.4354	14.462	NNU_03661-RA
NNU_03663-RA	13.3098	13.4713	12.8204	13.3155	12.9097	13.5566	12.3505	12.9229	12.7783	12.1287	13.1211	NA	11.8881	NA	14.1661	NNU_03663-RA
NNU_03665-RA	11.2563	10.7435	10.9858	11.7974	11.7368	11.9134	13.2598	13.3406	13.1057	13.4259	13.5705	13.5613	13.8681	13.9944	14.1396	NNU_03665-RA
NNU_03670-RA	11.9174	12.0213	11.1107	12.6212	12.5847	12.6396	13.3014	13.0034	13.3934	13.4293	13.3702	13.5992	13.5337	13.6767	13.5675	NNU_03670-RA
NNU_03672-RA	19.4683	19.4501	19.293	19.9769	19.8243	19.9431	20.0737	20.0179	19.9583	19.9728	19.9434	19.9928	19.1701	19.3945	19.4592	NNU_03672-RA
NNU_03673-RA	13.4667	13.7308	13.6286	NA	13.0077	NA	NA	NA	NA	NA	NA	NA	11.4449	NA	11.9033	NNU_03673-RA
NNU_03676-RA	14.8298	13.6755	NA	14.6789	NA	13.8571	15.2817	15.3163	14.7755	15.3236	15.0392	15.1713	15.243	15.2989	14.9668	NNU_03676-RA
NNU_03677-RA	18.9584	18.8808	18.796	18.8102	18.7814	18.5456	18.6529	18.6621	18.675	18.8847	18.8439	18.8811	18.839	18.9194	19.0633	NNU_03677-RA
NNU_03680-RA	16.2027	16.3564	16.0817	15.8492	15.7024	15.8238	14.1987	14.3769	14.3494	13.9224	14.0748	14.0381	13.9649	13.9434	13.736	NNU_03680-RA
NNU_03681-RA	15.0907	15.3423	15.1679	15.3659	15.1781	15.1264	15.204	15.0824	15.4618	14.9044	14.9219	15.1662	14.3587	14.5995	14.4809	NNU_03681-RA
NNU_03684-RA	14.2127	14.4775	14.6645	14.2101	14.0909	14.1188	13.7035	13.5473	13.6545	13.4532	13.3421	13.4194	13.7806	13.7644	13.8071	NNU_03684-RA
NNU_03691-RA	13.2564	13.1695	12.9933	14.1612	14.3563	14.3774	15.8444	16.167	15.9196	16.4134	16.2681	16.4535	16.4953	16.6951	16.341	NNU_03691-RA
NNU_03693-RA	17.3822	11.9116	15.9705	16.0692	16.2997	16.4605	16.558	NA	16.6816	16.9875	16.6058	16.6281	15.9427	16.1967	16.2295	NNU_03693-RA
NNU_03697-RA	17.3149	17.2933	17.4199	17.0439	17.0383	16.9982	16.381	16.3795	16.344	16.4535	16.3441	16.3215	16.6262	16.5325	16.5623	NNU_03697-RA;NNU_18668-RA
NNU_03699-RA	14.1065	14.1894	14.4311	14.0577	13.9195	14.0807	13.9281	13.9187	13.9524	14.2278	13.766	13.7406	12.6775	13.0577	NA	NNU_03699-RA
NNU_03709-RA	17.0604	17.282	17.0238	17.1502	17.0671	17.3377	16.8861	16.8503	16.8519	16.5201	16.6632	16.5127	16.0318	16.2223	16.2157	NNU_03709-RA
NNU_03715-RA	11.3027	NA	10.297	9.66076	11.3577	NA	NA	9.71671	NA	NA	NA	NA	NA	NA	NA	NNU_03715-RA
NNU_03717-RA	15.1476	15.1731	15.0015	15.421	14.9911	15.1224	15.2473	15.0944	15.4052	15.6914	15.6194	15.5298	15.5274	15.2274	15.5953	NNU_03717-RA
NNU_03718-RA	19.5498	19.6728	19.6109	20.1159	20.1462	19.9806	20.2668	20.2354	20.2071	20.4435	20.5664	20.5012	20.7033	20.6964	20.8909	NNU_03718-RA
NNU_03720-RA	16.1576	16.0161	15.9168	16.3324	16.396	16.2795	15.2855	15.3958	15.2632	15.2386	15.2482	15.2385	16.1974	16.1856	16.1686	NNU_03720-RA
NNU_03721-RA	13.4422	13.6367	13.2926	13.1032	13.1752	13.1172	12.2387	12.4411	12.3305	12.2569	12.0079	11.7158	12.6419	12.5284	12.2359	NNU_03721-RA
NNU_03725-RA	NA	NA	NA	14.3153	14.535	13.5099	NA	12.9836	NA	NA	12.5761	NA	16.159	16.1918	16.1519	NNU_03725-RA
NNU_03726-RA	16.7431	16.6738	16.7169	16.3126	16.3406	16.4239	15.2417	15.5024	15.4018	15.3752	15.2812	15.1488	15.7106	15.6056	15.6498	NNU_03726-RA
NNU_03734-RA	16.3674	16.1172	15.8564	17.06	17.0394	16.5729	17.5036	17.4838	17.4	17.9921	18.0377	18.0281	17.0256	16.6613	16.7642	NNU_03734-RA
NNU_03736-RA	19.0631	18.9992	19.0175	19.4323	19.3991	19.4716	19.8364	19.9207	19.8427	20.0925	20.0972	19.9897	19.5182	19.5043	19.7141	NNU_03736-RA
NNU_03737-RA	17.4387	17.5566	17.7265	17.8981	17.6274	17.6563	17.5078	17.8261	17.6857	17.4215	17.5921	17.2278	17.3617	17.3813	17.4478	NNU_03737-RA
NNU_03739-RA	16.0239	16.0778	16.0407	16.2318	16.2385	16.0768	15.9238	15.3867	15.8618	15.597	15.8352	15.8556	16.2426	16.2304	16.3545	NNU_03739-RA
NNU_03740-RA	18.1215	18.0589	18.0907	17.4812	17.4748	17.2566	16.476	16.3898	16.516	15.8288	16.0317	16.0787	16.2403	16.4595	16.2363	NNU_03740-RA
NNU_03744-RA	12.7114	13.12	13.1251	13.3471	13.497	13.2885	13.375	13.286	13.3655	13.1844	13.244	13.3461	13.3384	13.7021	13.7485	NNU_03744-RA
NNU_03745-RA	14.1329	14.139	13.7901	14.0725	14.2064	13.4306	13.2757	13.2573	13.4277	13.2099	13.202	13.5924	NA	NA	12.4343	NNU_03745-RA
NNU_03746-RA	17.9483	17.9222	17.9123	18.2264	18.092	18.1254	18.5216	18.4566	18.6644	18.4754	18.6337	18.6572	17.9195	17.8345	17.898	NNU_03746-RA
NNU_03747-RA	13.8764	14.1563	13.8811	14.4713	14.2731	14.4437	13.7528	13.6314	13.0051	NA	14.0247	13.564	NA	NA	NA	NNU_03747-RA
NNU_03749-RA	15.8436	15.6972	15.5822	15.2277	15.3556	15.4144	14.8228	14.5355	14.6313	14.5496	14.6387	14.1984	14.899	14.734	14.9128	NNU_03749-RA;NNU_24238-RA
NNU_03750-RA	14.5448	14.4272	14.4146	14.0683	14.0324	14.0555	13.5033	13.4586	13.3697	13.2347	12.9046	12.8227	13.7425	14.0438	13.9974	NNU_03750-RA
NNU_03760-RA	13.0299	12.1525	13.0299	13.8913	NA	11.814	NA	NA	NA	NA	NA	NA	13.9356	14.0485	13.5837	NNU_03760-RA
NNU_03761-RA	15.8171	15.7615	15.5712	15.7976	15.2356	15.3279	14.7942	15.2524	14.6291	15.0725	15.3466	14.9349	14.2618	NA	NA	NNU_03761-RA;NNU_05780-RA;NNU_13991-RA
NNU_03762-RA	14.2869	14.4403	14.5244	14.709	14.7211	14.5396	14.4317	14.4137	14.3706	14.2909	14.4468	14.3523	14.7833	14.9511	14.8374	NNU_03762-RA
NNU_03766-RA	NA	NA	12.9414	13.6389	13.5562	13.6758	13.5273	13.911	13.4627	NA	12.8976	13.3335	12.8405	12.7167	12.832	NNU_03766-RA
NNU_03768-RA	16.6207	16.6627	16.5052	16.7505	16.4381	16.653	16.2185	16.1738	16.1282	16.7441	16.7525	16.617	17.7444	17.5257	17.7538	NNU_03768-RA
NNU_03770-RA	18.3758	18.4587	18.2531	18.256	18.3965	18.055	17.9705	17.9866	17.8253	17.9655	17.9276	17.7814	17.7994	17.9106	18.0147	NNU_03770-RA
NNU_03777-RA	11.4821	11.5836	11.3792	11.4783	11.3943	11.2332	8.65139	NA	NA	9.86882	9.7909	10.4184	14.274	14.6096	14.5114	NNU_03777-RA;NNU_18576-RA
NNU_03778-RA	18.3022	18.62	18.3525	18.4626	18.3626	18.2955	18.1473	18.1061	18.0359	17.9935	17.8744	17.9399	18.0105	17.8842	17.9021	NNU_03778-RA
NNU_03780-RA	NA	NA	NA	13.2517	13.3632	13.3982	14.8884	14.6143	14.8104	15.0939	14.9994	14.6534	14.1468	14.086	14.3947	NNU_03780-RA
NNU_03781-RA	16.7637	16.8975	16.7401	17.0328	16.9854	17.0658	17.6485	17.4579	17.5992	18.493	18.4779	18.6404	18.3593	18.376	18.4714	NNU_03781-RA
NNU_03784-RA	14.5044	14.576	14.4569	14.5148	14.3256	14.3818	14.1596	14.0607	14.2062	13.8735	13.9659	13.9392	14.2758	14.3427	14.1382	NNU_03784-RA
NNU_03795-RA	13.067	13.2772	13.2892	13.1981	13.2894	13.1477	13.2622	13.2081	13.2653	13.8333	13.8651	13.6788	14.6075	14.6566	14.6826	NNU_03795-RA
NNU_03797-RA	13.9605	13.8152	13.6688	NA	13.9506	NA	NA	NA	NA	NA	NA	NA	NA	13.9482	NA	NNU_03797-RA
NNU_03798-RA	14.5793	14.6362	14.8867	14.981	15.1229	14.7309	14.6828	15.3687	15.2867	15.1091	15.0774	14.9843	14.1611	14.1812	14.3692	NNU_03798-RA
NNU_03801-RA	12.1691	13.0747	11.6839	13.0193	12.7452	12.8275	12.5021	12.5858	12.5577	11.5697	11.2225	11.8776	12.141	11.0921	12.2167	NNU_03801-RA
NNU_03808-RA	15.3367	15.3543	15.3638	15.9808	15.8398	15.7012	12.7533	NA	NA	12.8568	NA	NA	18.6748	18.6482	18.8587	NNU_03808-RA
NNU_03816-RA	12.6774	13.4927	12.142	13.6151	13.6794	13.4765	13.4093	13.9741	13.441	13.8928	13.2864	13.4121	11.426	12.0003	11.8048	NNU_03816-RA
NNU_03819-RA	16.25	16.7035	16.3053	16.0837	15.8648	15.9256	15.3134	15.4272	15.1413	15.2196	14.9997	15.0635	15.4778	15.4767	15.5402	NNU_03819-RA
NNU_03823-RA	11.2517	9.96543	NA	11.5888	11.5652	11.3569	11.2079	11.3725	11.4905	NA	NA	10.7194	NA	NA	NA	NNU_03823-RA
NNU_03824-RA	20.0917	20.2466	20.1244	20.2664	20.3029	20.2418	19.8667	19.9365	19.8565	19.4711	19.5061	19.6809	19.6332	19.3854	19.5726	NNU_03824-RA
NNU_03827-RA	21.769	21.8509	21.7143	21.6736	21.6801	21.7034	20.3385	20.3059	20.3019	18.6829	18.7579	18.8409	19.4744	19.5434	19.6668	NNU_03827-RA
NNU_03828-RA	20.5353	20.5612	20.4241	20.2004	20.348	20.2865	19.9836	20.1	19.9763	20.1102	20.3676	20.4155	20.886	21.0144	20.8445	NNU_03828-RA
NNU_03829-RA	14.4402	14.3899	13.8472	14.341	14.1945	14.3432	13.5639	13.5506	13.2294	NA	NA	12.5079	13.4069	13.5781	13.7736	NNU_03829-RA
NNU_03831-RA	18.769	18.7055	18.7223	20.3653	20.2222	20.3862	23.2859	23.3531	23.3187	24.0631	24.0013	24.0958	23.9391	24.0478	23.9334	NNU_03831-RA
NNU_03837-RA	17.565	17.6424	17.3833	17.2042	17.2906	17.217	16.795	16.9071	16.8034	16.5376	16.3218	16.2944	16.1108	16.2086	16.3499	NNU_03837-RA
NNU_03840-RA	NA	NA	NA	NA	NA	NA	NA	NA	NA	NA	15.5357	14.7895	NA	NA	15.584	NNU_03840-RA
NNU_03852-RA	15.4367	15.0685	14.874	14.6838	15.3111	15.312	13.7506	13.9228	13.4168	NA	12.8291	13.1232	13.2173	12.9926	12.5533	NNU_03852-RA
NNU_03854-RA	NA	NA	NA	NA	NA	NA	12.655	NA	12.48	NA	NA	NA	NA	NA	11.4343	NNU_03854-RA
NNU_03863-RA	18.637	18.3713	18.5598	18.6939	18.857	18.6955	18.4124	18.3968	18.0936	17.952	17.8173	17.9525	17.891	17.875	17.6688	NNU_03863-RA
NNU_03864-RA	12.6755	12.216	13.2059	NA	NA	11.6837	NA	NA	NA	NA	NA	NA	NA	NA	NA	NNU_03864-RA
NNU_03865-RA	17.9456	18.1561	17.9827	18.4815	18.3013	18.4041	18.6516	18.6299	18.7071	18.6285	18.6567	18.5602	18.2472	18.3098	18.4495	NNU_03865-RA
NNU_03869-RA	15.2197	15.0865	14.4531	14.4817	14.7984	14.8686	14.519	14.5116	14.1612	14.1391	14.2627	14.1945	14.2941	14.468	13.9426	NNU_03869-RA
NNU_03875-RA	15.0684	15.2091	14.9394	15.2596	15.3735	15.2281	15.2404	15.0864	15.0314	15.1665	15.1234	15.2049	14.8312	14.9238	14.9078	NNU_03875-RA
NNU_03876-RA	13.1849	13.3632	13.6206	13.6287	13.6808	13.0648	13.7168	14.1986	14.0405	14.4104	13.5335	13.4268	13.5376	13.6748	13.8628	NNU_03876-RA
NNU_03877-RA	14.7248	14.6464	14.4048	14.5063	14.395	14.4737	14.0356	14.0191	14.2118	14.254	14.4057	14.0311	14.1269	14.0093	14.2133	NNU_03877-RA
NNU_03883-RA	17.557	17.5225	17.4076	17.507	17.5782	17.4776	17.0149	17.2202	17.3039	16.6662	16.7335	16.873	16.4484	16.4665	16.2657	NNU_03883-RA
NNU_03888-RA	19.3398	19.3876	19.151	19.1087	19.0019	19.2664	18.7448	18.817	18.6694	18.4965	18.348	18.4827	17.7711	18.2056	18.149	NNU_03888-RA
NNU_03889-RA	19.7106	19.6796	19.5259	19.6264	19.6619	19.5664	19.5571	19.6651	19.5611	19.4205	19.3586	19.3936	18.6204	18.6156	18.7108	NNU_03889-RA
NNU_03890-RA	15.8498	15.6074	15.9212	16.062	16.2541	15.9277	14.0035	13.1854	13.7719	14.3134	14.3589	14.2197	17.9297	17.9667	18.0843	NNU_03890-RA
NNU_03896-RA	NA	NA	NA	NA	14.509	15.1572	14.7471	14.4703	15.1018	NA	NA	14.6434	NA	NA	NA	NNU_03896-RA
NNU_03901-RA	13.5561	13.5577	12.9593	13.2849	14.0591	13.9901	14.7499	15.0122	14.7615	15.3025	15.4303	15.4757	15.4549	15.283	15.3957	NNU_03901-RA
NNU_03902-RA	17.7361	18.6704	18.0377	18.4627	17.76	19.1323	18.6401	18.6759	18.9083	18.4342	18.7239	18.346	17.9775	17.67	17.7647	NNU_03902-RA
NNU_03910-RA	13.3716	13.832	13.3252	13.8121	13.621	13.9044	14.2404	14.395	14.3475	14.5033	14.3724	14.1975	12.3808	13.106	NA	NNU_03910-RA
NNU_03916-RA	17.1645	16.8501	16.5838	16.7889	16.6928	16.3931	16.3943	16.5311	16.348	16.1671	16.1655	16.5779	16.3341	16.3902	16.3626	NNU_03916-RA
NNU_03918-RA	16.236	16.3678	16.1549	16.1264	16.0448	16.2241	15.6872	15.584	15.8701	15.6251	15.6367	15.5008	15.5923	15.8399	15.7349	NNU_03918-RA
NNU_03925-RA	14.8062	14.5946	15.0352	14.3257	14.8223	14.978	14.6523	14.3812	14.371	15.0602	14.7928	15.2021	15.6111	15.2385	15.7503	NNU_03925-RA
NNU_03936-RA	16.0353	15.9743	15.5872	15.5269	15.7187	15.7409	14.8362	15.1229	14.954	14.6665	14.6431	14.3361	15.4239	15.1383	15.1454	NNU_03936-RA
NNU_03937-RA	13.8877	13.9768	13.95	13.8424	13.7787	13.712	12.9668	13.1639	13.1333	13.0978	13.0875	13.2294	13.6462	13.6957	14.158	NNU_03937-RA
NNU_03938-RA	19.3195	19.4341	19.5749	19.1992	19.2552	19.2197	18.9295	19.0026	19.2486	19.1131	18.7149	19.2307	18.7548	18.7232	18.5464	NNU_03938-RA
NNU_03939-RA	15.4619	15.6123	15.3212	14.9767	14.6836	14.9936	14.7939	14.7709	14.7879	14.1685	13.9751	14.0391	14.0689	14.3214	14.1871	NNU_03939-RA
NNU_03942-RA	17.4201	17.0659	17.3974	16.1318	16.0385	16.2833	15.584	15.7831	15.8692	15.6233	15.6396	15.6975	15.3518	15.1512	15.0675	NNU_03942-RA
NNU_03943-RA	18.5878	18.7251	18.6063	18.8109	18.7972	18.5795	18.6054	18.5777	18.4057	18.4368	18.4272	18.4904	17.9113	18.0884	18.1532	NNU_03943-RA
NNU_03960-RA	NA	NA	NA	11.9493	11.8293	NA	12.0905	13.2358	13.328	NA	NA	13.2876	14.0332	14.1302	13.9547	NNU_03960-RA
NNU_03961-RA	14.9484	15.3124	15.024	14.7378	14.7806	14.5498	13.9476	NA	NA	13.8801	13.9164	13.965	15.1189	14.8605	15.1105	NNU_03961-RA
NNU_03963-RA	17.6373	17.7195	17.5623	16.7203	16.7752	17.0315	13.8639	14.0277	13.5232	11.4079	NA	NA	NA	NA	NA	NNU_03963-RA
NNU_03979-RA	13.5717	13.7849	13.4582	13.7646	13.9107	13.7457	13.6957	14.1569	13.8068	13.8473	13.8505	13.7855	12.2677	12.7905	12.6564	NNU_03979-RA
NNU_03980-RA	18.0499	18.3032	18.2813	17.6812	17.826	17.8639	15.7875	15.9035	15.7328	14.9374	14.9625	14.7101	12.2554	13.0527	12.361	NNU_03980-RA
NNU_03986-RA	12.2569	12.2011	11.9309	12.6168	12.7476	12.5293	13.7568	13.8925	13.2612	13.8397	13.8865	13.9262	13.9439	14.318	14.3342	NNU_03986-RA
NNU_03988-RA	16.3934	16.3632	16.3274	16.6516	16.6173	16.6226	16.8645	16.6108	16.477	16.9132	16.976	16.9995	17.5836	17.7392	17.6658	NNU_03988-RA
NNU_03991-RA	13.8666	13.8134	13.6382	13.2	13.3039	13.2993	NA	12.3755	NA	NA	NA	14.8298	14.6049	14.666	14.3223	NNU_03991-RA
NNU_03992-RA	13.4179	13.5872	13.6464	13.9781	13.7613	13.7274	13.5312	13.4872	13.448	13.8503	13.7141	13.2266	13.6572	13.7626	13.4724	NNU_03992-RA
NNU_03993-RA	16.1012	16.5039	16.3962	16.426	16.3542	16.4134	16.0186	16.9714	15.7118	16.0951	16.349	16.1639	15.384	15.431	15.7071	NNU_03993-RA
NNU_03994-RA	15.0021	15.2213	14.5148	14.9751	14.9288	15.1435	14.8244	14.625	14.8551	14.7009	14.1385	13.8941	14.9221	14.8684	15.0591	NNU_03994-RA
NNU_03995-RA	18.8164	18.7779	18.652	18.6563	18.7001	18.7633	18.12	18.0672	18.1866	18.0252	17.9652	17.9683	17.9759	18.155	18.124	NNU_03995-RA
NNU_03996-RA	13.6992	13.8764	13.6554	13.6864	13.9232	13.817	13.6288	13.7904	13.6101	13.3422	13.3976	13.5581	12.9264	13.2502	12.7792	NNU_03996-RA
NNU_04002-RA	19.3783	19.4844	19.416	18.9252	18.866	18.9018	17.325	17.4048	17.4213	17.2961	17.1289	17.2956	15.3562	15.3629	15.7597	NNU_04002-RA
NNU_04005-RA	15.7596	16.0078	16.0724	15.6905	15.9614	15.933	15.7456	15.4221	15.3787	15.6868	15.6747	15.506	16.0565	15.9752	16.2893	NNU_04005-RA
NNU_04006-RA	14.9259	14.7287	14.8921	14.3273	13.672	14.7835	13.6007	13.4431	13.2549	NA	13.1397	13.5622	NA	13.0509	13.4736	NNU_04006-RA
NNU_04008-RA	18.7662	18.8167	18.6324	19.3077	19.3442	19.2382	19.0548	18.9679	18.8995	18.5883	18.3799	18.9836	19.0822	18.9486	19.1159	NNU_04008-RA
NNU_04009-RA	17.7771	17.5032	17.927	18.0005	17.6423	17.8377	18.1774	18.2025	18.1107	18.2279	17.7536	18.2265	17.5608	17.801	17.8302	NNU_04009-RA
NNU_04013-RA	NA	NA	NA	11.6775	11.3312	11.7957	NA	12.5426	11.7453	12.6322	12.8319	13.1067	13.0679	13.5415	13.4909	NNU_04013-RA
NNU_04016-RA	13.8808	13.4189	13.5444	13.1587	12.8396	13.275	NA	NA	NA	NA	NA	NA	NA	12.8382	NA	NNU_04016-RA
NNU_04017-RA	12.2452	NA	11.8603	NA	12.5892	NA	NA	NA	NA	NA	12.5391	NA	12.5287	12.8924	12.9059	NNU_04017-RA
NNU_04018-RA	16.9979	17.1707	16.6955	17.5792	17.5725	17.3736	18.6774	18.6331	18.4833	18.6474	18.5005	18.4491	19.1353	19.1601	19.3922	NNU_04018-RA
NNU_04021-RA	14.9395	15.144	15.0027	15.1842	15.2035	14.8469	15.3319	15.0738	15.3943	15.1677	15.121	14.5173	15.8358	15.8103	15.7877	NNU_04021-RA
NNU_04022-RA	17.5421	17.5763	17.3654	17.8173	17.7516	17.853	18.4954	18.5288	18.559	18.591	18.6631	18.5419	17.7862	17.8232	17.8923	NNU_04022-RA
NNU_04025-RA	14.73	NA	14.1904	NA	NA	NA	13.5933	NA	NA	13.9321	NA	NA	14.2238	13.9118	15.1746	NNU_04025-RA
NNU_04027-RA	15.4228	15.6574	15.5488	15.4663	15.6244	15.4837	14.9268	15.397	15.1495	14.9657	14.8309	14.9209	14.491	14.3182	14.373	NNU_04027-RA
NNU_04028-RA	14.8244	14.4785	14.5087	14.4405	14.3022	14.4203	14.84	NA	14.4983	13.8854	14.2547	14.313	13.6684	14.1268	13.4628	NNU_04028-RA
NNU_04035-RA	13.6909	13.6184	13.771	13.1899	12.9973	13.0969	11.8924	11.7857	11.8413	NA	NA	11.3385	NA	NA	NA	NNU_04035-RA
NNU_04042-RA	21.2635	21.5201	21.432	21.5481	21.4116	21.5217	21.0473	21.0871	21.1067	20.9274	20.8439	20.9269	19.9679	20.2065	20.1818	NNU_04042-RA;NNU_19222-RA
NNU_04044-RA	20.1921	20.1461	19.9471	20.2062	20.1824	20.151	20.6614	20.7624	20.6406	20.727	20.7174	20.8013	20.8503	20.7814	20.7544	NNU_04044-RA
NNU_04050-RA	9.67898	10.8885	9.80678	10.9872	10.8007	10.8289	11.4244	11.4691	11.4174	11.9481	11.9391	12.6459	17.4308	17.5041	17.4908	NNU_04050-RA
NNU_04070-RA	NA	NA	NA	NA	NA	NA	NA	NA	NA	14.976	15.139	15.0724	15.7575	15.8903	16.0891	NNU_04070-RA
NNU_04074-RA	16.1677	15.9897	16.0211	16.5901	16.6764	16.1068	17.2804	17.0743	17.0394	17.6373	17.4633	17.6245	17.8364	17.9278	17.9095	NNU_04074-RA
NNU_04076-RA	13.5265	13.3185	13.5577	13.2437	13.6659	13.5697	13.5402	13.1131	13.4399	13.482	13.5593	13.5541	14.0553	13.5456	13.989	NNU_04076-RA
NNU_04089-RA	16.3297	16.0251	16.2881	16.0998	16.4087	16.2075	15.1671	15.7335	16.0012	15.5432	15.4581	15.2003	13.5558	13.8185	13.8212	NNU_04089-RA
NNU_04090-RA	NA	NA	NA	12.348	12.3818	12.4822	14.6175	14.8483	14.6936	15.9798	15.6537	15.7917	15.9626	15.8554	15.6618	NNU_04090-RA
NNU_04096-RA	17.6437	17.5025	17.4414	17.5096	17.5323	17.6245	17.1801	17.2276	17.1744	17.2925	17.1682	17.1658	17.3416	17.3892	17.3449	NNU_04096-RA
NNU_04097-RA	NA	13.264	13.4908	13.4078	13.5491	12.8585	12.3365	NA	11.1143	NA	NA	NA	NA	NA	NA	NNU_04097-RA
NNU_04098-RA	12.1095	11.8953	11.9754	12.6236	12.4515	12.5732	12.5328	12.4623	12.329	12.2977	12.3052	12.4019	13.2114	13.1124	13.1665	NNU_04098-RA
NNU_04104-RA	NA	NA	NA	NA	NA	NA	11.697	NA	NA	12.1893	12.0838	11.4572	12.2618	12.8119	12.6735	NNU_04104-RA
NNU_04105-RA	16.6337	16.6974	16.4084	17.0736	16.8704	16.9097	17.7883	17.9552	17.9351	17.9778	18.0184	18.0781	17.0752	17.111	17.0165	NNU_04105-RA
NNU_04106-RA	20.1447	20.4124	20.0546	20.2634	20.1972	20.2181	18.604	18.5207	18.5822	17.0917	17.0933	17.2293	17.3122	17.5203	17.5936	NNU_04106-RA
NNU_04109-RA	15.1949	15.2996	15.0804	14.8952	15.3148	15.0181	15.4787	15.4009	14.9509	14.4923	14.8931	15.5102	16.0769	15.7736	15.9061	NNU_04109-RA
NNU_04114-RA	14.8501	15.2061	15.2858	14.6218	14.7024	14.5967	13.7487	13.6703	13.5667	13.2645	13.0579	13.2229	13.9249	13.9242	13.8302	NNU_04114-RA
NNU_04116-RA	15.4566	15.5592	15.1241	15.3392	14.9335	15.3698	15.1033	15.2338	14.998	15.0426	15.0524	14.8131	14.6699	14.9593	14.9526	NNU_04116-RA
NNU_04118-RA	15.4321	15.4204	15.4112	15.3265	15.0241	15.2261	14.8099	14.5974	14.0392	14.4612	14.0353	14.2138	14.6769	14.399	14.3721	NNU_04118-RA
NNU_04126-RA	16.5748	16.8419	16.8689	17.4795	17.559	17.5387	17.0358	16.5644	16.8209	16.5933	16.4357	16.6453	15.9876	16.0139	15.9883	NNU_04126-RA
NNU_04132-RA	12.928	13.0234	13.3298	12.7002	12.6578	13.0082	12.8752	12.9151	13.7177	13.5557	12.9873	13.372	NA	12.9037	12.8145	NNU_04132-RA
NNU_04138-RA	17.7273	17.6342	17.4982	18.5102	18.8779	18.9599	19.7163	19.5248	19.7105	19.9895	20.0154	20.0819	20.1406	20.1211	20.1557	NNU_04138-RA
NNU_04141-RA	18.455	18.4655	18.3954	17.8071	17.5892	18.1045	17.5252	17.4371	17.4183	17.2795	17.4057	17.4449	15.413	15.6429	15.6671	NNU_04141-RA
NNU_04142-RA	19.7982	19.516	19.5116	19.7172	19.8807	19.629	19.5581	19.4823	19.3006	19.6537	19.9365	19.8957	20.0617	20.1421	19.969	NNU_04142-RA
NNU_04145-RA	18.7723	18.5493	18.5871	18.5605	18.7963	18.6838	18.7814	18.8609	18.8399	18.8371	18.6821	18.7932	18.6233	18.6536	18.6507	NNU_04145-RA
NNU_04147-RA	11.6067	11.7115	12.0245	12.2749	12.1654	12.4128	11.8957	12.2199	12.087	11.9432	12.0228	12.2633	11.9366	12.3985	12.336	NNU_04147-RA
NNU_04148-RA	12.1378	12.4493	12.1619	11.8594	12.1676	11.7718	11.4518	11.8727	11.2286	12.1915	12.3111	12.6722	12.2011	12.3565	12.3889	NNU_04148-RA
NNU_04151-RA	15.2804	15.5257	15.3736	15.5968	15.3976	15.5688	14.8893	15.3731	14.5576	14.5492	14.4793	14.1492	14.9499	14.5168	14.7722	NNU_04151-RA
NNU_04157-RA	15.3117	15.6344	15.6069	14.9538	15.2766	14.8159	13.717	13.9346	13.5751	13.3276	13.5813	13.12	14.3163	14.2219	14.1864	NNU_04157-RA;NNU_05455-RA;NNU_05947-RA;NNU_08641-RA
NNU_04162-RA	13.0798	13.1916	13.4116	13.5644	13.5163	13.4625	13.5511	13.2366	13.534	12.8341	12.7572	12.9953	13.1129	13.5115	13.3864	NNU_04162-RA;NNU_08634-RA
NNU_04163-RA	12.5295	13.5555	13.0553	13.4466	13.1295	12.5734	12.3054	11.856	12.6869	12.9138	13.2099	11.9386	12.5401	12.4658	12.2981	NNU_04163-RA
NNU_04172-RA	16.0922	16.2492	16.1823	15.8178	15.949	15.7477	15.2585	15.5302	15.3845	15.0153	15.2826	15.0981	15.0762	14.7636	15.1181	NNU_04172-RA
NNU_04173-RA	14.1307	14.0855	14.0525	14.1618	14.1182	14.2288	13.7754	13.6366	13.786	13.4526	13.2283	13.1303	13.1886	13.4188	12.9704	NNU_04173-RA
NNU_04177-RA	16.803	17.1084	17.0394	16.7311	16.9474	16.5236	16.2633	16.0558	15.8002	16.3607	15.979	15.8824	17.1276	17.4982	17.4909	NNU_04177-RA
NNU_04179-RA	15.7524	15.9804	15.9773	15.79	15.658	15.7593	15.5773	15.7524	15.6159	15.4787	15.3313	15.4854	15.962	16.0816	16.139	NNU_04179-RA
NNU_04184-RA	10.9584	10.1698	10.6202	10.4583	NA	NA	NA	NA	NA	NA	NA	NA	16.2455	15.9705	16.3206	NNU_04184-RA
NNU_04185-RA	15.8368	16.0105	15.7569	15.9969	16.0334	15.9242	16.2933	16.2548	16.2336	16.3619	16.241	16.4629	15.3461	15.6813	15.7636	NNU_04185-RA
NNU_04187-RA	18.9981	18.6955	18.6312	18.3033	18.2283	18.7262	18.2915	17.9699	18.0433	18.498	18.0986	18.3687	18.2192	18.4011	18.5044	NNU_04187-RA;NNU_08326-RA
NNU_04189-RA	19.1582	19.0632	19.0935	19.0094	19.2296	19.2626	18.8913	18.8061	18.9324	18.7204	18.7277	18.7765	18.8458	18.7642	18.7869	NNU_04189-RA
NNU_04191-RA	14.221	14.1679	14.0913	14.0168	14.223	14.2437	13.9122	13.8074	13.7531	13.2709	13.0601	NA	NA	13.9043	14.0176	NNU_04191-RA
NNU_04194-RA	19.731	19.7545	19.7283	19.6826	19.6627	19.3651	19.2315	19.1813	19.2637	19.1474	19.2272	19.0009	19.3207	19.3047	19.5369	NNU_04194-RA
NNU_04200-RA	19.4811	19.5224	19.4376	19.7238	19.5163	19.6099	19.6963	19.5266	19.7242	19.7116	19.4912	19.6162	19.2685	19.3575	19.1508	NNU_04200-RA
NNU_04202-RA	15.9923	15.8568	15.7138	16.108	16.2789	16.0053	16.4227	16.3981	16.2498	16.6397	16.749	16.7558	17.3765	17.3132	17.408	NNU_04202-RA;NNU_16848-RA
NNU_04207-RA	9.51379	10.3646	10.3631	10.4944	9.95239	10.1457	10.6391	10.548	10.7744	11.4067	11.1408	10.8959	11.1767	11.0282	11.1683	NNU_04207-RA
NNU_04209-RA	12.3992	12.3603	11.8488	NA	11.4251	NA	NA	NA	NA	NA	NA	NA	NA	NA	NA	NNU_04209-RA
NNU_04211-RA	15.2078	15.2091	15.1167	16.5957	16.6181	16.5167	14.4601	14.7024	14.5352	15.1887	14.25	15.1906	14.3704	14.4727	14.5712	NNU_04211-RA
NNU_04213-RA	13.4611	13.2616	13.5324	13.3625	13.75	13.8922	13.2079	13.2139	13.1344	12.7607	12.3363	12.3768	12.9276	12.693	12.7404	NNU_04213-RA
NNU_04216-RA	10.7761	10.4829	11.5351	11.1572	11.915	NA	NA	NA	NA	NA	NA	NA	11.8085	11.692	NA	NNU_04216-RA
NNU_04219-RA	16.4528	16.5482	16.4623	16.0909	16.0237	16.1552	14.7266	14.7522	14.9125	13.7825	13.9234	14.0154	16.4727	16.655	16.6228	NNU_04219-RA
NNU_04222-RA	17.0031	16.94	16.9689	17.1686	16.9255	16.8246	16.8886	16.8681	17.0136	16.7595	16.7326	16.7511	16.3453	16.4304	16.3748	NNU_04222-RA
NNU_04226-RA	16.8148	16.8409	16.6597	17.0627	16.8716	17.0131	16.5529	16.6025	16.5629	16.6944	16.5619	16.5603	16.5279	16.5186	16.6176	NNU_04226-RA
NNU_04230-RA	21.5395	21.6232	21.6436	21.865	21.8204	21.6683	22.1707	22.0736	22.1617	22.3242	22.1698	22.2538	22.1021	22.2144	22.2671	NNU_04230-RA
NNU_04231-RA	17.4974	17.561	17.4488	17.4717	17.412	17.4841	17.1513	17.2182	17.2436	16.6869	17.0013	16.4178	16.8603	16.7273	17.3121	NNU_04231-RA
NNU_04233-RA	20.7428	20.6642	20.5728	21.6472	21.558	21.7423	22.4509	22.4034	22.3629	22.583	22.6048	22.5498	21.685	21.6172	21.7637	NNU_04233-RA
NNU_04235-RA	NA	NA	NA	NA	NA	NA	12.8639	12.1862	12.0527	13.7801	13.4234	13.732	NA	NA	NA	NNU_04235-RA
NNU_04245-RA	17.9527	18.1425	17.8939	18.0004	17.9911	17.8586	17.5779	17.4747	17.5023	17.2787	17.1293	17.4445	17.3712	17.4829	17.4979	NNU_04245-RA
NNU_04253-RA	NA	NA	NA	NA	NA	NA	NA	NA	NA	NA	NA	NA	15.0889	15.2882	15.2754	NNU_04253-RA;NNU_16408-RA
NNU_04265-RA	NA	NA	NA	NA	NA	NA	NA	NA	NA	NA	NA	NA	11.8998	12.255	11.4797	NNU_04265-RA;NNU_16422-RA
NNU_04277-RA	13.7007	13.7266	14.0275	14.1102	14.2664	14.2954	14.0201	14.0582	14.2665	12.4638	13.6347	14.2374	12.8854	12.4537	NA	NNU_04277-RA
NNU_04301-RA	12.9798	13.2928	13.3042	13.9894	NA	13.4787	13.6568	13.5206	NA	12.856	13.234	13.2624	13.0594	13.5084	13.1323	NNU_04301-RA
NNU_04302-RA	21.7671	21.4805	21.5271	21.1561	21.5097	21.5191	21.0639	20.8784	21.2729	20.9307	21.0686	20.8991	20.9733	21.0346	21.0771	NNU_04302-RA
NNU_04317-RA	19.679	19.5848	19.8036	19.3026	19.2168	19.3551	18.0776	18.1192	18.0601	17.6525	17.6904	17.6646	18.0059	18.0685	17.9767	NNU_04317-RA
NNU_04320-RA	12.3784	12.2875	12.744	12.7771	12.6528	12.455	12.8835	12.5339	12.6129	13.6012	13.7202	13.4642	13.9279	14.0859	14.3041	NNU_04320-RA
NNU_04324-RA	NA	NA	NA	NA	NA	NA	NA	NA	NA	NA	NA	NA	16.0508	15.9156	16.0914	NNU_04324-RA
NNU_04330-RA	13.5163	13.8035	13.7708	13.9241	13.8211	14.2732	15.0525	14.9629	14.8804	14.9973	14.8882	14.9007	15.1403	15.0792	15.2942	NNU_04330-RA
NNU_04336-RA	19.4196	19.4476	19.4845	19.5735	19.5925	19.6972	19.6762	19.6644	19.739	19.7779	19.6375	19.5502	19.8918	19.9517	19.93	NNU_04336-RA
NNU_04342-RA	14.5666	14.5981	14.1507	14.6395	14.584	14.3323	14.6712	14.2766	14.6816	14.8535	14.7534	15.0463	13.8878	14.0203	14.1436	NNU_04342-RA
NNU_04346-RA	19.5124	19.6153	19.503	19.6408	19.8662	19.6681	19.5707	19.5766	19.5606	19.5498	19.3151	19.3915	19.5639	19.6633	19.5431	NNU_04346-RA
NNU_04348-RA	18.8745	18.9886	18.7586	19.3366	19.4136	19.2756	19.6017	19.6595	19.5497	19.7756	19.8869	19.8933	19.8127	20.4133	20.3118	NNU_04348-RA
NNU_04349-RA	16.7976	17.0438	16.9028	16.6714	16.8128	16.7767	16.691	16.4891	16.2324	16.3403	16.2151	16.2868	16.176	16.1789	16.4193	NNU_04349-RA
NNU_04353-RA	14.4172	14.4496	14.2367	13.9059	14.1534	13.968	14.2095	13.4145	13.7717	NA	NA	13.9622	NA	14.1133	14.2483	NNU_04353-RA
NNU_04358-RA	13.646	13.6165	13.7355	13.7106	13.7197	13.4789	13.7429	13.9518	13.7781	13.8689	13.8127	13.8172	13.6905	14.3187	14.0921	NNU_04358-RA
NNU_04362-RA	17.3403	17.2766	17.3371	17.4388	17.7681	17.8008	18.0879	18.2284	18.265	18.3815	18.3377	18.3073	18.2179	18.3457	18.3739	NNU_04362-RA
NNU_04364-RA	16.0735	16.1296	15.8619	15.8565	15.8624	15.6188	15.2702	15.4115	15.3877	14.9248	15.0841	15.0199	15.3736	15.5016	15.5867	NNU_04364-RA
NNU_04368-RA	21.6225	21.7401	21.8445	21.7549	21.7828	21.8897	21.7507	21.6714	21.6325	21.5312	21.6315	21.4591	21.1464	21.2809	21.2396	NNU_04368-RA
NNU_04373-RA	14.65	14.5946	14.8456	14.7949	14.7905	14.6314	14.8934	14.7385	14.7785	14.5783	14.7157	14.6845	14.3651	14.0874	14.5305	NNU_04373-RA
NNU_04375-RA	18.9242	18.9066	18.8955	19.1651	19.0735	19.086	19.0085	19.024	18.9554	19.0161	19.0251	18.9782	19.0393	19.014	19.0372	NNU_04375-RA
NNU_04383-RA	15.1551	15.1567	15.1074	14.2308	14.233	14.2535	NA	11.7084	NA	NA	NA	NA	NA	NA	NA	NNU_04383-RA
NNU_04384-RA	12.912	12.4551	11.3456	12.9716	12.8675	12.791	13.8236	13.6273	13.6016	13.3801	13.0763	13.145	NA	NA	NA	NNU_04384-RA
NNU_04387-RA	14.8066	14.7152	14.8247	14.7593	14.8462	14.6984	14.8466	14.7252	14.6743	14.9177	14.607	14.9108	14.7406	15.0056	14.913	NNU_04387-RA
NNU_04388-RA	14.3961	14.3117	14.2975	13.8182	14.1694	13.937	13.5955	13.7	13.2869	13.4288	13.1851	13.1192	13.4094	13.674	13.8291	NNU_04388-RA
NNU_04389-RA	12.8324	13.383	NA	12.3732	13.9731	14.1205	13.3163	13.3346	13.8979	13.0543	14.2796	13.6198	14.0672	14.5901	13.7705	NNU_04389-RA;NNU_07515-RA
NNU_04394-RA	17.4523	17.4873	17.1604	18.0506	18.2252	18.0178	19.0254	18.8151	18.865	19.7743	19.7917	19.5872	18.9768	19.2974	19.4996	NNU_04394-RA
NNU_04402-RA	15.1762	15.218	15.4745	14.685	14.9046	14.6712	14.1877	14.582	14.4267	13.3812	13.8058	13.8034	12.9913	13.5806	13.128	NNU_04402-RA
NNU_04413-RA	NA	12.0255	NA	11.2406	11.7053	11.3971	NA	NA	NA	NA	NA	NA	13.1248	13.1816	13.1808	NNU_04413-RA
NNU_04415-RA	18.3336	18.1536	18.2122	18.533	18.4699	18.3771	19.047	18.9888	18.9079	19.3136	19.0757	19.3649	19.3249	19.1101	19.477	NNU_04415-RA
NNU_04417-RA	17.2268	17.1211	17.3703	17.3929	17.3782	17.2785	16.895	16.1273	16.9707	16.7377	16.565	16.5345	18.0626	18.2293	18.1568	NNU_04417-RA
NNU_04420-RA	15.7545	15.5714	15.9334	15.6525	15.8381	15.6976	15.9881	15.4377	15.686	15.4991	15.542	15.6798	14.8454	14.9667	14.9703	NNU_04420-RA
NNU_04424-RA	14.1645	14.6301	14.5087	13.9963	14.3022	13.2515	12.6413	13.4727	13.3417	12.8747	12.6257	12.6505	12.9256	12.7657	13.3324	NNU_04424-RA
NNU_04434-RA	17.3253	17.3302	17.336	17.2607	17.2856	17.13	16.7244	16.999	16.8005	16.8994	16.9428	16.8209	16.7343	16.749	16.6988	NNU_04434-RA
NNU_04435-RA	14.8731	14.9857	NA	14.1066	14.3498	14.1688	NA	NA	NA	NA	NA	NA	12.6657	NA	NA	NNU_04435-RA
NNU_04436-RA	16.3989	16.2143	16.0064	16.0948	16.2143	16.0849	15.9559	15.4327	15.7455	15.8818	15.362	15.1848	14.2833	14.4697	14.1343	NNU_04436-RA
NNU_04438-RA	21.9371	21.9872	21.9212	21.9922	22.0078	21.9408	22.0103	21.8183	21.9275	21.9348	21.7813	21.8089	21.842	22.0097	21.9798	NNU_04438-RA
NNU_04441-RA	14.0713	14.596	14.3857	13.9411	13.9386	14.1676	14.2004	14.2825	14.3322	14.1394	13.8868	13.958	14.2912	14.3413	14.209	NNU_04441-RA
NNU_04443-RA	NA	13.4392	13.8377	14.0538	14.2302	NA	14.1447	14.09	14.1483	14.113	14.0974	14.5785	13.7693	12.6063	13.3997	NNU_04443-RA
NNU_04446-RA	17.5236	17.5299	17.4959	17.5852	17.4065	17.5425	17.9109	17.5682	17.7403	17.2939	17.3958	17.0899	16.3305	16.076	16.2529	NNU_04446-RA
NNU_04450-RA	14.3858	14.8472	14.3589	14.3238	14.4312	14.462	14.1179	14.1229	14.4124	13.8113	14.2109	14.4004	14.2159	14.3614	14.8044	NNU_04450-RA
NNU_04454-RA	14.1538	14.1908	13.9405	14.2069	14.3366	14.2817	14.8205	14.2957	14.2471	14.5141	14.6859	14.5426	14.2885	14.5106	14.3886	NNU_04454-RA
NNU_04457-RA	14.6487	14.5777	14.7568	14.5195	14.8979	14.5692	15.3182	15.262	15.155	15.3195	15.3868	15.4339	14.5981	14.7793	14.7485	NNU_04457-RA
NNU_04458-RA	19.4746	19.4803	19.3625	19.261	19.3478	19.2655	18.6622	18.6624	18.7187	18.3814	18.249	18.4636	17.902	17.9718	18.2098	NNU_04458-RA
NNU_04462-RA	14.7601	14.9948	14.62	14.8348	14.9287	14.8325	15.0362	15.367	15.1289	14.4698	14.5123	14.5241	14.1271	14.1557	14.0404	NNU_04462-RA
NNU_04465-RA	13.9994	13.0326	13.6225	13.8701	14.012	14.0256	13.8112	13.5592	13.5049	12.6783	13.4871	13.5073	13.3148	13.4005	12.6735	NNU_04465-RA
NNU_04467-RA	13.4403	12.7467	12.5159	12.8737	12.7308	12.9751	NA	11.192	NA	NA	NA	NA	12.709	12.9631	13.3114	NNU_04467-RA
NNU_04468-RA	18.9468	19.0804	18.9766	18.9274	18.8095	18.7627	18.5766	18.5981	18.6501	18.3803	18.3299	18.4977	18.5424	18.4475	18.5311	NNU_04468-RA
NNU_04470-RA	11.7943	12.5928	12.0189	11.8698	11.8724	11.9756	11.1176	11.1758	11.4955	10.7106	NA	10.052	NA	NA	NA	NNU_04470-RA
NNU_04471-RA	16.6185	16.9218	16.6413	16.7426	16.6513	16.6806	16.6689	16.5867	16.6459	16.7962	15.9762	16.8948	16.8534	16.4732	16.9641	NNU_04471-RA
NNU_04476-RA	17.0384	17.1433	16.9891	17.0688	17.0699	17.1064	17.1413	17.129	17.0444	16.7979	16.7846	16.7951	18.3495	18.4559	18.2929	NNU_04476-RA
NNU_04479-RA	14.8985	14.854	14.6845	NA	NA	NA	NA	NA	NA	NA	NA	NA	NA	NA	NA	NNU_04479-RA
NNU_04481-RA	NA	11.5644	10.9689	11.643	11.6436	NA	NA	NA	NA	NA	NA	NA	NA	NA	NA	NNU_04481-RA
NNU_04483-RA	18.6235	18.4512	18.5982	18.4901	18.4959	18.6567	17.9912	18.2683	18.2747	18.4635	18.1781	18.2832	19.257	19.2074	19.2871	NNU_04483-RA
NNU_04491-RA	15.2698	15.468	15.1189	15.2727	15.4859	15.4917	15.4532	15.4394	15.4734	15.6129	15.611	15.5283	16.0258	16.0881	16.1302	NNU_04491-RA
NNU_04493-RA	17.0594	17.0252	17.1989	16.7465	17.0344	16.7762	16.7495	16.6607	16.542	16.3459	16.3114	15.7916	16.5064	NA	16.1597	NNU_04493-RA
NNU_04494-RA	20.267	20.4017	20.3024	19.9454	19.731	19.6541	19.0807	19.0624	19.1825	18.9873	18.6385	18.8174	20.0038	20.2283	19.9703	NNU_04494-RA;NNU_07405-RA
NNU_04498-RA	14.2706	14.388	13.2557	14.781	14.2694	14.1165	12.4384	12.5646	13.3835	13.24	13.2274	13.2417	13.4562	13.8755	13.9267	NNU_04498-RA
NNU_04500-RA	14.2619	14.6416	14.9209	13.8076	14.1651	14.6647	14.6788	12.7128	14.3698	14.4077	14.0365	13.564	13.0383	13.2883	13.2294	NNU_04500-RA
NNU_04501-RA	13.7551	14.1544	13.9744	14.3609	13.991	14.399	NA	13.6483	NA	NA	NA	NA	NA	13.052	NA	NNU_04501-RA
NNU_04502-RA	16.4399	16.692	16.5036	15.8731	15.9862	15.9034	14.7867	15.1003	14.8186	14.775	14.4592	14.5992	15.0666	15.0722	15.1061	NNU_04502-RA
NNU_04508-RA	13.2986	13.6759	13.8833	12.8066	12.9124	12.6881	NA	11.0029	12.3258	NA	12.4403	NA	10.0367	NA	13.0132	NNU_04508-RA
NNU_04509-RA	18.8624	18.8553	18.8201	18.8115	18.6955	18.6819	18.0983	18.1264	18.1183	18.0428	18.0708	18.0179	18.0868	18.0869	17.9498	NNU_04509-RA
NNU_04511-RA	12.8852	12.958	12.9264	12.7039	12.7276	NA	13.156	NA	13.1511	12.1079	12.1926	NA	13.3884	12.9838	13.3044	NNU_04511-RA
NNU_04513-RA	14.9236	14.8766	14.517	14.5883	15.0549	14.9382	14.6138	14.8557	14.4869	14.398	14.1064	14.4761	14.6827	14.7981	14.757	NNU_04513-RA
NNU_04514-RA	22.4425	22.4982	22.3759	22.1558	22.2745	22.2003	21.6213	21.762	21.7059	21.5294	21.4967	21.3986	21.132	21.286	21.2699	NNU_04514-RA
NNU_04516-RA	12.8721	13.0991	13.3032	12.9733	12.7246	13.1606	13.2722	12.5749	13.0689	NA	NA	12.5732	14.6002	14.6151	14.8898	NNU_04516-RA
NNU_04517-RA	20.7467	20.7942	20.5823	20.9043	20.9721	20.7718	21.1508	21.2439	20.8806	21.3266	21.1066	20.8491	20.8179	21.1648	20.9204	NNU_04517-RA
NNU_04519-RA	18.1742	17.8961	18.1566	18.0895	17.9871	18.0214	17.7986	17.8083	17.6547	17.8767	17.6299	17.6103	17.5049	17.4928	17.2322	NNU_04519-RA
NNU_04520-RA	18.2771	18.2272	18.1618	18.4081	18.2914	18.296	18.4512	18.4769	18.4676	18.3432	18.342	18.2978	17.9015	17.8849	17.8558	NNU_04520-RA
NNU_04521-RA	14.3986	14.1825	12.9732	13.9417	14.207	14.4528	14.2057	13.3569	13.6707	13.322	13.5787	13.7822	14.356	14.8816	14.5204	NNU_04521-RA
NNU_04529-RA	20.0304	20.0898	19.8656	20.3554	20.2568	20.2924	21.087	21.1806	21.1791	21.2991	21.3395	21.4952	20.7991	20.9481	20.8947	NNU_04529-RA
NNU_04530-RA	13.1487	12.7839	13.3639	11.7512	12.4264	12.4165	10.5021	NA	NA	10.4184	11.4813	11.0782	14.1457	13.8328	14.0831	NNU_04530-RA
NNU_04531-RA	14.8658	14.4816	14.3159	14.6674	15.0232	14.5987	13.73	14.3193	13.7386	13.6103	13.7061	13.87	NA	NA	13.2139	NNU_04531-RA
NNU_04533-RA	15.8043	16.09	15.2886	16.2033	15.8439	15.8305	16.1759	16.1977	15.9399	16.6187	16.2503	16.0688	16.53	16.7598	16.9159	NNU_04533-RA
NNU_04534-RA	13.8184	NA	13.8155	NA	NA	NA	13.8282	NA	NA	NA	NA	NA	14.5796	14.3837	14.3066	NNU_04534-RA
NNU_04536-RA	13.5466	13.4876	13.345	NA	12.9423	13.365	13.1358	12.9836	13.2063	13.2231	13.0409	13.0785	12.8679	13.513	13.8441	NNU_04536-RA
NNU_04542-RA	17.4711	17.6319	17.2808	17.5682	17.5493	17.5699	18.0331	18.0545	18.0638	18.2823	18.2623	18.3353	17.8672	17.9996	17.9167	NNU_04542-RA
NNU_04543-RA	16.2302	16.0977	15.9555	16.6898	16.7493	16.6338	17.2996	17.238	17.1966	16.9204	16.9369	16.7969	17.7012	17.767	17.8492	NNU_04543-RA
NNU_04547-RA	NA	NA	15.3762	13.7178	NA	NA	13.8345	NA	NA	NA	NA	14.7423	14.1581	NA	NA	NNU_04547-RA
NNU_04556-RA	NA	11.59	NA	12.1745	12.5253	11.665	13	12.6974	NA	12.9885	12.7053	13.3399	12.9081	13.369	13.3114	NNU_04556-RA
NNU_04557-RA	NA	15.3536	NA	15.0432	NA	15.0635	NA	14.4344	NA	14.9742	NA	15.2065	NA	NA	NA	NNU_04557-RA
NNU_04558-RA	14.7289	14.4673	NA	11.851	14.4967	15.121	13.9268	12.5189	14.4334	14.3747	14.5114	NA	14.8876	15.0408	14.7951	NNU_04558-RA
NNU_04559-RA	17.2272	17.2321	17.1825	17.2785	17.3038	17.1227	17.2392	17.2643	17.4414	17.0664	17.1474	17.0723	16.4982	16.6027	16.652	NNU_04559-RA
NNU_04560-RA	15.7475	15.7111	15.5229	15.1554	15.8994	15.4998	15.4943	15.8371	15.2663	15.7796	15.5689	15.4552	15.1095	15.1977	15.3373	NNU_04560-RA
NNU_04562-RA	15.637	15.6975	15.7578	16.183	16.3703	16.1347	15.8634	15.9423	16.032	16.4442	16.4665	16.6812	17.0239	16.9133	17.0713	NNU_04562-RA
NNU_04566-RA	16.7578	16.7378	16.6979	17.1671	17.3489	17.2809	17.9341	18.1393	17.8994	17.8994	17.8491	17.9367	17.0571	17.2693	17.3603	NNU_04566-RA
NNU_04571-RA	16.529	16.5534	16.4358	17.058	17.1131	16.9819	17.6278	17.5768	17.6544	17.7045	17.6536	17.6618	16.6232	16.852	16.8377	NNU_04571-RA
NNU_04572-RA	12.9477	13.0916	13.0415	13.1707	13.2001	13.169	13.7213	13.5173	13.5263	13.6214	13.7397	13.8602	13.4567	13.5451	13.3296	NNU_04572-RA
NNU_04573-RA	12.723	12.9075	13.3516	12.7676	12.9693	12.698	NA	NA	12.6033	12.4809	12.6188	NA	15.7572	15.665	15.714	NNU_04573-RA;NNU_17359-RA
NNU_04579-RA	18.1583	18.0576	18.0902	18.0745	17.747	18.0474	17.3081	17.4235	17.2538	16.9912	16.8053	16.8852	16.9186	17.0194	16.7173	NNU_04579-RA
NNU_04581-RA	NA	NA	14.7323	11.7724	13.4339	NA	NA	NA	NA	NA	15.0146	14.0591	15.9696	15.9029	15.6162	NNU_04581-RA
NNU_04582-RA	13.1069	13.0004	13.2312	12.8389	12.5702	12.5087	12.6147	12.8373	12.7695	12.6433	12.0791	12.4946	12.5373	13.2593	10.7525	NNU_04582-RA
NNU_04586-RA	17.7037	17.8982	17.7806	17.684	17.7905	17.7584	17.4811	17.4184	17.4509	17.3562	17.3039	17.4618	17.5848	17.6396	17.5324	NNU_04586-RA
NNU_04593-RA	17.5922	17.5864	17.4771	17.248	17.4325	17.3481	17.008	17.0538	16.9305	16.8661	16.8358	16.8944	17.1701	17.1048	17.253	NNU_04593-RA
NNU_04595-RA	16.4405	16.4754	16.2474	16.4856	16.2093	16.4051	16.2505	16.0772	15.8521	16.0397	15.9623	15.9874	15.0279	15.2149	15.0949	NNU_04595-RA
NNU_04604-RA	17.5669	17.9871	17.5769	17.8521	17.7728	17.8324	17.6259	17.265	17.3448	17.3636	17.0263	17.3318	17.3714	17.2082	17.2256	NNU_04604-RA
NNU_04618-RA	18.7325	18.7335	18.6509	18.8768	19.0282	18.9778	19.2824	19.3158	19.2061	19.6439	19.6104	19.6699	20.3064	20.4264	20.5194	NNU_04618-RA
NNU_04619-RA	13.5353	13.6211	13.4723	13.8316	13.7868	13.8706	14.2874	14.3192	14.2976	14.9482	15.0752	15.1091	14.0833	13.9071	14.0598	NNU_04619-RA
NNU_04622-RA	14.6549	13.9091	14.1272	13.4168	14.7231	14.4705	12.8634	13.3847	13.4247	13.5958	13.1962	13.4449	13.0167	13.5268	12.9454	NNU_04622-RA
NNU_04629-RA	13.2629	13.2275	13.3235	NA	12.8241	13.5334	13.6215	13.6153	13.5841	13.863	13.7314	14.013	14.0102	14.1484	13.8863	NNU_04629-RA;NNU_19208-RA
NNU_04638-RA	NA	NA	NA	NA	NA	NA	NA	NA	NA	NA	NA	NA	15.9982	16.1004	16.2944	NNU_04638-RA;NNU_07294-RA
NNU_04642-RA	18.9034	19.0058	18.883	18.8631	18.8048	18.7605	18.3481	18.2529	18.3682	18.3818	18.3589	18.3645	19.0995	19.1537	19.2044	NNU_04642-RA
NNU_04648-RA	13.9632	NA	12.124	14.7164	13.5021	14.5383	11.7837	14.9612	14.7663	14.8956	14.8326	14.6885	14.8639	14.9789	14.4639	NNU_04648-RA
NNU_04661-RA	17.7903	17.8493	17.7644	17.8721	17.8303	17.7262	17.6271	17.7586	17.6384	17.8978	17.9392	17.8518	17.0664	16.7941	16.928	NNU_04661-RA
NNU_04665-RA	NA	NA	NA	NA	NA	NA	NA	NA	NA	NA	NA	NA	NA	13.1383	13.239	NNU_04665-RA
NNU_04680-RA	15.5701	15.6643	15.5389	15.7999	15.9473	15.6968	16.8252	16.8033	16.6384	16.9938	16.8962	16.8103	16.1784	16.2085	16.3383	NNU_04680-RA
NNU_04690-RA	17.0482	17.1562	17.1303	17.2737	17.36	17.2381	16.8793	17.0216	16.8824	16.1518	16.1609	16.0522	16.302	16.2611	16.408	NNU_04690-RA
NNU_04691-RA	14.15	14.3948	14.0319	14.3393	14.4035	14.8802	15.4051	15.3529	15.4791	15.9865	15.8401	16.0464	17.6866	17.4888	17.4892	NNU_04691-RA
NNU_04693-RA	13.1278	13.3629	13.0688	NA	12.5137	NA	12.1945	12.7757	12.2881	NA	12.938	13.3875	12.8893	11.9882	12.3215	NNU_04693-RA
NNU_04697-RA	13.6864	14.0453	13.5685	14.1746	14.9364	15.1137	15.5828	15.7868	15.0181	16.467	16.433	16.3786	15.4655	16.4255	14.8463	NNU_04697-RA;NNU_07255-RA
NNU_04704-RA	15.5346	15.2219	15.2293	14.1198	14.2231	15.0728	14.1941	13.5841	12.4073	NA	NA	12.7113	11.8693	NA	12.1891	NNU_04704-RA
NNU_04708-RA	19.2876	19.4496	19.5191	19.1448	19.1359	19.0511	18.9858	18.9589	19.026	18.8489	18.7176	18.5643	19.2677	18.7441	19.1545	NNU_04708-RA
NNU_04728-RA	15.4276	15.5514	15.5095	15.6524	15.7597	15.5905	16.2892	16.0798	16.0344	16.4625	16.4857	16.6307	15.9574	16.0789	16.3949	NNU_04728-RA
NNU_04732-RA	17.0987	16.8645	16.5181	16.8119	17.1808	16.9148	16.9533	16.8533	16.6771	16.3842	16.3443	16.0921	16.3974	16.1301	16.1962	NNU_04732-RA
NNU_04744-RA	19.0138	18.748	18.967	18.9704	18.8261	18.6355	18.6714	18.6277	18.5616	18.2971	18.0445	18.1109	17.8924	17.8467	17.8414	NNU_04744-RA
NNU_04748-RA	16.6217	16.7387	16.9812	16.7153	16.6697	16.4701	16.4925	16.4054	16.7729	16.6953	16.6987	16.6529	14.6101	14.6558	15.1651	NNU_04748-RA
NNU_04753-RA	17.0846	17.1603	17.2322	17.4298	17.4912	17.2352	17.1756	17.1976	17.1733	17.3377	17.3336	17.3963	17.2621	17.4666	17.5091	NNU_04753-RA
NNU_04768-RA	15.5099	15.064	15.2911	15.6557	15.8671	15.4219	15.6131	15.7243	15.6569	15.8116	15.5495	15.7609	15.9495	16.2421	15.8042	NNU_04768-RA
NNU_04774-RA	15.618	15.0493	15.1134	16.2826	16.1831	16.212	17.0417	17.3618	17.3051	17.9526	17.9449	17.9639	17.6257	17.75	17.7629	NNU_04774-RA
NNU_04806-RA	14.8415	14.6993	14.932	14.7266	14.9617	14.9452	14.3701	14.292	14.568	14.189	14.3083	14.0389	14.0794	14.08	14.1124	NNU_04806-RA
NNU_04807-RA	16.8842	16.7695	16.8058	16.494	16.7152	16.6307	16.2118	15.9913	16.0226	15.8071	15.9257	15.7713	15.8386	15.9864	15.5529	NNU_04807-RA
NNU_04823-RA	NA	14.418	14.43	14.8492	14.5799	15.1681	13.694	14.3061	14.6115	14.6858	14.3025	14.6793	13.0903	13.4277	NA	NNU_04823-RA
NNU_04824-RA	14.5829	14.8164	14.6819	14.7772	14.673	14.8896	14.4057	14.7493	14.6355	14.6589	14.3951	14.6201	14.8235	14.8853	14.7835	NNU_04824-RA
NNU_04841-RA	14.3121	14.0461	13.965	13.8034	13.9799	13.7475	12.251	11.7773	12.1181	11.4217	11.7196	11.7915	12.0634	12.1522	11.9234	NNU_04841-RA
NNU_04844-RA	15.4376	15.5068	14.9187	15.2485	15.3	15.3468	15.0591	14.9745	15.0952	15.0246	14.9757	14.6192	14.7831	14.7049	14.6691	NNU_04844-RA
NNU_04845-RA	15.1971	15.4646	15.3873	15.3074	14.9084	15.1149	15.0715	15.0547	15.0349	14.929	14.865	14.9155	14.5103	14.5991	14.6999	NNU_04845-RA
NNU_04854-RA	19.6581	19.8666	19.4549	19.7505	19.7918	19.7041	19.5309	19.4252	19.4859	19.452	19.2505	19.3339	18.8915	18.9576	19.0722	NNU_04854-RA
NNU_04856-RA	19.0925	19.1252	18.955	19.075	19.1623	18.958	18.7441	18.6248	18.5784	18.5193	18.6601	18.3736	18.3016	18.1967	18.2516	NNU_04856-RA
NNU_04860-RA	13.1731	13.5002	13.1064	13.8752	13.8433	13.8113	14.7022	14.83	14.8675	15.2155	15.1961	14.9724	12.3378	12.0814	12.3548	NNU_04860-RA
NNU_04868-RA	NA	12.9631	NA	14.5236	13.6116	13.9577	NA	NA	NA	NA	NA	NA	15.6942	NA	NA	NNU_04868-RA
NNU_04883-RA	15.4555	15.3263	15.5311	15.243	15.2953	15.3277	14.5662	15.0431	14.9291	15.1221	15.1153	15.0072	15.0143	15.3317	15.4471	NNU_04883-RA
NNU_04895-RA	14.7305	14.6789	14.6597	14.6842	14.9864	14.6791	15.1463	15.0675	14.9235	15.31	15.2393	15.2278	15.0175	14.9946	15.0115	NNU_04895-RA
NNU_04896-RA	16.0689	15.8885	16.2856	16.4836	16.3612	16.536	16.5915	16.6707	16.623	16.8121	16.9994	16.9664	16.2022	16.2514	16.5549	NNU_04896-RA
NNU_04914-RA	14.4789	14.4934	14.1828	14.528	14.3909	14.0965	14.0713	13.9682	13.9977	13.3762	13.9607	13.6934	13.6182	13.6928	13.6039	NNU_04914-RA
NNU_04917-RA	14.1496	14.0196	14.1056	14.6247	14.6202	14.7019	13.5891	13.9313	13.9307	13.6739	13.7603	13.8929	13.5819	13.6018	13.4755	NNU_04917-RA
NNU_04926-RA	14.9137	14.7876	14.6276	14.8734	15.0347	14.755	15.0473	14.7732	14.8209	15.3229	15.3099	14.7977	15.3315	15.0874	14.9563	NNU_04926-RA
NNU_04927-RA	21.4618	21.5121	21.4431	21.382	21.1807	21.4427	20.9869	20.7218	20.9225	20.7652	20.5489	20.5849	20.4676	20.6539	20.5447	NNU_04927-RA;NNU_04928-RA;NNU_07902-RA
NNU_04929-RA	14.8668	14.7843	14.6697	14.5264	14.4276	14.598	13.8339	13.8659	13.9873	13.5649	13.0295	13.819	13.7972	14.1103	14.0298	NNU_04929-RA
NNU_04930-RA	16.1101	16.2719	15.8756	15.6855	15.66	15.7816	15.3653	15.3868	15.2872	15.2148	15.2237	15.1889	15.0269	15.1945	15.1428	NNU_04930-RA
NNU_04932-RA	16.3661	15.9899	15.9853	16.1746	16.0305	16.1475	15.8868	15.2591	15.5763	15.8055	15.7947	15.4415	16.2789	16.4965	16.339	NNU_04932-RA
NNU_04942-RA	14.1009	14.4389	14.7425	14.5015	14.4321	14.224	13.4842	14.5643	14.5744	14.2627	13.6359	14.2366	13.8666	13.3265	13.7004	NNU_04942-RA
NNU_04943-RA	14.4275	14.9364	14.5689	14.5035	14.9374	15.0766	14.8789	14.5509	14.1979	14.4614	14.5366	13.0083	13.643	14.342	13.8954	NNU_04943-RA
NNU_04945-RA	15.185	14.7605	14.9427	14.5494	14.5256	14.5285	13.3828	13.2786	13.1587	13.5924	NA	13.579	13.8175	13.9601	14.0457	NNU_04945-RA
NNU_04946-RA	15.7104	15.6028	15.7836	15.359	15.2634	15.136	14.4344	14.4654	14.4261	14.122	14.0381	14.1402	14.5261	14.3599	14.5483	NNU_04946-RA
NNU_04952-RA	14.8509	15.0694	15.0001	14.7524	14.7445	14.4894	14.7241	14.395	14.6492	14.8725	14.8651	15.1895	14.7885	14.8369	14.4078	NNU_04952-RA
NNU_04954-RA	14.0477	14.1296	14.6961	13.3429	NA	NA	NA	12.2164	13.1517	NA	NA	11.6285	14.3622	14.3172	14.6589	NNU_04954-RA
NNU_04957-RA	11.9679	11.4466	11.3967	11.9273	12.3054	12.0981	13.2407	13.0802	12.9828	12.8143	13.5759	13.2509	13.9365	14.5126	14.545	NNU_04957-RA
NNU_04963-RA	14.942	15.109	14.7723	14.5748	14.6532	14.8014	15.4984	15.5633	15.717	15.006	15.049	15.0527	14.0218	14.4082	14.2744	NNU_04963-RA
NNU_04966-RA	18.633	18.687	18.5567	18.9848	18.928	19.0233	18.6342	18.5799	18.7097	18.026	18.0665	17.9966	18.4307	18.377	18.4139	NNU_04966-RA
NNU_04975-RA	14.5696	14.5276	14.5049	13.9044	13.9934	13.8951	13.0834	13.403	13.2216	13.9246	13.5772	13.6983	14.3514	14.2612	14.3583	NNU_04975-RA
NNU_04977-RA	15.0268	14.8847	14.5065	14.6662	14.2318	14.5863	14.1132	14.1996	14.3193	13.7449	14.2784	14.2127	14.7153	14.8866	14.8531	NNU_04977-RA
NNU_04980-RA	19.248	19.3819	19.4183	19.4926	19.4886	19.3973	19.6307	19.4979	19.4619	19.3029	19.5563	19.6793	19.6618	19.7839	19.8821	NNU_04980-RA
NNU_04982-RA	16.1788	16.3563	16.3107	15.995	16.2244	15.9645	15.1601	15.1539	15.2568	15.1183	15.0843	15.2295	16.6223	16.5939	16.6044	NNU_04982-RA
NNU_04986-RA	16.3372	16.4354	16.1683	15.9562	15.8513	15.9829	15.5004	15.7304	15.5809	15.2667	15.1267	15.2299	15.388	15.5403	15.3356	NNU_04986-RA
NNU_04987-RA	10.8883	10.7155	10.9921	10.8689	10.9618	11.079	10.8574	11.267	11.0428	11.2175	10.8661	11.1124	10.1276	9.51543	10.4018	NNU_04987-RA
NNU_04991-RA	13.6482	13.5299	13.9062	13.5308	13.4413	13.7193	12.7188	12.6206	15.03	13.5889	13.0633	13.3323	NA	NA	11.7179	NNU_04991-RA
NNU_04995-RA	13.4682	13.8134	13.6071	13.3377	13.7792	13.7134	12.9263	12.9624	12.5333	12.6302	NA	12.2226	12.6521	12.755	12.5702	NNU_04995-RA
NNU_04996-RA	21.1744	21.3274	21.1712	21.3426	21.3925	21.372	21.5934	21.3234	21.3884	21.1256	21.2705	21.2067	21.177	21.2792	20.9581	NNU_04996-RA
NNU_04997-RA	14.149	14.3982	14.3572	13.7193	13.553	13.3505	12.6584	13.0029	12.6643	11.8427	11.1271	12.3367	12.3864	12.2152	12.5421	NNU_04997-RA
NNU_04999-RA	16.1149	15.8155	15.8187	15.5245	15.763	15.7537	14.0323	13.5704	14.4097	13.5892	14.4825	13.9862	15.3741	15.5634	15.3116	NNU_04999-RA
NNU_05006-RA	17.4431	17.2202	17.3496	16.8761	16.627	16.8343	15.4569	15.3853	15.4309	15.7862	15.5844	15.5151	16.5051	16.6305	16.5996	NNU_05006-RA
NNU_05007-RA	12.0423	12.127	11.9452	12.3723	12.4798	12.5424	12.7573	12.3003	12.5338	13.7257	13.2837	13.0492	11.6659	11.85	12.194	NNU_05007-RA
NNU_05012-RA	16.9558	16.9035	16.7333	16.8694	16.7573	16.7924	16.571	16.5629	16.7006	16.3297	16.1915	16.2008	18.0818	18.1807	18.2816	NNU_05012-RA
NNU_05015-RA	16.3302	16.4099	16.3244	16.1531	16.2253	16.3317	16.2377	16.3161	16.3018	15.9731	15.8786	15.9709	15.2975	15.4262	15.4233	NNU_05015-RA
NNU_05017-RA	19.71	19.8069	19.6267	19.9382	19.9097	19.8539	20.7064	20.5251	20.568	20.4759	20.3714	20.4922	20.7589	21.0114	20.814	NNU_05017-RA
NNU_05022-RA	16.7886	16.8738	16.7626	16.6226	16.8062	16.608	16.4813	16.6832	16.5858	16.3923	16.5407	16.3765	16.1261	16.2204	16.3765	NNU_05022-RA
NNU_05024-RA	15.3694	15.3474	15.2382	14.9927	15.0877	14.7637	14.1387	14.0423	14.1638	13.8758	13.7046	13.2242	13.8132	14.1036	14.2093	NNU_05024-RA
NNU_05031-RA	16.3055	16.4243	16.2177	16.0413	16.3584	15.8358	14.8751	15.2113	15.1775	14.6049	14.5793	14.9229	13.2102	13.6566	13.1441	NNU_05031-RA
NNU_05036-RA	18.0723	18.2181	17.9683	17.7477	17.6231	17.6781	17.3349	17.3635	17.234	17.8805	17.6312	17.5414	17.2304	17.1511	17.4271	NNU_05036-RA
NNU_05039-RA	14.3547	13.9807	13.7828	14.1733	14.3768	14.1808	14.1034	13.7788	13.3904	13.5164	13.6116	13.8228	13.0461	12.5018	12.2968	NNU_05039-RA
NNU_05041-RA	17.2287	17.1854	NA	NA	17.2721	NA	16.4411	NA	16.244	16.9187	16.5416	16.9809	17.6361	17.2297	NA	NNU_05041-RA
NNU_05042-RA	14.9092	15.2421	14.74	15.2813	14.9771	15.0124	14.9591	14.8365	15.3245	15.1984	15.0616	NA	NA	14.9713	14.8104	NNU_05042-RA
NNU_05044-RA	14.476	14.597	14.3047	14.9513	15.1188	15.0821	15.1961	14.9946	15.1126	14.7246	14.9651	14.8484	15.2805	15.2716	15.4476	NNU_05044-RA
NNU_05047-RA	14.4644	14.4296	14.6329	14.3687	14.4126	14.1626	13.583	13.7124	13.3163	13.3842	13.3851	13.2118	12.9708	13.228	13.0827	NNU_05047-RA
NNU_05050-RA	18.37	18.2774	18.3279	18.3716	18.4881	18.2833	18.5522	18.5397	18.5512	18.6326	18.5708	18.6917	18.1456	18.2635	18.0771	NNU_05050-RA
NNU_05056-RA	14.3446	13.8438	13.8249	14.1326	13.8236	13.7807	13.4629	13.4003	13.3761	12.7619	12.8672	12.5121	13.3006	13.5968	13.1678	NNU_05056-RA
NNU_05059-RA	13.7156	13.9614	13.549	14.4488	14.1423	14.1993	14.4014	14.2439	14.3762	14.8586	14.9823	14.5954	14.6072	14.5455	14.3626	NNU_05059-RA
NNU_05065-RA	20.5502	20.6237	20.5549	20.6307	20.509	20.7204	20.8864	20.8961	20.7778	21.3586	21.1562	21.2796	20.6141	20.5257	20.6464	NNU_05065-RA
NNU_05069-RA	12.0121	12.3659	11.8532	11.8375	12.3745	11.5229	11.3865	NA	NA	NA	10.3242	10.9497	11.7275	11.594	11.5499	NNU_05069-RA
NNU_05072-RA	14.1529	13.6295	13.6302	13.7652	13.7802	13.6045	12.6737	12.9199	NA	NA	NA	12.8992	NA	13.0146	NA	NNU_05072-RA
NNU_05074-RA	16.7797	16.7137	16.751	16.7821	16.74	16.7593	16.4794	16.5614	16.3493	16.2813	16.3535	16.3257	15.8605	15.6789	16.0059	NNU_05074-RA
NNU_05077-RA	NA	12.4121	NA	13.1986	NA	NA	NA	NA	12.6587	NA	NA	NA	NA	NA	NA	NNU_05077-RA
NNU_05080-RA	16.0038	16.0681	16.1054	16.5183	16.4957	16.4904	15.9387	15.8086	15.9548	16.614	16.642	16.6329	17.7992	17.9637	17.9633	NNU_05080-RA
NNU_05084-RA	20.7968	20.7901	20.8101	20.6602	20.5913	20.56	20.166	20.2961	20.1583	20.0597	20.0532	20.1771	19.9564	20.0073	20.0367	NNU_05084-RA
NNU_05085-RA	17.7574	17.7258	17.8185	17.6145	17.7244	17.7253	17.3608	17.2832	17.2264	17.2041	17.1916	17.1124	17.1327	17.0178	17.2287	NNU_05085-RA
NNU_05086-RA	17.5123	17.639	17.6863	17.2686	17.0736	16.8775	NA	NA	15.7977	NA	NA	NA	16.7549	17.0209	16.6209	NNU_05086-RA
NNU_05087-RA	12.6274	12.3391	12.1677	13.2964	13.2303	13.1208	13.8858	13.7027	13.6264	13.9188	13.8404	14.0002	13.8477	14.0864	13.5575	NNU_05087-RA;NNU_11723-RA
NNU_05088-RA	15.637	15.5522	15.4787	15.7697	15.7732	15.6722	15.7742	15.7899	15.7454	16.2907	16.0606	16.2189	17.213	17.3951	17.307	NNU_05088-RA
NNU_05089-RA	13.7697	14.2113	NA	13.8804	14.3239	13.9087	13.8389	13.62	13.8747	13.8261	13.6167	13.8566	12.4129	NA	NA	NNU_05089-RA
NNU_05106-RA	15.6744	15.8685	15.5694	15.8158	15.897	16.1399	15.8949	15.4527	15.9186	15.6528	15.681	16.3289	15.414	15.4303	15.8151	NNU_05106-RA
NNU_05107-RA	20.4427	20.3912	20.5162	20.3321	20.5023	20.5072	20.4429	20.3601	20.4255	20.3793	20.3843	20.2626	19.8485	19.9661	19.8767	NNU_05107-RA;NNU_11852-RA
NNU_05111-RA	15.3121	15.5679	15.5743	15.1558	15.5351	15.1059	15.3937	15.0747	14.7764	14.5609	14.7254	15.0093	15.8057	15.8297	15.5113	NNU_05111-RA;NNU_11842-RA
NNU_05114-RA	17.0728	16.9256	16.9926	16.8908	16.8093	16.8005	16.6342	16.5045	16.4634	16.2937	16.3172	15.9817	15.7182	15.623	15.7499	NNU_05114-RA
NNU_05118-RA	15.8771	16.1223	16.1229	15.6996	15.6638	15.3814	14.6633	14.6019	14.7373	14.7171	14.0293	14.2521	13.5908	13.8059	13.9344	NNU_05118-RA
NNU_05121-RA	17.5724	17.8007	17.5157	17.6847	17.8045	17.6427	17.6578	17.5085	17.5962	17.5054	17.7883	17.6281	17.9934	17.7876	17.8558	NNU_05121-RA
NNU_05122-RA	15.4348	15.0779	15.3663	14.9224	15.0298	15.281	13.8392	14.8674	15.0011	14.0126	14.5757	14.6199	15.5539	14.9788	15.1301	NNU_05122-RA
NNU_05123-RA	15.5605	15.5408	15.5756	15.6091	15.5384	15.5249	15.0563	14.9415	14.8044	14.8969	14.8927	14.567	14.7127	14.6232	14.5523	NNU_05123-RA
NNU_05129-RA	17.678	17.7557	17.6061	17.8324	17.8111	17.7265	16.1772	16.3488	16.2903	15.0265	14.9487	14.8005	15.7976	15.7756	15.8349	NNU_05129-RA
NNU_05130-RA	18.6419	18.4301	18.5994	18.7665	18.5491	18.4999	18.9105	18.9324	18.9725	19.082	19.0439	19.1726	18.2802	18.1616	18.1737	NNU_05130-RA
NNU_05151-RA	13.0371	12.986	12.3875	NA	11.7082	12.6516	NA	NA	11.8675	NA	11.79	NA	NA	NA	NA	NNU_05151-RA;NNU_24779-RA
NNU_05153-RA	14.641	14.8603	14.6982	14.768	14.8803	14.9118	14.6834	14.5294	14.7654	14.9008	14.6242	15.0436	14.7592	14.6829	14.9033	NNU_05153-RA
NNU_05164-RA	13.6411	13.8646	13.8021	13.6827	13.8977	14.0482	NA	13.5584	13.7936	13.7576	13.5175	NA	13.2327	NA	NA	NNU_05164-RA
NNU_05165-RA	15.9128	16.0505	16.0571	15.9337	16.1057	16.1279	15.8924	15.939	15.9506	15.6197	15.7952	15.7497	15.6834	15.5377	15.8423	NNU_05165-RA
NNU_05166-RA	14.0281	13.1753	13.0997	12.7404	12.9309	12.6991	12.4742	11.6788	NA	NA	11.0422	NA	NA	NA	NA	NNU_05166-RA
NNU_05176-RA	17.1155	17.2462	16.8775	17.2391	17.124	17.2414	17.0701	17.1918	16.8769	16.8872	16.8921	16.9907	15.1807	16.6221	16.5754	NNU_05176-RA
NNU_05178-RA	19.4138	19.5085	19.2412	19.9438	19.83	19.8091	20.1463	20.0731	20.2025	20.3672	20.5478	20.3984	19.1277	19.3544	19.3876	NNU_05178-RA
NNU_05181-RA	18.0359	18.1684	18.0138	18.2586	18.0073	18.0103	17.9203	18.0601	17.9621	17.8371	17.8174	17.8646	17.7913	17.6335	17.673	NNU_05181-RA
NNU_05182-RA	15.2697	15.3466	15.2245	15.1656	15.2389	15.0165	15.3899	15.1355	15.302	15.4709	15.3198	15.4466	16.8964	17.0755	17.1665	NNU_05182-RA
NNU_05188-RA	13.2478	13.2214	NA	14.039	14.0936	NA	16.6637	16.8014	16.5876	16.6629	16.5276	16.6668	17.5426	17.7076	17.7346	NNU_05188-RA
NNU_05189-RA	18.5231	18.6428	18.8207	18.6786	18.7304	18.7366	18.5051	18.4467	18.3934	18.2582	18.3114	18.2056	18.3501	18.4938	18.4291	NNU_05189-RA
NNU_05196-RA	14.0799	13.945	NA	13.6755	13.4213	13.475	NA	NA	12.892	NA	NA	NA	NA	NA	NA	NNU_05196-RA
NNU_05198-RA	13.6171	13.2617	13.8936	13.8416	13.8279	13.9739	13.7318	NA	NA	12.631	NA	11.9453	NA	13.7281	11.1937	NNU_05198-RA
NNU_05202-RA	NA	NA	NA	NA	NA	NA	NA	NA	NA	NA	NA	10.994	NA	12.0526	11.778	NNU_05202-RA
NNU_05203-RA	16.5891	16.6294	16.3214	16.4767	16.3648	16.3305	15.574	15.7918	15.7119	15.0224	15.0319	15.2351	15.2325	15.1836	15.1514	NNU_05203-RA
NNU_05205-RA	14.962	15.0681	14.976	13.9445	14.6998	15.1025	15.7139	15.7352	15.6358	15.2052	15.2723	15.3167	15.9691	15.9979	16.0244	NNU_05205-RA
NNU_05211-RA	18.3739	18.4179	18.1624	18.2155	18.0145	18.1268	17.9682	17.9311	17.9744	17.7657	17.8477	17.9118	17.5788	17.7023	17.4317	NNU_05211-RA
NNU_05215-RA	12.1381	12.297	10.7835	11.1427	11.5402	12.3698	12.9029	12.5289	12.8319	13.4894	13.4231	13.771	13.067	13.1284	12.9798	NNU_05215-RA
NNU_05219-RA	14.7889	14.4321	14.1833	14.5114	14.4245	14.5915	14.014	14.1615	14.4216	13.5638	14.002	14.131	13.0452	13.1541	13.1456	NNU_05219-RA
NNU_05221-RA	9.26522	10.2016	NA	10.7702	10.701	9.84503	10.3917	10.6476	10.6463	9.693	9.21467	9.69045	9.87752	10.8544	9.93533	NNU_05221-RA
NNU_05224-RA	14.6018	14.6048	14.598	14.7416	14.753	14.838	15.0393	14.6731	14.9107	14.7604	14.5143	14.5866	15.7211	15.7058	15.6435	NNU_05224-RA
NNU_05232-RA	13.1798	12.888	NA	12.3746	12.6731	12.3597	11.5792	11.6379	NA	12.0404	12.1509	NA	NA	11.6169	12.3418	NNU_05232-RA
NNU_05234-RA	20.0271	20.0223	20.0525	20.5351	20.4673	20.5566	20.3753	20.4866	20.4186	20.2785	20.1844	20.3189	20.2043	20.0814	20.1626	NNU_05234-RA
NNU_05237-RA	NA	NA	NA	NA	NA	NA	NA	NA	NA	NA	NA	NA	NA	11.7781	11.6202	NNU_05237-RA
NNU_05241-RA	17.8144	17.3479	17.4434	17.937	17.5987	17.7862	18.595	18.7315	18.3607	18.9879	18.8498	19.0636	18.4714	18.2187	18.3731	NNU_05241-RA
NNU_05242-RA	16.6278	16.5759	16.519	16.4914	16.5033	16.5914	16.1927	16.2103	16.2063	16.2088	16.1419	16.1412	16.7785	16.7743	16.8587	NNU_05242-RA
NNU_05243-RA	10.4014	10.5832	NA	10.262	9.69913	10.3457	8.47366	9.68095	9.50715	9.37158	NA	9.76765	11.0996	10.6477	10.9614	NNU_05243-RA;NNU_14559-RA;NNU_23173-RA
NNU_05244-RA	12.7704	11.9433	11.9812	12.5988	12.6516	12.7945	13.2708	12.7399	12.8133	12.3326	11.8571	13.1881	12.8382	12.3142	12.9711	NNU_05244-RA
NNU_05246-RA	13.0011	NA	13.0048	13.7785	13.7144	14.0746	15.4247	15.3223	15.4058	14.2795	14.1996	14.4842	NA	NA	NA	NNU_05246-RA
NNU_05249-RA	16.2017	16.0723	16.0899	15.7359	15.8739	15.8294	15.3988	15.4418	15.5092	14.8486	14.5065	15.186	15.7813	15.6782	15.785	NNU_05249-RA
NNU_05256-RA	17.2512	17.493	17.2535	17.034	17.6728	17.5205	17.5323	17.3886	17.4328	17.2105	17.2563	17.3143	17.1868	17.1852	17.2453	NNU_05256-RA
NNU_05260-RA	13.8938	14.8591	14.0378	13.9045	14.4299	14.6676	14.7881	14.7895	14.779	14.7606	14.6031	14.3455	12.9607	13.2474	13.9277	NNU_05260-RA
NNU_05261-RA	14.2817	14.5257	13.7171	14.1957	14.0147	13.8359	13.8016	13.5325	13.3001	NA	13.3896	13.1451	NA	NA	NA	NNU_05261-RA
NNU_05264-RA	NA	NA	NA	13.9266	NA	13.241	13.5382	12.5972	NA	NA	NA	NA	13.8797	13.9389	13.8924	NNU_05264-RA
NNU_05265-RA	16.0926	16.167	16.1615	15.9629	15.6834	15.5574	15.4416	15.2094	15.0782	15.2383	14.9434	14.5629	15.7562	15.4887	15.6184	NNU_05265-RA
NNU_05268-RA	16.6797	16.3207	16.8505	16.6864	16.6267	16.6845	NA	16.3947	NA	NA	NA	NA	16.4473	NA	16.0882	NNU_05268-RA
NNU_05269-RA	15.9529	15.8387	15.7268	15.7166	15.7654	15.6476	15.1737	15.077	15.1607	15.2335	14.6728	14.9558	15.502	15.4335	15.5524	NNU_05269-RA
NNU_05272-RA	12.9725	12.9549	13.2418	14.1467	13.688	13.5756	14.2776	14.623	14.1616	14.3098	13.3871	14.2344	14.3408	13.9505	13.3697	NNU_05272-RA
NNU_05273-RA	13.7574	13.4516	13.4033	13.4857	13.4963	13.7504	13.1538	13.3066	13.1372	13.1878	13.2894	12.9344	12.2583	11.9753	12.5035	NNU_05273-RA
NNU_05274-RA	18.6592	18.5402	18.467	18.4824	18.7861	18.7917	19.0626	19.2141	19.1067	19.1503	19.0842	19.3186	17.822	18.1748	18.0723	NNU_05274-RA
NNU_05283-RA	15.2978	15.1185	15.2413	15.9695	15.2898	15.9936	14.9144	15.8319	16.1503	16.0036	15.8217	15.9111	15.5855	15.3471	15.8037	NNU_05283-RA
NNU_05286-RA	NA	NA	NA	NA	NA	NA	NA	NA	NA	12.1893	11.8073	12.3965	14.9536	14.5177	14.5586	NNU_05286-RA
NNU_05287-RA	15.286	15.4349	14.2671	14.4357	13.7863	14.6585	13.7124	14.225	13.6464	13.9013	13.3052	13.3465	13.4568	13.2316	13.4161	NNU_05287-RA
NNU_05296-RA	12.6014	12.6089	12.5626	12.8461	12.3949	13.1138	11.9697	12.3791	12.3991	12.1906	12.1556	12.0087	11.375	NA	11.2085	NNU_05296-RA
NNU_05299-RA	15.2139	15.239	15.1623	16.6411	16.376	16.4097	17.3842	17.4855	17.3804	18.4133	18.2071	17.9785	19.0368	19.1261	19.175	NNU_05299-RA
NNU_05304-RA	16.0603	16.1773	15.8602	15.6939	15.6792	15.6954	14.8274	14.7963	14.7727	13.8346	14.2468	13.9761	15.535	15.8342	15.6653	NNU_05304-RA
NNU_05306-RA	12.263	12.3737	12.6526	13.1572	12.9074	12.9285	13.2625	13.1662	13.0561	12.3552	12.4442	12.2286	12.0028	12.0368	12.0869	NNU_05306-RA
NNU_05308-RA	14.6667	14.726	14.6082	14.4563	14.5963	14.4318	13.995	13.883	13.8597	14.0799	13.7143	13.8867	15.0249	15.1325	15.0053	NNU_05308-RA
NNU_05319-RA	16.1052	16.3072	16.1269	15.9963	16.0804	16.102	16.1235	15.8639	15.4865	15.7722	15.8812	15.6711	15.2719	15.3958	14.5843	NNU_05319-RA
NNU_05320-RA	12.2676	12.8429	11.8324	12.3431	12.0427	NA	NA	NA	11.5551	11.9599	NA	NA	NA	NA	NA	NNU_05320-RA
NNU_05321-RA	13.4232	13.4379	13.2879	13.5627	14.0898	14.1612	13.8924	13.3169	13.7964	13.8983	14.0411	14.2231	12.0913	12.1409	12.3445	NNU_05321-RA
NNU_05322-RA	17.671	17.7292	17.7547	17.6859	17.6583	17.6878	17.6597	17.7696	17.5895	17.6551	17.5667	17.5725	17.494	17.5816	17.5675	NNU_05322-RA
NNU_05331-RA	18.7847	18.7376	18.5122	19.3137	19.3233	19.1813	21.0004	21.0154	20.9092	20.7607	20.5677	20.6788	16.9138	16.9757	17.1133	NNU_05331-RA
NNU_05333-RA	15.6227	15.6891	15.8349	16.0209	16.2192	16.2177	14.9931	15.133	14.9316	14.5531	14.3565	14.3036	12.754	12.827	12.819	NNU_05333-RA
NNU_05335-RA	19.8083	19.8089	19.5272	19.6983	19.777	19.6725	19.7465	19.7779	19.7432	19.766	19.6659	19.7333	19.0688	19.0265	19.0865	NNU_05335-RA
NNU_05342-RA	19.0536	18.8949	19.2341	18.8602	18.7163	18.8354	18.8923	18.878	18.7772	18.6905	18.6757	18.7394	18.811	18.866	18.8091	NNU_05342-RA
NNU_05343-RA	17.2153	17.5652	16.8934	17.7129	17.328	16.8565	16.9578	17.3381	16.777	16.7934	16.7518	17.0052	16.5151	16.5654	16.8114	NNU_05343-RA;NNU_17160-RA
NNU_05344-RA	17.1167	16.5766	15.9184	15.9905	16.5548	15.9559	15.7663	16.2221	16.1261	14.5954	14.443	15.1841	13.5664	14.7876	14.5447	NNU_05344-RA
NNU_05348-RA	15.4387	15.3512	15.3161	15.75	15.7697	15.7454	16.2188	16.0121	16.2867	16.3584	16.3947	16.3462	18.0737	18.0764	18.0087	NNU_05348-RA
NNU_05354-RA	15.3786	15.5358	15.3816	14.9664	15.3855	15.1713	14.9961	15.0046	14.8076	14.6842	14.836	14.7258	14.9924	15.495	15.3467	NNU_05354-RA
NNU_05357-RA	15.9811	15.1214	15.9388	16.1365	15.3306	16.1454	14.233	14.5219	15.2444	15.1105	14.3378	14.3764	14.229	15.2091	15.2671	NNU_05357-RA
NNU_05364-RA	15.496	15.5716	15.4597	15.0133	15.145	15.0855	14.3295	13.7902	14.5805	13.6876	NA	NA	14.2125	14.4454	14.4186	NNU_05364-RA
NNU_05369-RA	16.779	16.8298	16.7065	16.5015	16.4536	16.5205	16.3066	16.2285	16.2525	16.2445	16.2401	16.0618	16.84	16.9547	16.962	NNU_05369-RA
NNU_05370-RA	24.518	24.5923	24.3368	24.0773	24.2495	23.8116	23.0483	22.8959	22.8308	22.4935	22.3796	22.5862	23.3482	23.4098	23.5505	NNU_05370-RA
NNU_05373-RA	12.5352	12.6425	12.6167	13.277	13.4013	13.3416	12.6077	12.0802	12.679	NA	12.1151	11.8774	NA	11.8316	NA	NNU_05373-RA
NNU_05377-RA	13.2013	13.2889	12.8353	13.1504	13.4429	13.3859	13.3198	13.346	13.3407	13.0841	13.0179	13.0494	12.0554	12.4726	12.1738	NNU_05377-RA
NNU_05381-RA	14.6174	13.9509	14.0444	13.8099	14.1196	14.6494	13.0011	12.8192	12.8974	12.8356	13.043	NA	12.9265	12.7791	13.1265	NNU_05381-RA
NNU_05382-RA	12.882	12.5102	12.9828	13.2154	13.2333	13.0464	13.3406	13.1658	13.457	13.1875	12.1964	13.146	13.0371	12.8454	12.9452	NNU_05382-RA
NNU_05389-RA	12.9643	13.1711	13.0717	12.2485	12.3796	12.9484	11.7148	NA	12.1068	11.8529	NA	NA	NA	NA	11.7703	NNU_05389-RA
NNU_05391-RA	21.9465	22.1	21.7668	22.259	22.3178	22.2428	22.7027	22.7879	22.7126	23.0611	22.9517	23.0487	23.0713	22.9531	22.9667	NNU_05391-RA
NNU_05394-RA	19.1147	19.1682	19.0044	19.3571	19.3669	19.1256	18.9673	19.0117	18.8705	18.6039	18.4288	18.2619	18.8884	19.0446	19.0922	NNU_05394-RA
NNU_05395-RA	19.9362	19.9518	19.7037	19.8221	19.7167	19.7615	19.2296	19.7226	19.2874	19.0016	19.0504	18.8754	19.2195	19.3362	19.3083	NNU_05395-RA
NNU_05397-RA	16.3006	16.4021	16.3526	15.9695	16.1938	15.9758	15.313	15.097	15.137	14.7655	14.8344	14.9123	15.246	15.4629	15.4949	NNU_05397-RA
NNU_05399-RA	19.8574	19.8954	19.6233	19.931	19.9033	19.9388	20.2871	20.3562	20.2076	20.1683	20.1796	20.0866	19.2894	19.3073	19.2874	NNU_05399-RA
NNU_05400-RA	16.0794	15.8881	16.1648	14.7212	14.7859	14.9279	12.5115	12.0844	12.3032	NA	NA	11.0508	NA	NA	NA	NNU_05400-RA
NNU_05403-RA	19.7967	19.7527	19.6944	19.8074	19.7624	19.738	19.7477	19.9454	19.7899	19.7049	19.6992	19.7977	19.8186	20.1379	20.0586	NNU_05403-RA;NNU_21459-RA
NNU_05406-RA	12.9811	12.9687	12.8443	14.7562	14.5884	14.6565	16.0457	16.3259	16.0094	16.4451	16.4919	16.4494	16.2097	16.093	16.0871	NNU_05406-RA
NNU_05410-RA	16.3449	16.459	16.4067	16.1377	16.2134	16.0513	15.6455	15.6952	15.5745	15.3079	15.095	15.3652	15.0537	15.1089	15.0164	NNU_05410-RA
NNU_05413-RA	NA	NA	NA	NA	NA	NA	12.5049	12.5097	12.3346	12.58	12.7171	12.5298	12.3268	12.6708	12.5508	NNU_05413-RA
NNU_05416-RA	12.8483	13.2884	13.4733	NA	12.9721	13.0424	NA	13.6361	NA	13.3953	NA	13.5125	13.2558	13.1492	13.4466	NNU_05416-RA
NNU_05417-RA	19.8864	19.7812	19.8476	19.693	19.5681	19.74	19.781	19.719	19.5535	19.7776	19.7427	19.6373	19.0705	18.9638	18.9585	NNU_05417-RA
NNU_05425-RA	18.7091	18.7308	19.0124	18.807	18.8326	19.1055	18.851	18.7451	18.7766	18.5037	18.5055	18.6569	18.8215	18.7832	18.6559	NNU_05425-RA
NNU_05426-RA	14.1681	14.3947	14.1359	14.3678	13.9766	14.2315	14.2542	14.0623	14.228	14.6039	14.1593	14.4777	14.8436	14.9541	14.8761	NNU_05426-RA
NNU_05427-RA	13.7086	14.1279	13.8325	13.7313	13.8028	13.7439	13.2569	13.3881	12.815	12.6115	NA	12.5396	12.5889	13.0091	13.065	NNU_05427-RA
NNU_05438-RA	19.6143	19.5024	19.6993	19.8659	19.8086	19.7153	20.0279	20.2386	20.0498	20.0714	19.8834	19.9268	19.5619	19.4763	19.7401	NNU_05438-RA
NNU_05439-RA	14.6279	14.6033	14.3217	15.1436	15.0043	15.0538	14.7464	14.7107	14.6544	14.884	14.7526	14.6302	15.2775	15.9558	15.4985	NNU_05439-RA
NNU_05440-RA	17.967	17.9067	17.895	18.3447	18.4038	18.0693	18.443	18.4878	18.5789	18.432	18.4352	18.5173	18.1134	18.2095	18.0766	NNU_05440-RA
NNU_05441-RA	16.2526	16.018	16.4362	16.1247	16.0438	15.8418	15.7274	15.3782	15.488	15.662	15.7362	15.1574	15.5032	15.0389	15.2268	NNU_05441-RA
NNU_05443-RA	12.5396	14.9212	15.907	19.0473	12.4946	15.0187	15.2325	14.5736	14.1453	13.997	14.518	14.4285	16.2709	14.5871	15.5396	NNU_05443-RA
NNU_05449-RA	19.5877	19.6244	19.5186	19.5343	19.3297	19.4543	19.235	19.0753	19.0741	18.6991	19.074	18.9534	18.8944	18.9831	19.0473	NNU_05449-RA
NNU_05451-RA	15.4998	15.1556	15.5076	15.6547	15.7777	15.8588	16.6797	16.1801	16.5542	16.6159	16.5237	16.7025	14.6885	14.7568	14.1574	NNU_05451-RA
NNU_05452-RA	NA	NA	NA	14.2866	14.7006	14.2101	14.6114	14.7225	14.0302	NA	14.5722	14.7893	16.2062	16.4132	15.9415	NNU_05452-RA
NNU_05453-RA	18.4271	19.3691	19.3882	17.69	18.8248	19.5805	18.8114	17.7828	18.9679	18.8536	19.2066	18.1214	19.4542	19.3194	19.4879	NNU_05453-RA
NNU_05457-RA	11.3056	12.2464	11.5374	12.4253	NA	NA	NA	11.1784	11.3919	NA	11.753	10.4592	12.3812	NA	NA	NNU_05457-RA
NNU_05467-RA	17.0633	17.0479	16.7558	17.397	17.5666	17.4944	18.724	18.7166	18.6437	19.1137	19.0227	19.0432	16.5624	16.4004	16.5958	NNU_05467-RA
NNU_05473-RA	14.3739	NA	NA	14.5621	NA	14.1883	13.8952	13.985	13.759	14.0336	13.1909	13.7811	15.28	15.0295	15.2182	NNU_05473-RA
NNU_05481-RA	10.5062	10.5515	11.1298	11.7975	11.8224	11.9082	10.6408	10.7793	10.6414	11.9661	12.3516	12.1687	13.0177	12.5919	12.9442	NNU_05481-RA
NNU_05482-RA	NA	NA	NA	NA	14.5217	NA	15.2744	15.1073	15.291	15.6134	15.6049	15.4878	16.2733	16.5839	16.2444	NNU_05482-RA
NNU_05490-RA	17.0607	17.0208	16.9019	17.3083	17.4538	17.1751	15.4868	15.4174	15.5185	16.298	16.2747	16.2604	19.9042	19.9325	19.9125	NNU_05490-RA
NNU_05494-RA	19.254	19.3319	19.3171	19.2645	19.2312	19.3628	19.218	19.2713	19.1832	19.4818	19.3626	19.4396	18.7819	18.8302	19.0571	NNU_05494-RA
NNU_05496-RA	17.1178	17.1361	16.8099	17.2502	17.1747	17.2897	16.8565	16.8555	16.77	16.9163	16.9118	16.8258	16.8332	16.7017	16.8803	NNU_05496-RA
NNU_05504-RA	16.2986	16.3336	16.0647	16.3926	16.5935	16.4124	18.5955	18.5193	18.4763	18.9622	19.1455	18.9935	17.8845	17.957	17.8755	NNU_05504-RA
NNU_05506-RA	13.3149	13.4018	13.4376	13.601	13.6558	13.3943	13.6302	13.8259	13.5595	14.2819	14.2892	13.9859	13.1661	13.3591	13.4057	NNU_05506-RA
NNU_05509-RA	NA	NA	NA	12.6529	12.7976	11.7138	14.0333	14.2251	13.9114	13.4723	13.4868	13.5662	NA	NA	NA	NNU_05509-RA
NNU_05525-RA	14.0364	13.3276	13.56	13.6357	11.5254	11.7414	11.4233	11.197	12.1498	10.8534	12.7461	NA	11.5878	12.9799	13.0445	NNU_05525-RA
NNU_05530-RA	14.7058	14.883	15.0531	15.2325	15.5415	15.4443	16.0052	15.7955	15.7501	16.3197	16.0839	16.6034	15.9306	16.0183	16.1548	NNU_05530-RA
NNU_05531-RA	13.1152	13.2515	13.1999	13.2291	13.2728	13.353	12.9029	13.0466	12.8176	12.5622	12.9439	12.661	11.7762	12.175	12.3903	NNU_05531-RA
NNU_05539-RA	14.7963	14.8301	14.5414	NA	13.7052	13.9952	NA	NA	12.9255	NA	NA	NA	NA	NA	NA	NNU_05539-RA;NNU_23294-RA
NNU_05540-RA	NA	NA	NA	NA	11.3956	NA	11.7967	NA	11.8655	12.7871	12.7954	12.8508	14.6646	14.7881	14.6856	NNU_05540-RA
NNU_05542-RA	12.6607	13.0336	12.6374	13.1613	NA	NA	NA	12.5521	NA	NA	NA	NA	NA	NA	NA	NNU_05542-RA
NNU_05549-RA	13.9752	14.6957	14.1941	13.9977	14.531	14.4017	13.9418	14.2964	14.3886	14.2765	13.7217	13.5705	13.118	14.1678	13.8107	NNU_05549-RA
NNU_05551-RA	13.0846	13.0565	13.3683	12.836	12.9188	12.7843	12.9126	12.8101	12.6283	13.0229	NA	13.3125	13.4241	13.5341	13.276	NNU_05551-RA
NNU_05552-RA	17.5796	17.6643	17.4552	17.7303	17.509	17.7421	17.9737	18.0784	17.8204	17.9566	17.9297	17.9346	18.3327	18.3306	18.2295	NNU_05552-RA
NNU_05561-RA	14.8203	14.7828	14.7305	14.8072	14.4294	14.3671	13.9113	13.7423	13.8074	13.732	13.8819	13.8964	14.2628	14.3049	14.1379	NNU_05561-RA
NNU_05562-RA	17.4707	17.2719	17.0627	17.8482	17.7329	17.8554	17.5066	17.434	17.6198	17.3704	17.4175	17.1589	16.5171	16.5369	16.5332	NNU_05562-RA
NNU_05570-RA	11.6222	11.8259	11.1878	15.0594	14.9965	14.9787	16.0274	16.1613	15.9963	16.2673	16.1556	16.1951	15.4498	15.3079	15.1616	NNU_05570-RA
NNU_05571-RA	16.8655	16.9461	16.9705	16.6635	16.7492	16.7098	16.59	16.4462	16.3844	16.3282	16.2448	16.4433	15.9315	15.9429	16.1551	NNU_05571-RA
NNU_05573-RA	14.5744	15.2657	15.1735	14.2862	14.1487	14.1773	13.8377	14.1793	14.1294	NA	13.4389	NA	NA	NA	12.5495	NNU_05573-RA;NNU_11459-RA
NNU_05588-RA	12.7696	13.0294	12.457	12.7705	13.1312	12.8469	NA	12.8573	NA	NA	NA	NA	NA	NA	NA	NNU_05588-RA
NNU_05597-RA	21.493	21.5219	21.3822	21.42	21.4609	21.4965	21.6679	21.6461	21.5991	21.532	21.5273	21.605	21.168	21.2619	21.2706	NNU_05597-RA
NNU_05607-RA	11.0607	11.1462	11.3824	11.5883	11.2384	11.3042	12.4024	12.7919	12.92	13.9138	14.0212	14.1132	13.9422	13.8643	13.6682	NNU_05607-RA
NNU_05609-RA	17.1193	17.3642	17.2269	17.4287	17.5964	17.7725	18.128	18.2289	18.1598	18.1086	18.075	17.9977	18.4319	18.3481	18.3516	NNU_05609-RA
NNU_05611-RA	13.1443	13.4729	12.9773	13.7027	13.6534	13.411	13.9628	14.177	13.8961	14.1224	13.9997	14.0008	14.3148	14.2468	14.2513	NNU_05611-RA
NNU_05612-RA	NA	15.252	14.789	NA	15.2741	13.7568	16.6046	NA	13.7771	15.925	14.0128	NA	13.998	NA	13.8546	NNU_05612-RA
NNU_05615-RA	19.7734	19.7478	19.7255	19.4492	19.359	19.4173	19.1138	19.0786	19.1101	19.0199	18.9955	18.9403	18.7215	18.7984	18.9429	NNU_05615-RA
NNU_05617-RA	13.855	14.3751	14.3101	14.7465	14.3252	14.1275	14.4583	14.388	14.4389	14.5526	14.5312	14.6869	14.3344	14.1125	14.3015	NNU_05617-RA
NNU_05620-RA	12.2839	12.4397	12.667	12.5925	NA	11.9622	NA	NA	NA	NA	NA	NA	NA	12.4984	12.6735	NNU_05620-RA
NNU_05622-RA	16.0682	15.8814	15.611	NA	14.128	NA	NA	NA	NA	NA	NA	16.9327	NA	NA	20.7092	NNU_05622-RA
NNU_05628-RA	11.3113	12.3501	NA	11.4608	12.1806	12.0343	10.627	NA	11.0526	10.8285	11.5592	11.0378	12.9335	12.3903	12.2923	NNU_05628-RA
NNU_05629-RA	16.3932	16.7993	16.0017	15.7899	16.1841	16.277	16.647	15.9212	15.7272	16.8774	15.8671	15.8115	16.0458	14.3382	NA	NNU_05629-RA
NNU_05630-RA	15.4974	14.6886	15.3332	14.563	15.2378	15.3569	15.1666	14.7866	14.3607	14.3771	14.3449	14.2062	15.6302	16.0476	16.5071	NNU_05630-RA
NNU_05638-RA	11.9019	11.3087	11.4432	12.4163	12.4002	12.2479	13.2017	13.2835	13.603	12.3624	12.7067	12.4311	14.4257	13.7777	13.9147	NNU_05638-RA
NNU_05644-RA	16.2533	16.2592	16.312	15.9611	15.9304	16.1999	16.0596	16.2186	16.0375	15.559	15.8395	15.9862	14.55	15.2732	14.4632	NNU_05644-RA
NNU_05645-RA	19.5015	19.4316	19.3076	19.1009	19.1907	19.3977	19.14	19.0768	19.0124	18.9505	18.9229	18.857	18.6015	18.6855	18.6453	NNU_05645-RA
NNU_05648-RA	16.3827	16.4515	16.3935	16.3656	16.2748	16.1623	16.0416	15.8555	16.0953	15.8056	15.8321	15.8752	15.5135	15.4373	15.6433	NNU_05648-RA
NNU_05653-RA	16.594	16.6279	16.6743	16.4869	16.6418	16.3264	15.7746	15.9209	15.6495	15.3087	15.7292	15.7317	15.3891	15.4803	15.9982	NNU_05653-RA
NNU_05657-RA	14.2689	14.5692	14.3765	14.8384	14.7967	14.5908	14.588	14.9954	14.8103	14.8005	14.7576	14.718	15.1797	15.259	15.3927	NNU_05657-RA
NNU_05658-RA	14.0848	14.0243	13.4973	14.5187	14.5348	14.5427	15.0944	14.9148	15.0995	14.6702	14.8485	14.9842	NA	14.5126	14.5611	NNU_05658-RA
NNU_05661-RA	17.6502	17.6365	17.5891	17.5891	17.5772	17.6921	17.5229	17.439	17.3886	17.2346	17.2074	17.2714	17.4618	17.3663	17.1851	NNU_05661-RA
NNU_05663-RA	15.2808	15.5589	15.148	15.4849	15.2717	15.3551	14.7248	14.6939	14.9793	14.7176	14.9059	14.7471	15.3531	15.5672	15.4505	NNU_05663-RA
NNU_05664-RA	14.2281	14.3705	14.284	14.6149	14.3939	14.3437	14.9461	14.6087	14.7307	14.6131	14.8562	14.753	14.1215	14.6149	14.022	NNU_05664-RA
NNU_05667-RA	15.1758	NA	NA	15.0964	13.9842	NA	NA	NA	NA	NA	NA	NA	12.366	NA	12.6759	NNU_05667-RA;NNU_05671-RA;NNU_05672-RA;NNU_14100-RA
NNU_05668-RA	10.9009	NA	11.2959	NA	NA	NA	NA	NA	NA	11.3965	NA	11.5622	16.2372	16.2555	16.2528	NNU_05668-RA
NNU_05681-RA	11.1022	11.1203	10.8541	12.0217	12.0788	11.8473	10.9358	10.8461	10.8336	11.9012	11.5592	11.9484	17.5464	17.8916	17.8279	NNU_05681-RA
NNU_05682-RA	15.0456	15.0605	15.0511	15.4132	15.3847	15.289	14.9021	14.9147	14.8882	14.7416	15.1118	14.9228	13.5196	13.8329	13.7861	NNU_05682-RA
NNU_05683-RA	NA	NA	15.64	NA	NA	NA	NA	NA	NA	NA	NA	NA	15.3056	15.5659	15.5918	NNU_05683-RA
NNU_05688-RA	14.03	13.9265	14.0971	14.716	14.6747	14.5732	14.0449	13.7134	13.946	12.8831	12.8141	12.8101	NA	11.9562	NA	NNU_05688-RA
NNU_05690-RA	12.5973	12.1088	12.3296	14.8586	14.8585	14.9064	15.025	14.7013	14.6687	15.152	14.8408	14.8229	12.8695	12.8974	12.7027	NNU_05690-RA
NNU_05691-RA	14.7901	15.0424	14.8122	15.274	14.9761	14.957	14.8151	14.846	14.6533	15.1304	15.09	15.2525	15.141	15.041	14.7784	NNU_05691-RA
NNU_05692-RA	12.6735	13.3965	12.5447	12.5433	12.4841	12.6824	12.6029	11.6967	NA	12.5182	12.4826	13.0828	13.3039	13.575	13.8627	NNU_05692-RA;NNU_12756-RA;NNU_13672-RA;NNU_14087-RA
NNU_05694-RA	18.2181	18.4044	18.1544	18.1383	18.0819	18.1561	17.9313	17.8446	17.9937	17.6275	17.5698	17.913	17.2742	17.3978	17.5442	NNU_05694-RA
NNU_05699-RA	13.1179	13.2412	11.114	NA	NA	11.8574	NA	NA	NA	NA	NA	12.8024	15.0985	15.1737	15.1877	NNU_05699-RA
NNU_05700-RA	16.1186	16.2089	16.1563	16.3693	16.5726	16.6033	16.7508	15.8692	16.092	17.3039	17.3866	17.102	16.7021	16.4852	16.6098	NNU_05700-RA
NNU_05702-RA	17.7022	17.8287	17.5869	17.2496	17.3979	17.6313	16.6974	16.823	16.6541	16.6886	16.7163	16.5194	16.3902	16.2226	16.3887	NNU_05702-RA
NNU_05707-RA	17.4361	17.3414	17.1951	17.287	16.9246	17.2334	16.8975	17.1571	17.1156	16.8709	16.8999	16.7782	16.671	16.8701	17.0119	NNU_05707-RA
NNU_05710-RA	20.7333	20.7751	20.698	20.7264	20.8309	20.7686	20.8973	20.9124	20.7843	20.906	20.9105	20.9323	20.9976	20.9988	21.037	NNU_05710-RA
NNU_05713-RA	15.7451	15.965	15.7857	15.5986	15.5858	15.7565	15.2656	15.2218	15.335	15.4924	15.4473	15.321	14.2623	14.324	NA	NNU_05713-RA;NNU_14070-RA
NNU_05714-RA	13.6841	13.5646	13.3524	13.4164	13.3508	13.2764	11.9678	11.9738	12.5428	NA	11.8056	12.2131	12.251	12.2849	NA	NNU_05714-RA
NNU_05715-RA	19.9034	20.1259	19.656	19.7545	19.8927	19.7987	19.4719	19.2051	19.3155	19.2037	19.1461	19.2491	19.1271	18.9905	19.0718	NNU_05715-RA
NNU_05716-RA	10.9057	12.337	12.2082	NA	12.6058	NA	12.0191	11.6027	NA	NA	11.8823	12.1131	13.2892	12.896	12.9293	NNU_05716-RA
NNU_05720-RA	15.8342	16.1524	16.0644	15.9006	16.2176	15.988	15.7939	15.8835	15.5539	15.0519	15.1746	15.4763	14.7063	NA	14.7162	NNU_05720-RA
NNU_05724-RA	20.7437	21.0456	20.8491	20.8235	20.8731	20.6517	20.4255	20.6841	20.3541	20.2072	20.2241	20.1183	20.2147	20.256	20.2451	NNU_05724-RA
NNU_05736-RA	14.3029	14.2351	14.0068	13.9831	13.9572	13.709	12.7882	12.957	12.8393	13.0385	12.9588	NA	12.9538	13.0721	13.2453	NNU_05736-RA
NNU_05740-RA	19.2541	19.2297	18.9198	19.5737	19.5713	19.5823	19.1337	19.4278	19.2625	18.9503	18.9237	18.881	18.5464	18.596	18.516	NNU_05740-RA
NNU_05741-RA	19.2589	19.1232	19.2011	19.0158	18.8757	18.8326	18.3534	18.4662	18.3117	18.3999	18.3261	18.2759	18.3841	18.1587	18.1902	NNU_05741-RA
NNU_05746-RA	15.2602	14.9829	14.9709	14.615	14.3714	15.0128	NA	NA	12.613	NA	NA	NA	NA	NA	NA	NNU_05746-RA
NNU_05748-RA	14.3499	14.2929	14.2453	14.3762	14.6266	14.6336	14.6989	14.7245	14.6327	14.8805	14.9054	14.6109	14.8212	14.8916	14.8712	NNU_05748-RA
NNU_05753-RA	17.994	17.9935	17.7435	18.1357	17.802	17.834	17.4128	17.6285	17.6294	17.1182	17.136	17.4031	17.1379	17.1807	17.2223	NNU_05753-RA
NNU_05755-RA	19.819	20.1306	19.7722	20.218	20.1095	20.235	20.4407	20.462	20.1735	20.4174	20.3996	20.2031	19.9634	19.796	19.9025	NNU_05755-RA
NNU_05756-RA	17.163	17.1286	16.9656	17.791	17.5498	17.7196	18.5723	18.6304	18.6534	18.7672	18.7972	18.5417	17.9955	18.1804	18.0612	NNU_05756-RA
NNU_05764-RA	15.9668	NA	15.6361	17.323	17.3131	17.1056	18.0194	17.938	18.0077	17.9353	17.5837	17.9764	15.5674	15.4258	15.9418	NNU_05764-RA
NNU_05765-RA	13.7692	13.5601	13.5497	12.3564	12.4305	12.1678	NA	NA	NA	NA	NA	NA	NA	NA	NA	NNU_05765-RA
NNU_05767-RA	15.6688	15.7473	15.8538	16.0786	16.2143	15.8475	16.8282	17.1161	17.0494	15.9041	16.0778	15.933	20.0661	20.1689	19.9679	NNU_05767-RA
NNU_05771-RA	14.8239	14.778	14.6086	14.4689	14.6715	14.5594	13.9536	14.2349	14.2527	14.0973	13.8978	13.8985	14.4226	14.2152	14.3648	NNU_05771-RA
NNU_05777-RA	19.0987	18.8339	19.0255	19.2042	19.1599	19.2007	19.6482	19.4441	19.656	19.469	19.5622	19.6874	20.1759	19.5937	20.0688	NNU_05777-RA;NNU_13992-RA
NNU_05785-RA	12.595	12.1206	11.8348	12.918	12.816	12.7175	NA	12.9422	13.3258	13.3235	NA	13.7236	13.151	12.8336	13.0327	NNU_05785-RA
NNU_05787-RA	16.4327	16.6521	16.3826	17.1449	17.0574	17.0985	16.8299	16.9463	16.8308	16.7215	16.6795	16.8656	17.1038	17.2528	17.3081	NNU_05787-RA
NNU_05799-RA	14.2213	13.857	14.338	13.7535	13.847	13.8022	13.7004	14.107	14.163	13.8842	14.1888	13.4471	13.4239	13.6349	13.7919	NNU_05799-RA
NNU_05804-RA	15.1466	15.5641	15.4331	15.8049	15.6188	15.0795	15.5457	15.802	15.4197	15.6062	15.1104	15.5934	15.1855	15.6642	15.5293	NNU_05804-RA
NNU_05806-RA	19.8412	19.821	19.606	20.1076	20.3869	20.2775	19.1128	19.1289	19.1269	19.0552	19.0291	19.1734	18.0266	17.8168	18.0579	NNU_05806-RA
NNU_05809-RA	16.3083	16.0848	16.2426	16.3706	16.4612	16.4853	16.135	16.1411	16.0462	16.0841	16.2095	16.2017	16.0016	15.8057	15.7084	NNU_05809-RA
NNU_05813-RA	18.3397	18.4408	18.3763	18.2304	18.1549	18.1146	17.5737	17.5384	17.5657	17.1996	17.2637	17.3274	17.1211	17.2111	17.1914	NNU_05813-RA
NNU_05819-RA	13.6851	13.5707	13.0807	12.8469	12.9364	12.7321	13.1522	12.3727	12.7334	12.7619	12.9425	13.0556	12.3556	12.4891	12.6387	NNU_05819-RA
NNU_05820-RA	16.6627	16.5154	16.0434	16.5253	16.2841	16.2166	16.5173	16.4986	16.4343	16.2585	16.5348	16.3219	16.1106	16.0166	16.4711	NNU_05820-RA
NNU_05822-RA	12.4605	12.6223	12.4442	13.1425	12.3764	12.1072	11.8733	11.5722	NA	11.7696	12.1065	12.0937	12.7829	13.1371	12.689	NNU_05822-RA
NNU_05828-RA	14.4753	14.4902	14.6987	14.6345	14.8446	14.6005	14.3611	14.182	14.2489	14.0913	13.8853	13.9999	13.902	13.6283	13.7898	NNU_05828-RA
NNU_05831-RA	16.4086	16.3069	16.3497	16.3223	16.3745	16.312	16.1954	16.0553	16.3258	16.0409	15.8917	16.0302	15.7038	15.6509	15.5906	NNU_05831-RA
NNU_05833-RA	17.1688	17.1918	17.1961	17.1168	17.173	17.1573	16.7357	16.814	16.7997	16.5615	16.5935	16.5051	16.396	16.4145	16.4645	NNU_05833-RA
NNU_05839-RA	16.0654	16.3546	16.1698	16.1315	16.3023	16.3121	16.068	15.8926	16.1397	15.8792	15.7763	16.0238	15.1798	15.2137	15.3467	NNU_05839-RA
NNU_05840-RA	13.0067	12.5969	12.7567	12.6586	12.6987	12.658	11.6052	12.2267	NA	NA	NA	11.9884	12.7166	13.3377	13.202	NNU_05840-RA
NNU_05843-RA	22.6635	22.6423	22.5891	22.941	22.9552	22.8399	22.3247	22.3353	22.286	22.0275	21.8699	22.0395	21.1441	21.4042	21.2946	NNU_05843-RA
NNU_05846-RA	14.8994	14.9384	14.9946	14.8234	14.8172	14.5985	14.0462	14.4684	14.4088	14.3582	14.4412	14.5343	15.3073	15.336	15.4707	NNU_05846-RA
NNU_05851-RA	18.726	18.6364	18.4301	18.6176	18.2699	18.412	18.2367	18.1856	18.4056	18.362	18.1328	18.3271	18.1015	17.9809	18.0328	NNU_05851-RA
NNU_05853-RA	14.2223	14.535	14.2308	14.7742	14.7251	14.6786	14.8067	14.8731	14.8758	15.3497	15.2161	15.3123	15.8313	15.8024	16.0851	NNU_05853-RA
NNU_05857-RA	21.3738	21.2871	21.2056	21.4893	21.3569	21.3879	21.6633	21.6483	21.591	21.5791	21.7138	21.6942	20.5623	20.5527	20.6172	NNU_05857-RA
NNU_05859-RA	17.8035	17.9665	17.675	17.6389	17.6109	17.6082	16.9407	16.9309	16.9868	16.5924	16.4096	16.3307	15.9457	16.0104	15.9923	NNU_05859-RA
NNU_05860-RA	13.4548	13.2385	13.4928	13.6596	13.4008	13.541	12.7203	12.7411	13.1679	11.9888	11.6485	13.2257	13.4975	13.4551	13.6099	NNU_05860-RA
NNU_05861-RA	18.2048	18.0539	17.8876	18.2031	18.2242	18.3107	18.6274	18.6206	18.5813	19.2029	19.1284	19.2003	18.4249	18.6553	18.6172	NNU_05861-RA
NNU_05862-RA	13.8953	13.2412	12.2776	11.852	NA	12.9529	NA	NA	NA	NA	NA	10.1404	NA	NA	NA	NNU_05862-RA
NNU_05865-RA	19.0009	18.8127	18.7073	18.9267	18.9325	18.7954	18.5922	18.5007	18.4999	18.4865	18.4639	18.4394	18.5114	18.6802	18.4263	NNU_05865-RA
NNU_05868-RA	14.5477	14.9646	14.6356	14.4181	14.6644	14.4326	14.3249	14.1124	14.0914	13.9315	13.9319	13.6086	14.4577	14.6973	14.7003	NNU_05868-RA
NNU_05874-RA	16.8561	16.8997	16.8889	16.656	16.6274	16.4864	15.443	15.4844	15.4364	14.8013	14.7832	14.6502	14.5403	14.5733	14.6634	NNU_05874-RA
NNU_05875-RA	17.5757	17.618	17.3586	17.7712	17.745	17.8748	18.076	17.9677	18.0553	18.3327	18.2599	18.1563	18.4292	18.4238	18.3914	NNU_05875-RA
NNU_05876-RA	14.8363	14.8395	15.3108	14.8348	14.2196	14.3018	13.8626	NA	NA	13.9878	NA	13.999	14.4263	14.2691	14.0084	NNU_05876-RA
NNU_05878-RA	14.1126	14.2103	13.9352	14.1795	14.2408	14.5659	13.7674	13.7018	13.7595	12.7598	13.1696	12.8998	12.6886	12.7227	13.0767	NNU_05878-RA
NNU_05882-RA	14.1277	14.2452	14.1914	13.6615	12.4265	13.8323	10.9641	11.5294	11.1689	10.0539	10.3542	10.942	11.3046	11.6523	11.4608	NNU_05882-RA
NNU_05884-RA	20.6071	20.699	20.5159	20.7612	20.6771	20.6845	20.3896	20.4834	20.3928	20.4335	20.2889	20.0822	20.5034	20.7592	20.7599	NNU_05884-RA
NNU_05887-RA	19.6503	19.8668	19.7522	19.7946	19.884	19.8141	19.6191	19.7002	19.5239	19.5409	19.4566	19.3916	19.211	19.2509	19.1189	NNU_05887-RA;NNU_17297-RA
NNU_05889-RA	14.05	14.6356	14.6686	14.3059	14.3833	14.245	14.5589	14.3822	14.046	14.3434	14.2996	14.3883	13.6338	13.7777	13.9571	NNU_05889-RA
NNU_05890-RA	16.9585	17.5062	17.0701	17.3172	17.2624	17.3041	17.0071	16.909	16.8204	17.0753	16.9242	17.0909	15.593	15.7479	15.6852	NNU_05890-RA
NNU_05893-RA	14.1236	13.8168	13.4076	13.211	13.5606	13.2488	13.7761	13.1095	13.7899	13.4747	12.687	13.7916	14.1241	14.0231	13.6168	NNU_05893-RA
NNU_05894-RA	19.6041	19.5361	19.4083	19.2871	19.203	19.4566	19.3512	19.1867	19.1552	19.4127	18.9907	19.04	18.12	18.1376	18.1618	NNU_05894-RA;NNU_13917-RA
NNU_05895-RA	23.2665	23.1633	23.1399	23.221	23.2245	23.3365	23.4557	23.5245	23.5759	23.2382	23.2337	23.2926	23.024	23.0156	22.933	NNU_05895-RA
NNU_05903-RA	16.4584	16.5759	16.7663	16.3795	16.1184	16.3784	16.123	16.1116	16.1745	15.7772	15.7053	15.6318	16.0313	16.0876	16.2756	NNU_05903-RA
NNU_05907-RA	20.8957	20.7824	20.7607	20.7283	20.7525	20.704	20.3795	20.4812	20.4343	19.8418	19.9656	20.0418	20.4733	20.6943	20.4843	NNU_05907-RA
NNU_05908-RA	16.2502	16.2416	16.2487	15.9617	16.0131	15.8247	15.6406	15.4781	15.6744	15.1645	14.8699	15.182	14.4938	14.3606	14.7001	NNU_05908-RA
NNU_05921-RA	12.1813	12.7175	12.1537	12.5308	12.9173	12.5235	12.7305	12.5341	12.9022	13.2716	13.2388	13.0233	12.8884	12.7672	12.5796	NNU_05921-RA
NNU_05924-RA	21.5101	21.5805	21.5573	21.3164	21.3102	21.237	20.9386	20.8682	20.8914	20.7503	20.8246	20.7629	20.6492	20.7137	20.7257	NNU_05924-RA
NNU_05926-RA	15.9563	16.0972	16.0351	16.6727	16.7557	16.7387	16.4678	16.4744	16.4009	15.9607	15.9431	16.0408	15.6283	14.4445	16.0087	NNU_05926-RA
NNU_05949-RA	NA	10.8581	10.2613	NA	11.6147	11.6139	NA	12.1453	NA	NA	11.3416	11.2536	11.0932	NA	NA	NNU_05949-RA
NNU_05952-RA	16.7358	16.8205	16.6047	16.6324	16.7306	16.7299	16.1365	16.4379	16.211	16.0681	15.9902	16.2957	16.2799	16.1	16.2311	NNU_05952-RA
NNU_05955-RA	12.9505	13.0561	NA	13.1164	12.9488	NA	12.6241	12.706	12.7605	16.4066	16.391	16.3341	14.2676	13.9673	14.9504	NNU_05955-RA
NNU_05958-RA	15.2264	15.0998	15.3173	15.1823	15.2059	15.2163	15.3296	15.3108	15.3065	15.0702	15.1505	15.1913	15.6249	15.6623	15.5987	NNU_05958-RA
NNU_05963-RA	13.6782	13.124	13.4608	13.4234	13.4838	14.9804	13.5939	13.147	13.5783	14.6699	14.7159	14.6934	14.6979	14.766	14.7102	NNU_05963-RA
NNU_05964-RA	NA	NA	NA	NA	NA	NA	13.1875	NA	NA	13.5306	NA	13.9396	14.3664	14.0787	13.9036	NNU_05964-RA
NNU_05968-RA	12.9566	13.4248	13.034	13.1455	13.2167	12.8907	11.9096	12.7707	12.1929	11.2228	11.4056	NA	9.96605	11.1716	10.7048	NNU_05968-RA
NNU_05971-RA	14.747	14.836	13.5524	14.3507	14.511	13.6942	NA	NA	NA	NA	NA	NA	NA	NA	NA	NNU_05971-RA
NNU_05972-RA	17.3473	17.2843	17.0753	17.1939	17.3123	17.2793	17.3449	17.5586	17.3929	17.2737	17.2675	17.2472	17.2776	17.4515	17.1542	NNU_05972-RA
NNU_05977-RA	12.1822	12.562	12.365	12.1825	12.2713	12.5772	12.0832	12.4692	11.8865	11.9602	11.1069	11.7069	10.7219	NA	NA	NNU_05977-RA
NNU_05979-RA	15.1052	14.8132	14.7237	14.7996	15.0044	14.693	14.7195	14.4149	14.6933	14.6895	14.7068	14.5246	13.6485	13.32	13.7991	NNU_05979-RA
NNU_05984-RA	17.3525	17.2421	17.1528	16.8357	17.2427	17.1239	17.2223	17.2491	17.079	17.0436	16.6606	16.8037	16.5622	17.5607	17.5833	NNU_05984-RA
NNU_05985-RA	15.9927	16.0648	15.9251	15.6966	15.9757	15.8252	15.8505	15.8838	15.6523	15.5658	15.8213	15.8353	15.8898	16.0085	16.0068	NNU_05985-RA
NNU_05988-RA	14.6158	14.0755	15.2163	14.4484	14.048	14.0719	13.4238	13.6497	13.5167	13.2704	13.1135	13.3592	13.722	13.5532	13.5294	NNU_05988-RA
NNU_05989-RA	12.2634	11.786	12.6764	11.7087	10.8927	11.453	11.3413	12.0348	11.7491	11.2649	10.4396	11.6529	12.6662	12.6138	12.68	NNU_05989-RA;NNU_06928-RA
NNU_05990-RA	14.7401	14.8404	14.5636	14.7515	14.996	14.7844	15.6686	15.5117	15.524	16.2206	16.2588	16.3696	15.375	15.4988	15.4007	NNU_05990-RA
NNU_05996-RA	12.1128	12.875	12.712	12.1653	12.889	12.6196	12.5774	13.2025	NA	12.7157	12.6653	NA	12.3927	12.5168	NA	NNU_05996-RA
NNU_06006-RA	20.5427	20.5218	20.527	20.8316	20.825	20.8046	21.6393	21.4715	21.4121	21.7895	21.9601	21.9482	21.1844	21.1361	21.0847	NNU_06006-RA
NNU_06007-RA	17.5852	17.472	17.4453	16.6738	16.7844	16.5749	14.5337	14.83	14.6081	12.6633	13.2347	13.1957	11.9876	NA	NA	NNU_06007-RA
NNU_06014-RA	14.4425	14.2317	13.9457	13.8483	13.8035	13.7734	NA	13.1238	NA	NA	NA	NA	13.3737	NA	NA	NNU_06014-RA
NNU_06016-RA	15.0653	15.2253	15.0973	15.0553	15.3816	15.2003	15.65	15.4881	15.5967	15.8071	15.8906	15.6953	16.1802	16.1867	15.9652	NNU_06016-RA
NNU_06020-RA	15.2526	15.0421	15.3126	15.2842	15.1414	15.462	15.3627	15.3724	15.5939	15.7263	15.4724	15.6591	16.0995	15.8405	15.5336	NNU_06020-RA
NNU_06022-RA	14.6898	14.6989	14.6747	14.9314	14.8429	14.6778	14.9482	14.8596	14.9819	14.9789	15.0481	15.0552	15.0459	14.8852	14.8976	NNU_06022-RA
NNU_06032-RA	16.7202	16.6579	16.6397	16.5324	16.7342	16.7028	16.509	16.536	16.5003	16.3619	16.3238	16.2595	16.008	16.1432	16.0051	NNU_06032-RA
NNU_06036-RA	15.1182	14.9288	15.2799	14.9571	14.8711	14.7294	14.0712	13.864	13.6782	13.2765	13.3024	12.9466	13.1182	13.0739	13.3437	NNU_06036-RA
NNU_06037-RA	19.1809	19.0574	18.9037	19.6607	19.7582	19.508	19.5447	19.5738	19.5285	19.634	18.9487	19.7533	20.3638	20.4325	20.3923	NNU_06037-RA
NNU_06039-RA	14.9249	14.8674	14.7922	14.6882	14.8736	14.9067	15.4249	14.7286	15.1221	14.1015	14.5626	14.4078	13.878	13.7763	NA	NNU_06039-RA
NNU_06045-RA	17.297	17.3034	17.1404	17.0848	17.1759	17.1875	17.0593	16.8452	17.1472	17.0916	17.1048	17.1648	17.0205	16.69	16.8552	NNU_06045-RA
NNU_06046-RA	14.8325	14.9626	14.9242	15.0199	15.0519	14.6014	14.9508	14.904	14.9531	14.9111	15.1808	14.9151	14.2146	14.9796	14.9296	NNU_06046-RA
NNU_06048-RA	13.8564	13.84	13.0127	14.4529	13.7581	13.9665	13.8378	13.4786	13.6953	13.1391	13.659	13.4886	12.9401	12.6914	13.1804	NNU_06048-RA
NNU_06050-RA	18.865	19.1802	19.1451	20.7294	20.8371	20.6604	22.9551	22.7944	22.9294	23.6742	23.6168	23.6171	21.6329	21.5067	21.7229	NNU_06050-RA
NNU_06051-RA	11.395	NA	NA	13.5676	13.5736	13.5527	14.8447	14.7619	14.5891	15.1517	15.7689	15.5516	14.8969	14.9755	15.5545	NNU_06051-RA
NNU_06056-RA	12.4698	12.452	12.5553	11.6562	12.1352	12.3814	NA	NA	NA	NA	NA	NA	NA	NA	NA	NNU_06056-RA
NNU_06058-RA	17.5375	17.271	16.9659	17.3184	17.3912	17.4337	17.6882	17.4165	17.512	18.0479	18.0197	17.6233	17.8161	17.8683	17.8982	NNU_06058-RA
NNU_06060-RA	14.3872	14.5252	14.8818	14.7457	14.6114	14.7371	NA	13.87	13.369	NA	NA	NA	13.1535	13.5572	13.7394	NNU_06060-RA
NNU_06064-RA	19.1438	19.1675	18.8825	19.1793	19.0661	19.2956	19.6265	19.4726	19.3943	19.7716	19.8119	19.7464	19.6828	19.6166	19.8708	NNU_06064-RA
NNU_06068-RA	13.6211	13.7427	13.4362	12.3023	12.5209	12.4671	NA	10.4729	10.297	9.73091	NA	NA	NA	NA	NA	NNU_06068-RA
NNU_06069-RA	15.3822	15.2706	14.7143	14.8791	15.0427	15.0163	14.5482	NA	NA	NA	NA	NA	12.5269	NA	NA	NNU_06069-RA
NNU_06076-RA	14.7306	14.4884	14.3286	14.8943	14.7195	14.7481	15.8715	15.6161	15.7934	16.069	15.9672	15.9522	16.8477	16.9532	16.8383	NNU_06076-RA
NNU_06088-RA	15.5475	15.8192	15.6285	15.1191	15.3781	15.2051	14.4288	14.0954	14.1501	13.9703	13.874	14.0817	15.1387	15.2725	15.1718	NNU_06088-RA
NNU_06094-RA	13.7063	13.5773	NA	13.7069	13.7447	13.5917	14.6544	14.4454	14.5038	14.3323	14.0397	14.3203	14.3981	14.6153	14.453	NNU_06094-RA
NNU_06095-RA	13.2539	13.2875	13.0553	13.3692	13.3849	13.1507	13.1789	13.8174	13.4955	13.43	13.4249	13.4402	13.2871	13.4603	13.394	NNU_06095-RA
NNU_06097-RA	12.419	12.4554	11.5185	11.9043	12.5578	12.0516	12.6613	12.7107	12.7235	12.2367	11.9698	12.147	10.6765	10.7545	11.3316	NNU_06097-RA
NNU_06098-RA	15.0709	15.1966	15.6198	16.2227	16.1989	15.9973	16.6015	16.8503	16.7756	17.5945	17.5587	17.6288	16.4913	16.5707	16.4275	NNU_06098-RA
NNU_06100-RA	15.6189	15.5107	15.6797	15.6376	15.743	15.4616	15.4263	15.4244	15.3972	15.4764	15.1576	15.1613	15.6641	15.6914	15.7406	NNU_06100-RA
NNU_06106-RA	13.5866	13.1912	13.8154	13.1372	NA	13.0439	NA	NA	11.7213	NA	NA	NA	14.4915	14.5453	14.7011	NNU_06106-RA
NNU_06109-RA	16.2372	16.0993	16.2997	15.8934	15.8873	15.9952	15.3718	15.3397	15.3094	15.3555	15.1403	15.3114	15.2792	15.634	15.5324	NNU_06109-RA
NNU_06114-RA	13.4033	12.9981	12.8207	12.7604	12.9489	12.8354	12.8532	12.2653	13.1244	12.9331	12.9998	12.275	13.2835	13.3778	13.2607	NNU_06114-RA
NNU_06115-RA	NA	11.1889	10.8169	11.1263	11.3963	10.9543	10.5561	10.6658	10.3998	10.4879	NA	10.6251	12.687	12.4736	12.3513	NNU_06115-RA
NNU_06116-RA	17.669	17.7743	17.7139	17.8043	17.7188	17.718	17.3369	17.0709	17.1213	17.505	17.2767	17.1833	17.5638	17.3821	17.4206	NNU_06116-RA
NNU_06120-RA	14.7791	14.8591	14.3779	15.2081	14.4973	15.296	13.9699	13.941	14.0459	13.7871	13.965	14.5747	13.8475	NA	13.806	NNU_06120-RA
NNU_06125-RA	13.0225	13.6869	13.6518	13.2258	13.1265	13.0004	12.8898	12.5302	12.5154	12.9238	12.3601	12.6328	12.7916	12.5344	12.2755	NNU_06125-RA
NNU_06126-RA	11.9344	11.7916	12.2346	NA	NA	NA	NA	NA	NA	NA	NA	NA	NA	NA	NA	NNU_06126-RA
NNU_06130-RA	15.1566	15.2604	14.871	14.6561	15.0657	14.8771	14.5544	14.2665	14.3946	14.1951	14.6757	14.4203	14.7009	14.6277	14.7823	NNU_06130-RA
NNU_06133-RA	14.7814	14.7209	15.1311	15.5154	15.443	15.3018	16.61	16.4309	16.6462	16.8295	16.7122	16.7487	16.4206	16.4429	16.5278	NNU_06133-RA
NNU_06142-RA	13.3936	13.2023	13.1001	12.8342	12.8216	13.1057	12.658	12.6224	12.7626	12.556	12.4313	13.2558	11.6717	12.1161	11.4771	NNU_06142-RA
NNU_06146-RA	15.3109	15.386	15.1191	15.4385	15.5134	15.4104	15.278	15.2731	15.3176	15.4033	15.2764	15.3858	13.9989	14.0859	14.154	NNU_06146-RA
NNU_06147-RA	15.1977	15.2734	15.2206	15.4549	15.5555	15.1232	15.4073	15.4536	15.6533	15.3678	15.2181	15.3409	NA	16.1946	16.2462	NNU_06147-RA;NNU_06793-RA
NNU_06149-RA	17.2342	17.4565	17.2793	17.4808	17.413	17.4134	16.9695	16.9885	17.0417	16.98	16.8168	16.8022	17.8039	17.8492	17.8984	NNU_06149-RA
NNU_06150-RA	15.174	15.3096	15.1891	14.673	13.8255	14.8001	14.9675	13.7651	14.4576	13.2009	13.4242	12.9273	13.0937	13.9296	13.7465	NNU_06150-RA
NNU_06154-RA	NA	NA	NA	NA	NA	NA	NA	NA	NA	NA	NA	NA	16.6054	16.789	16.7774	NNU_06154-RA
NNU_06155-RA	18.5127	18.4139	18.5403	18.4013	18.2435	18.1852	19.3252	19.4489	19.5154	19.7814	19.8648	19.7798	17.6375	17.7352	17.9409	NNU_06155-RA
NNU_06156-RA	14.3237	14.5931	14.553	15.0209	14.9275	14.7966	15.3931	15.2505	15.3178	15.4083	15.5263	15.3046	14.9788	15.1672	15.2607	NNU_06156-RA;NNU_11287-RA
NNU_06162-RA	15.7193	15.7396	15.8733	15.7591	15.6218	15.6943	15.6473	15.5865	15.7537	15.6776	15.6608	15.6409	15.8558	15.8034	15.7885	NNU_06162-RA
NNU_06166-RA	19.5836	19.6576	19.3514	19.438	19.4489	19.2848	19.0814	19.273	19.0754	19.0424	18.9441	19.0085	19.3591	19.4414	19.4597	NNU_06166-RA
NNU_06170-RA	16.1847	16.0289	16.258	15.9802	15.9852	15.9463	15.6925	15.8405	15.6821	15.3324	15.1542	15.4938	15.3302	15.333	15.2117	NNU_06170-RA
NNU_06180-RA	19.0671	19.1483	19.3289	19.2054	19.1416	19.1456	18.9724	19.2372	18.8965	18.8872	18.8491	19.1134	18.4171	18.3849	18.2839	NNU_06180-RA
NNU_06181-RA	15.7001	15.8145	15.4116	15.5769	15.7665	16.0456	16.383	15.7812	15.7748	16.3105	16.1078	15.9076	15.8205	16.4424	16.6369	NNU_06181-RA
NNU_06182-RA	15.3341	15.1775	15.0537	16.0411	16.1031	16.1233	17.1175	16.8438	17.0591	17.662	17.322	17.6003	15.6221	15.655	15.8772	NNU_06182-RA
NNU_06184-RA	13.5742	13.38	13.5443	13.2007	13.0714	12.9133	NA	NA	NA	11.9764	11.0499	NA	NA	12.059	NA	NNU_06184-RA
NNU_06186-RA	14.7535	14.0515	13.5265	13.4846	14.5144	12.638	NA	NA	NA	14.0448	NA	13.606	14.9043	14.881	14.9241	NNU_06186-RA
NNU_06187-RA	12.8468	12.6164	12.4457	13.0876	12.8729	12.8785	12.4895	12.8097	12.6332	13.3263	12.886	13.1963	13.6954	13.7896	13.3526	NNU_06187-RA
NNU_06193-RA	16.1938	15.8752	16.0366	16.5008	16.1515	16.0513	15.5942	15.5205	15.3269	16.3561	16.1899	15.5652	17.3721	17.7009	17.7299	NNU_06193-RA
NNU_06197-RA	19.2485	19.1418	18.9959	19.4185	19.2966	19.2791	19.3205	19.507	19.2849	19.1628	19.2345	19.2637	19.8593	19.9677	20.1119	NNU_06197-RA
NNU_06198-RA	18.2249	18.3165	18.4294	18.1202	18.1418	17.9321	17.6257	17.6347	17.5487	17.4012	17.4449	17.397	17.4447	17.4742	17.654	NNU_06198-RA
NNU_06207-RA	15.9985	16.1584	16.0905	16.0487	16.0973	16.1954	15.579	15.625	15.5006	15.3316	15.2021	15.5021	15.9729	16.0096	16.0632	NNU_06207-RA
NNU_06208-RA	16.4404	16.3414	16.4987	16.9346	16.902	16.9729	17.4473	17.3432	17.4352	17.3956	17.4351	17.3531	16.0703	15.8202	16.0504	NNU_06208-RA
NNU_06209-RA	13.2654	13.1216	13.165	14.2708	14.2171	13.8141	15.0581	14.8141	14.9263	14.7188	14.9264	14.8838	12.7495	12.4712	12.7204	NNU_06209-RA
NNU_06214-RA	14.3098	14.4729	14.3279	14.3384	13.9049	14.1849	13.9437	13.9989	14.0782	13.9963	13.8462	13.4608	13.7676	13.822	13.7295	NNU_06214-RA
NNU_06215-RA	15.8311	16.0478	15.6287	16.0981	16.0151	15.9479	16.3386	16.3715	16.4827	16.3598	16.3765	16.2321	17.9722	17.9247	18.0488	NNU_06215-RA
NNU_06216-RA	18.9559	18.9232	19.0204	18.6575	18.6843	18.7185	18.454	18.4742	18.4215	18.9456	18.8852	18.7597	19.4146	19.4392	19.4524	NNU_06216-RA
NNU_06219-RA	16.5027	16.5516	16.6558	16.4532	16.4729	16.4622	16.0863	15.6763	15.7697	15.725	15.4756	15.58	15.4663	15.5674	15.7149	NNU_06219-RA
NNU_06221-RA	17.2141	17.2695	17.1461	17.5091	17.6372	17.474	17.4833	17.5731	17.6579	17.7162	17.9541	17.8665	18.7132	18.9768	18.8419	NNU_06221-RA
NNU_06222-RA	12.6701	12.726	12.8449	12.878	12.722	12.8923	12.5363	12.9689	12.678	12.0381	12.2909	12.3761	12.9229	12.7617	12.8683	NNU_06222-RA
NNU_06223-RA	14.9374	15.0958	14.8324	15.065	15.0712	13.6819	15.1048	15.1835	15.286	15.2842	15.1051	15.2703	15.4935	14.1546	15.3164	NNU_06223-RA
NNU_06224-RA	13.8718	13.399	14.3447	13.2399	13.3781	13.3136	13.0869	12.7926	12.8795	12.1214	12.7023	12.8198	12.5575	12.7977	14.4164	NNU_06224-RA
NNU_06225-RA	12.9966	13.0571	13.1268	13.3047	13.364	13.2659	11.2649	11.4096	11.0961	12.1101	11.96	11.7536	16.6132	16.6266	16.6384	NNU_06225-RA;NNU_06729-RA
NNU_06230-RA	13.8919	14.309	14.279	14.4547	14.3324	14.737	14.9096	14.6816	14.7608	14.7764	14.8667	14.8288	14.4576	14.5591	14.3435	NNU_06230-RA
NNU_06241-RA	16.6514	16.5813	16.5222	16.8725	16.9812	16.7965	17.0062	17.1932	17.0985	17.4838	17.3656	17.327	16.784	16.5527	16.8037	NNU_06241-RA
NNU_06243-RA	18.8561	18.9223	18.9287	18.6772	18.791	18.7027	18.8286	18.8888	18.8029	18.7979	18.7625	18.762	18.4681	18.6332	18.3832	NNU_06243-RA
NNU_06246-RA	16.3182	16.1757	16.2143	15.876	15.7365	15.7481	15.2932	15.457	15.2344	15.2821	15.1377	15.0506	14.3873	14.3572	14.2055	NNU_06246-RA
NNU_06249-RA	17.3317	17.218	17.4771	16.8758	16.8837	16.8492	16.1815	16.4805	15.9789	15.9675	15.5179	16.189	16.2143	15.8877	15.7972	NNU_06249-RA
NNU_06250-RA	16.4523	15.4076	16.2236	15.5276	15.1828	15.6556	15.4758	15.3924	15.4891	15.296	15.3191	15.1898	14.1479	14.3462	14.2909	NNU_06250-RA
NNU_06252-RA	20.6396	20.8409	20.6018	20.9669	21.014	21.0702	21.3752	21.3846	21.5316	21.4855	21.6834	21.5163	21.2909	21.4049	21.2218	NNU_06252-RA
NNU_06257-RA	15.7375	15.6829	15.761	15.6136	15.8742	15.7084	15.4334	15.6047	15.4162	15.3855	15.315	15.2414	14.974	14.8981	14.9765	NNU_06257-RA
NNU_06259-RA	14.5392	14.5914	14.0808	13.838	13.9311	14.0441	13.4349	13.4726	13.6783	13.3366	13.3522	13.423	13.9322	13.9678	13.861	NNU_06259-RA;NNU_06701-RA
NNU_06264-RA	13.6984	13.9479	13.6259	13.5636	13.3696	13.5746	13.2766	13.5379	13.4107	13.6126	13.6533	13.7194	13.6621	13.3687	13.5361	NNU_06264-RA
NNU_06275-RA	17.1974	17.1636	17.0849	16.6201	16.7176	16.7045	15.8382	15.8086	15.867	15.4504	15.8304	15.7912	16.0936	16.3442	16.1014	NNU_06275-RA
NNU_06276-RA	14.2062	14.3093	14.4007	14.7931	14.5415	14.4279	14.5615	15.203	14.8961	15.3938	15.441	15.6222	17.4713	17.3564	17.3497	NNU_06276-RA
NNU_06277-RA	13.2666	13.3968	13.0928	12.536	13.1496	13.1681	13.4139	13.6198	12.5805	12.8971	12.4616	13.2193	12.0699	12.0592	12.4536	NNU_06277-RA
NNU_06282-RA	17.4334	17.5767	17.4337	17.3082	17.4463	17.4169	16.8608	16.9465	16.8407	16.9215	16.841	16.8892	16.9365	17.0151	17.0372	NNU_06282-RA
NNU_06294-RA	13.8648	13.8654	13.7203	13.881	13.7789	13.8873	13.7969	13.6322	13.5629	13.2563	13.2339	13.212	13.5583	13.9232	13.8639	NNU_06294-RA
NNU_06298-RA	16.7418	14.2283	14.7376	14.4437	14.5176	14.3861	13.4562	14.0227	NA	12.5	NA	12.3917	16.2694	13.632	14.4126	NNU_06298-RA
NNU_06300-RA	15.7874	15.6674	15.714	15.6577	15.6562	15.8442	15.383	15.0334	15.4861	15.3738	15.2534	15.4092	14.5683	14.57	14.6405	NNU_06300-RA
NNU_06302-RA	14.0155	14.3986	13.9244	13.2733	13.5063	13.4586	NA	NA	NA	NA	NA	NA	NA	NA	NA	NNU_06302-RA
NNU_06303-RA	13.0777	14.0946	NA	13.1856	13.6662	NA	NA	NA	NA	NA	11.6506	NA	12.9763	NA	NA	NNU_06303-RA
NNU_06304-RA	14.0509	13.9595	13.8514	13.3977	13.8076	13.8025	12.8861	12.5852	13.2866	NA	12.9998	13.2441	12.3547	NA	NA	NNU_06304-RA;NNU_14619-RA
NNU_06308-RA	15.7349	14.9326	15.9316	15.0067	14.8592	14.8041	14.4697	14.628	14.5549	14.6875	14.3623	14.1243	14.1833	14.4312	13.8499	NNU_06308-RA
NNU_06309-RA	17.304	17.2007	17.333	17.3327	17.0842	17.368	17.0784	17.1369	17.0861	17.2326	17.2018	17.2514	18.0496	18.0558	18.2441	NNU_06309-RA
NNU_06315-RA	15.8676	16.0025	15.9402	16.0348	15.9763	15.9855	15.7155	15.6692	15.5365	15.705	15.9497	15.8438	16.778	16.9399	16.8902	NNU_06315-RA
NNU_06322-RA	17.7256	17.6334	17.9555	17.8627	17.8137	17.8644	18.8912	18.7427	18.9236	18.9137	18.6427	18.6894	17.6101	17.9396	17.508	NNU_06322-RA
NNU_06323-RA	21.6788	21.7205	21.5188	22.1901	22.3111	22.048	23.0347	23.1344	23.1382	23.0481	23.2355	23.3463	22.9685	23.1164	23.1804	NNU_06323-RA
NNU_06329-RA	16.7951	16.7084	16.741	16.9492	16.8323	16.9512	17.2781	17.329	17.269	17.4107	17.1685	17.3124	17.1617	17.1611	17.0063	NNU_06329-RA
NNU_06330-RA	14.0643	13.9315	14.1626	13.4748	13.6968	13.6372	13.303	13.4414	13.0603	13.2717	13.1175	13.465	13.7358	13.5443	13.8911	NNU_06330-RA
NNU_06334-RA	13.1003	13.244	13.2194	13.4808	13.2372	13.2873	13.7359	12.954	13.9031	13.812	13.6328	13.797	13.5719	13.2717	13.8106	NNU_06334-RA
NNU_06335-RA	15.537	15.4475	14.9286	15.1076	15.5332	15.4895	14.1383	14.6523	15.1156	14.3864	14.6109	14.1642	14.5857	14.8656	14.9062	NNU_06335-RA
NNU_06338-RA	17.1522	17.0129	16.9113	16.6854	16.7691	16.7422	16.215	16.0156	15.9094	15.8474	15.6745	15.8871	15.7311	15.8547	15.7764	NNU_06338-RA
NNU_06344-RA	16.6073	16.421	16.1988	15.7392	16.1907	15.6694	14.798	14.8814	14.9787	14.7203	14.678	14.817	15.3094	15.3259	15.5568	NNU_06344-RA
NNU_06350-RA	14.3441	14.2533	14.2618	14.4527	14.6442	14.3871	NA	NA	12.3321	NA	NA	13.9885	15.2369	15.2723	15.4404	NNU_06350-RA
NNU_06356-RA	14.4717	14.6433	14.9169	14.5675	15.0504	14.4662	14.9151	15.135	15.0587	15.022	15.2702	14.9018	14.905	14.7704	15.0631	NNU_06356-RA
NNU_06360-RA	16.293	16.3268	16.4411	16.2571	16.5175	16.1861	15.9364	15.8963	15.5006	15.6877	15.9965	16.0588	17.2951	17.5342	17.721	NNU_06360-RA
NNU_06362-RA	14.3196	NA	14.0919	14.0686	14.1051	14.1378	NA	12.6727	12.8955	12.5766	NA	NA	13.9837	13.4018	13.7469	NNU_06362-RA
NNU_06363-RA	13.2238	12.8836	12.782	12.8726	NA	13.3058	NA	NA	NA	NA	NA	NA	NA	12.753	12.5809	NNU_06363-RA
NNU_06364-RA	14.589	14.0682	14.0744	14.2854	14.1279	14.8923	14.4941	15.3033	14.9823	NA	14.584	15.0776	14.5868	14.9223	14.7316	NNU_06364-RA
NNU_06366-RA	20.3859	20.4331	20.407	20.1289	20.1288	20.1248	19.5563	19.6273	19.6114	19.2949	19.489	19.5393	19.5196	19.7309	19.6026	NNU_06366-RA
NNU_06370-RA	13.2143	12.6732	12.4912	11.9586	12.825	11.865	12.9837	12.9834	13.0441	11.8928	12.7597	11.6448	NA	NA	10.7539	NNU_06370-RA
NNU_06375-RA	16.0687	16.2699	16.1116	15.9037	16.0601	16.2464	16.3528	16.2903	16.3241	15.9427	15.8634	15.9337	15.3546	15.7677	15.5525	NNU_06375-RA
NNU_06376-RA	18.2206	18.1571	18.2241	18.2647	18.1596	18.0318	17.958	17.9362	17.7196	17.6822	17.6855	17.499	17.3933	17.5177	17.5158	NNU_06376-RA
NNU_06378-RA	14.3852	14.7444	14.6549	13.692	13.7918	13.9749	12.5412	12.7986	12.4506	11.4608	11.8339	11.9496	12.0044	11.3658	12.5343	NNU_06378-RA
NNU_06391-RA	19.1618	19.2499	19.1566	19.0746	19.0562	19.0416	19.1822	19.1665	19.2157	19.1954	18.9593	19.0403	18.7508	18.7214	18.6813	NNU_06391-RA
NNU_06393-RA	21.3431	21.3227	21.2711	21.2626	21.3397	21.1326	20.7757	20.8343	20.5726	20.48	20.4678	20.5671	20.6534	20.7058	20.7048	NNU_06393-RA
NNU_06394-RA	13.3321	13.098	12.8623	13.5121	13.5455	13.1943	12.9093	12.9499	13.2855	14.3467	13.7956	13.7392	12.9935	13.2686	13.0433	NNU_06394-RA
NNU_06398-RA	NA	NA	NA	NA	NA	NA	14.4121	14.5594	14.6359	15.1591	15.0009	14.9292	NA	NA	NA	NNU_06398-RA
NNU_06400-RA	18.8725	18.8978	19.0511	18.4538	18.5688	18.6975	18.066	18.0724	18.2028	17.8721	17.9034	17.9491	18.1233	18.1692	18.3011	NNU_06400-RA;NNU_14365-RA
NNU_06402-RA	16.807	16.8649	16.665	17.1809	17.1827	17.1065	18.1263	18.008	18.0088	18.4937	18.6242	18.5164	18.5971	18.7134	18.6596	NNU_06402-RA
NNU_06403-RA	14.9144	15.3986	15.3271	14.5928	NA	NA	NA	14.402	NA	NA	13.9347	14.2187	14.6459	14.7809	NA	NNU_06403-RA
NNU_06404-RA	22.8143	22.9177	22.7211	23.003	22.8279	22.805	22.5588	22.7071	22.6948	22.5354	22.5384	22.4748	22.5602	22.676	22.8542	NNU_06404-RA
NNU_06405-RA	14.9688	14.9904	14.8587	14.9253	14.9966	14.9697	14.7654	14.7282	14.6838	15.4123	15.3749	15.4328	15.9629	16.2462	16.4499	NNU_06405-RA;NNU_14363-RA
NNU_06407-RA	12.7683	12.4542	NA	NA	12.7015	12.8451	13.0891	NA	12.9131	13.2932	13.0983	13.0343	NA	NA	NA	NNU_06407-RA
NNU_06410-RA	15.356	15.3541	15.0935	15.8774	15.7828	15.8472	15.6993	15.5638	15.648	16.468	16.4566	16.6211	18.1206	18.0795	18.1591	NNU_06410-RA
NNU_06421-RA	23.4801	23.35	23.1697	23.1153	23.2244	23.1303	22.7046	22.816	22.8735	22.5834	22.6291	22.622	22.5616	22.5757	22.6622	NNU_06421-RA;NNU_06715-RA;NNU_20073-RA
NNU_06424-RA	14.9759	14.7126	14.849	15.0486	14.8087	15.1331	14.5592	14.8993	14.6732	14.8915	14.4985	14.8452	14.4674	14.7845	14.1264	NNU_06424-RA
NNU_06430-RA	13.7737	13.7077	13.4423	13.9039	13.7773	13.3879	13.3025	13.2508	13.3832	13.6931	13.6279	13.6495	15.1433	15.0531	14.9668	NNU_06430-RA
NNU_06437-RA	16.5803	16.8415	16.8032	15.9874	16.3809	15.9454	14.8576	15.3635	15.1814	15.0202	13.645	14.2577	13.6172	NA	NA	NNU_06437-RA
NNU_06439-RA	19.3	19.2804	19.21	18.9239	18.8545	19.007	18.656	18.5373	18.4802	18.5882	18.5544	18.6597	19.3667	19.5097	19.3532	NNU_06439-RA
NNU_06440-RA	11.7713	12.5069	11.6814	11.4126	11.6606	11.3756	NA	NA	10.6225	11.5274	11.488	11.3074	13.143	13.286	11.932	NNU_06440-RA
NNU_06443-RA	13.7027	NA	NA	13.6092	13.4139	NA	13.8529	14.1015	14.1377	14.1879	14.3435	14.0214	15.8303	15.5348	15.849	NNU_06443-RA;NNU_08118-RA
NNU_06449-RA	13.7809	14.3052	NA	14.2566	13.6478	14.723	15.3811	14.9509	15.1376	14.7008	14.6647	15.4795	15.2088	14.7608	14.8071	NNU_06449-RA
NNU_06454-RA	15.0299	15.142	15.0281	15.3407	15.2928	15.2443	15.4089	15.3914	15.533	15.7763	15.7944	15.8183	16.7382	16.9359	16.8176	NNU_06454-RA
NNU_06456-RA	19.8572	19.6994	19.4772	19.8752	19.9215	19.6128	20.1071	19.8618	19.8969	20.065	20.4135	20.0128	18.8448	18.783	18.54	NNU_06456-RA
NNU_06460-RA	16.6405	16.6069	16.6981	16.2241	16.0434	16.1822	15.3554	15.5676	15.4769	15.3375	15.0616	15.3393	16.1656	16.2471	16.2041	NNU_06460-RA
NNU_06462-RA	14.3897	14.3946	13.8252	13.715	13.9277	13.7977	13.8474	14.1433	13.9508	12.8112	13.1655	13.5075	12.7108	12.3475	12.4212	NNU_06462-RA
NNU_06463-RA	12.1738	12.1814	11.7451	12.1377	11.955	12.2083	11.5625	11.4469	11.3221	11.4655	11.496	11.4978	13.7687	13.9558	13.8245	NNU_06463-RA
NNU_06467-RA	17.9075	17.816	17.9125	18.4602	18.4328	18.4552	19.824	19.8806	19.8414	20.276	20.3015	20.2851	18.6222	18.7038	18.5658	NNU_06467-RA
NNU_06473-RA	21.3254	21.3722	21.563	20.9955	20.9642	20.9319	20.1933	20.1399	20.2544	20.2956	20.2318	20.2674	20.7275	20.7374	20.6799	NNU_06473-RA
NNU_06474-RA	17.2574	17.2698	17.1139	17.3712	17.1962	17.2264	16.1424	16.2324	16.1533	17.1394	17.1038	17.009	19.5858	19.589	19.6228	NNU_06474-RA
NNU_06482-RA	13.4957	13.8335	13.2888	13.2127	12.9746	12.8748	11.3045	11.6755	NA	11.768	NA	11.6197	12.8586	12.9688	12.8498	NNU_06482-RA
NNU_06486-RA	25.0884	25.112	25.0421	25.1354	25.1552	25.1195	25.0651	25.1871	25.1294	25.0569	25.1591	25.1053	25.1429	25.1485	25.1453	NNU_06486-RA
NNU_06487-RA	17.2422	17.1978	17.1901	16.9009	16.8294	16.9452	15.7206	16.3397	15.5451	15.1859	14.7423	15.7319	15.3508	15.4186	14.697	NNU_06487-RA
NNU_06489-RA	14.1798	14.3901	14.6531	14.3964	14.4745	14.4291	14.1651	14.1822	14.0817	13.8409	13.4004	14.1137	13.8802	13.9759	14.2498	NNU_06489-RA
NNU_06494-RA	20.3159	20.2156	20.3516	20.5225	20.5985	20.689	21.0755	21.223	21.026	21.189	21.1601	21.1603	21.0768	20.8623	21.0433	NNU_06494-RA
NNU_06496-RA	16.8043	16.852	16.8893	16.1777	15.9684	16.2685	13.4788	13.4522	13.9328	13.0336	12.3478	13.4398	13.5422	13.6939	13.7048	NNU_06496-RA
NNU_06504-RA	17.3739	17.3564	17.0303	17.0176	17.3652	17.4037	17.0703	17.0315	16.9902	16.8577	16.8702	16.7676	16.86	16.672	16.6883	NNU_06504-RA;NNU_13465-RA
NNU_06517-RA	15.5207	15.5128	15.5338	15.2489	14.859	15.2366	15.5481	14.9293	15.4568	15.4276	15.1035	15.1508	14.7678	14.4714	14.7242	NNU_06517-RA
NNU_06518-RA	14.6936	14.5114	14.5219	14.6224	14.9574	14.1828	14.0082	14.3075	13.9077	13.9627	13.7524	13.9128	13.665	13.3398	13.0549	NNU_06518-RA
NNU_06519-RA	14.7081	14.5756	14.7919	14.7177	14.7942	14.7418	14.1114	14.0296	14.0309	14.0377	13.9815	13.9949	14.0375	14.0271	14.1495	NNU_06519-RA
NNU_06527-RA	23.3254	23.1987	23.1124	23.3823	23.4331	23.3678	23.2061	23.0369	23.1709	22.496	22.4916	22.5247	22.321	22.2846	22.3892	NNU_06527-RA
NNU_06529-RA	12.0227	11.9659	11.7907	13.6824	13.6783	12.6072	14.7938	14.643	14.7821	15.3093	15.0942	15.2182	16.1928	16.3298	16.4142	NNU_06529-RA
NNU_06531-RA	15.5538	15.5365	15.2912	15.2999	15.0232	15.2724	14.1713	14.4791	14.5356	14.1466	13.8632	14.112	13.3037	13.2861	13.5056	NNU_06531-RA
NNU_06533-RA	14.1268	13.3346	13.6099	13.9168	14.0602	13.8006	13.8999	13.0443	13.1456	13.341	13.2574	13.2193	13.8054	13.2824	13.6273	NNU_06533-RA
NNU_06534-RA	19.3715	19.0972	19.246	19.2292	19.516	19.3527	19.5492	19.4507	19.5909	19.4663	19.4834	19.3529	18.1588	18.0605	18.094	NNU_06534-RA
NNU_06542-RA	18.4124	18.3278	17.9902	18.4657	18.3407	18.5661	17.4276	17.5207	17.5084	16.9925	16.7046	16.8815	17.2657	17.0697	17.3376	NNU_06542-RA;NNU_16075-RA
NNU_06550-RA	16.2668	16.2527	16.1822	16.2486	16.2054	16.4235	16.214	16.2047	16.2067	16.2616	16.2436	16.2165	16.0821	16.1163	15.8763	NNU_06550-RA
NNU_06552-RA	14.8489	14.6227	14.8425	14.9169	15.0966	14.7894	15.2536	15.4698	15.5379	15.9576	15.6663	15.8085	16.6177	16.6968	16.4475	NNU_06552-RA
NNU_06555-RA	20.3003	20.3245	20.4478	20.299	20.4674	20.1499	20.6246	20.6613	20.7771	20.6504	20.8489	20.7702	20.7956	21.1572	20.7931	NNU_06555-RA;NNU_06556-RA;NNU_06557-RA
NNU_06559-RA	18.2542	18.154	18.3958	18.3751	18.1463	18.0693	17.9618	17.8585	17.9884	17.9344	17.848	17.9347	18.2288	17.8269	17.743	NNU_06559-RA
NNU_06564-RA	15.2172	15.0641	15.3664	16.1154	15.9254	16.061	16.2279	16.2158	16.1928	15.8167	15.8035	15.8462	15.4048	15.321	15.5736	NNU_06564-RA
NNU_06566-RA	13.6203	13.2863	13.2487	13.3286	13.3548	13.2367	12.8982	13.2713	13.0955	13.0386	13.3927	13.0496	NA	NA	13.3286	NNU_06566-RA
NNU_06567-RA	NA	NA	NA	NA	NA	NA	NA	NA	NA	15.1027	15.2039	14.9705	NA	NA	NA	NNU_06567-RA
NNU_06576-RA	13.4189	13.4181	12.6113	13.2541	13.6154	13.2459	13.6859	13.5078	13.5236	13.8482	13.435	13.8471	13.5034	13.3121	13.371	NNU_06576-RA
NNU_06577-RA	20.1937	20.2876	19.9804	20.2522	20.2212	20.1492	20.5251	20.6291	20.5934	20.4277	20.4352	20.4555	20.6863	20.6828	20.6772	NNU_06577-RA
NNU_06578-RA	14.5854	14.636	13.9175	14.6129	14.1916	14.0779	13.6793	13.9296	13.941	13.6407	14.1594	13.3917	14.3189	14.4474	14.5399	NNU_06578-RA
NNU_06582-RA	14.3038	14.4725	NA	14.9022	15.1387	14.946	14.1931	14.4338	14.3391	13.7499	13.5069	13.394	NA	NA	NA	NNU_06582-RA
NNU_06590-RA	12.9793	12.701	13.229	12.98	NA	13.3977	13.4037	13.1074	NA	12.9427	NA	13.0754	12.9733	13.5813	13.034	NNU_06590-RA
NNU_06596-RA	16.2686	16.3249	16.0085	16.4378	16.2774	16.5179	16.1453	16.0865	16.0228	15.6686	15.7939	15.6829	14.7673	14.6136	14.9086	NNU_06596-RA
NNU_06599-RA	19.4421	19.3219	19.4797	19.6828	19.6941	19.5802	19.2346	19.3156	19.3768	19.154	19.2564	19.1603	18.1479	18.0377	18.2572	NNU_06599-RA
NNU_06602-RA	14.9218	13.887	13.9469	14.6964	12.9366	13.9611	12.6717	13.2318	13.4054	12.3331	13.0197	12.3989	11.9938	13.1371	12.0353	NNU_06602-RA
NNU_06603-RA	16.9432	17.1316	16.9753	16.5069	16.5848	16.5407	15.7297	15.7794	15.7107	15.5391	15.4352	15.4455	15.6181	15.7783	15.7613	NNU_06603-RA
NNU_06604-RA	16.9194	17.004	16.8335	16.4727	16.5288	16.3202	15.519	15.4668	15.5604	15.362	15.2332	15.127	15.3488	15.4192	15.1926	NNU_06604-RA
NNU_06608-RA	15.1725	14.0027	14.4548	13.2173	15.8728	14.6294	15.3488	15.3362	14.171	15.0971	14.7385	15.5716	15.8661	14.7924	15.7583	NNU_06608-RA
NNU_06617-RA	16.1	16.1776	16.0589	16.7306	16.9515	16.8751	16.9021	17.0138	17.0269	17.1321	17.0917	16.8651	17.3191	17.4485	17.5664	NNU_06617-RA
NNU_06632-RA	17.5125	17.6224	17.4148	17.1693	17.407	17.2988	16.3891	16.5719	16.5189	16.1491	16.3875	16.2474	16.5852	16.5427	16.6667	NNU_06632-RA
NNU_06638-RA	13.7873	13.4256	13.3251	13.7561	14.0891	14.0235	13.5913	13.7544	13.4547	13.612	13.2021	13.3713	13.6883	13.7115	13.5964	NNU_06638-RA
NNU_06639-RA	14.9221	14.4354	14.2711	15.375	15.3654	15.244	15.9568	16.0848	15.8282	15.9432	15.9812	16.1094	15.8924	16.0018	16.0515	NNU_06639-RA
NNU_06642-RA	12.8641	12.5256	12.9967	12.9436	12.6691	12.7369	13.1811	12.7057	13.7094	13.1188	12.7461	13.853	13.074	12.9134	12.9363	NNU_06642-RA
NNU_06647-RA	13.5079	13.8901	13.2282	13.8701	14.0328	14.3361	13.7147	14.1953	13.8244	13.3409	13.7894	13.4692	NA	NA	12.9157	NNU_06647-RA
NNU_06648-RA	15.0862	14.7704	14.2583	13.8459	14.0468	13.831	NA	NA	NA	NA	NA	NA	NA	NA	NA	NNU_06648-RA
NNU_06650-RA	13.9745	14.1531	14.0885	13.6722	13.7907	13.8133	13.1573	13.3269	13.3295	13.3807	12.6066	13.3621	13.5883	13.3517	13.1007	NNU_06650-RA
NNU_06660-RA	15.642	15.8758	15.754	16.0151	16.1161	16.0636	15.158	15.3693	15.1876	14.8455	15.3695	15.1005	15.8309	15.7707	15.8336	NNU_06660-RA
NNU_06664-RA	14.9004	15.0235	14.8837	15.403	15.5034	15.4219	15.1272	14.9203	15.0113	15.1885	15.1653	15.0281	15.5863	15.3721	15.5127	NNU_06664-RA
NNU_06665-RA	14.7122	14.6341	14.5568	14.8516	14.7212	14.9152	15.6758	15.8114	15.764	16.1472	16.1298	16.2367	16.012	16.2724	16.1085	NNU_06665-RA
NNU_06666-RA	15.7466	15.8102	15.8959	15.7382	15.5382	15.5361	15.1205	15.1729	15.0103	14.9005	14.5525	14.6008	14.6505	14.2474	14.5278	NNU_06666-RA
NNU_06667-RA	15.3926	15.4236	15.2949	16.4502	16.2723	16.579	16.5996	16.4195	16.2791	16.543	16.7727	16.6476	15.3192	15.5548	15.5953	NNU_06667-RA
NNU_06671-RA	16.3527	16.5177	15.9643	16.4256	16.2691	16.1149	15.7961	15.7821	15.7975	15.5252	15.3451	15.6738	15.5853	15.4352	15.5894	NNU_06671-RA
NNU_06674-RA	13.6653	13.5561	13.3504	13.0439	13.5668	13.4088	12.289	12.6501	12.4791	12.103	11.4402	12.1194	NA	12.416	12.1538	NNU_06674-RA
NNU_06675-RA	20.7287	20.7032	20.6596	20.5181	20.656	20.6351	19.7786	19.907	19.918	19.5719	19.5179	19.6048	20.0587	20.0913	19.9665	NNU_06675-RA
NNU_06678-RA	15.9155	16.0175	16.0182	15.8961	15.9695	15.7137	15.9952	16.0731	15.9591	16.1811	15.8074	15.7285	16.1908	16.2403	15.9724	NNU_06678-RA
NNU_06679-RA	14.6842	14.8589	14.7495	14.9251	14.9684	14.8438	14.9609	14.9724	15.0707	14.9968	15.0026	15.1188	14.6177	14.3452	14.8256	NNU_06679-RA
NNU_06681-RA	21.5287	21.4981	21.2888	21.2458	21.3447	21.4671	21.3247	21.2564	21.2742	21.2687	21.2207	21.2417	21.2892	21.3043	21.2138	NNU_06681-RA;NNU_18201-RA
NNU_06683-RA	19.9076	20.0304	20.1449	20.1361	19.8505	19.9085	19.6178	19.7268	19.6361	19.6983	19.4173	19.5455	18.9612	19.214	18.9649	NNU_06683-RA
NNU_06684-RA	21.9173	21.943	21.9071	22.0386	22.2591	22.1476	21.8351	21.7993	21.7337	21.6701	21.7741	21.7744	22.0603	22.1348	21.9984	NNU_06684-RA
NNU_06689-RA	13.3845	NA	NA	12.7319	13.3857	13.4024	12.9264	NA	12.6058	12.9226	NA	NA	12.7922	NA	12.5996	NNU_06689-RA
NNU_06699-RA	15.5308	15.4965	15.5238	15.7756	15.6792	15.7499	16.5972	16.7572	16.5867	17.2291	17.5133	17.6855	18.1266	17.9239	18.2128	NNU_06699-RA
NNU_06708-RA	17.0708	17.0322	15.787	16.5505	15.7919	16.0172	14.7162	14.57	14.8955	15.2272	15.1266	15.1396	14.1669	13.2969	13.4971	NNU_06708-RA
NNU_06710-RA	17.7055	17.7016	17.4637	17.2838	17.2135	17.2008	16.5179	16.4771	16.8534	16.502	16.354	16.462	16.6655	16.6195	16.7428	NNU_06710-RA
NNU_06711-RA	19.9658	19.9807	19.8436	20.2497	20.3453	20.3626	20.9039	20.8652	20.8373	21.0945	20.9347	21.0277	20.5217	20.4148	20.5859	NNU_06711-RA
NNU_06712-RA	15.0757	14.9389	16.1406	14.9551	15.0112	14.7305	14.1283	14.6723	15.4132	14.4502	16.4982	16.1224	16.97	17.6693	17.4223	NNU_06712-RA
NNU_06714-RA	13.0346	13.1618	13.0481	13.4341	13.4063	13.4808	13.1705	13.2517	13.1609	13.2505	13.1912	12.9169	14.3246	14.4763	14.2659	NNU_06714-RA
NNU_06718-RA	19.6738	19.8627	19.7373	19.9406	20.0864	19.9397	20.3112	20.4122	20.3663	19.8733	19.7152	19.8571	19.7855	19.9102	19.8978	NNU_06718-RA
NNU_06732-RA	9.82893	10.4315	NA	10.008	9.88061	10.1564	9.86949	9.98486	9.78501	NA	9.97218	9.48659	NA	8.93222	NA	NNU_06732-RA
NNU_06735-RA	16.521	16.3802	16.0187	16.6931	16.5977	16.251	16.8444	16.8538	16.8499	16.6792	16.9885	17.068	16.3914	16.6489	16.2862	NNU_06735-RA
NNU_06738-RA	18.4853	18.4148	18.5395	18.757	18.7433	18.8075	18.8885	18.8206	18.9954	19.1348	19.2616	19.171	19.8613	19.9971	19.8363	NNU_06738-RA
NNU_06741-RA	14.758	15.152	14.5702	14.807	14.7246	14.682	13.8904	14.2458	14.159	13.9073	13.8726	14.1922	14.6323	14.8611	14.7048	NNU_06741-RA
NNU_06751-RA	15.8957	16.409	15.8118	16.2703	15.9889	16.1413	14.9099	15.1933	15.2316	15.3091	15.2214	15.1474	15.1592	15.1008	14.4263	NNU_06751-RA
NNU_06755-RA	15.7199	15.6557	16.0865	NA	15.2726	NA	15.3907	14.6556	14.5442	15.3322	15.2669	14.8863	15.7113	15.3525	15.7004	NNU_06755-RA
NNU_06757-RA	13.0701	12.7468	12.5589	NA	11.9684	NA	NA	NA	NA	NA	NA	NA	NA	NA	NA	NNU_06757-RA
NNU_06761-RA	17.3155	17.368	17.1872	17.336	17.2121	17.1369	17.1047	17.0745	16.9921	17.0859	17.0866	17.2485	17.0716	17.142	17.0933	NNU_06761-RA
NNU_06764-RA	15.7098	15.9584	15.8591	15.7877	15.8811	15.8626	15.9776	15.8393	15.8557	15.7073	15.8653	15.9919	15.7368	15.6742	15.747	NNU_06764-RA
NNU_06766-RA	16.4344	16.2862	16.0995	16.4377	16.3814	16.5161	16.4112	16.2889	16.3983	16.247	16.293	16.4492	16.1463	16.05	16.072	NNU_06766-RA
NNU_06767-RA	17.4193	17.276	17.1954	17.321	17.3481	17.2242	17.334	17.3742	17.3544	17.1657	17.35	17.3972	16.2694	16.6158	16.4151	NNU_06767-RA
NNU_06768-RA	14.4414	14.4592	14.4985	14.338	14.434	14.5981	14.0158	14.0792	14.4095	13.8764	13.8535	14.1032	13.7474	13.8932	14.0103	NNU_06768-RA
NNU_06769-RA	15.907	15.5561	15.7022	15.8919	15.9275	16.0316	15.5865	15.7639	15.7056	15.7514	15.5866	15.6784	14.5082	14.2707	14.587	NNU_06769-RA
NNU_06770-RA	14.912	14.9037	14.9033	15.0109	15.3218	14.8337	14.7143	14.9471	14.6136	14.7526	14.4745	14.8243	14.8286	14.7226	14.6231	NNU_06770-RA
NNU_06773-RA	14.7237	14.4642	14.8161	14.1779	13.9177	13.7127	13.2531	12.3336	13.028	NA	12.0586	12.6473	13.7259	13.306	NA	NNU_06773-RA
NNU_06777-RA	17.5606	17.8056	17.7196	17.6387	17.5015	17.6588	17.7233	17.8188	17.8466	17.5719	17.5666	17.5245	17.1727	17.0006	17.1014	NNU_06777-RA
NNU_06778-RA	12.3535	NA	NA	11.7419	11.8479	12.2572	11.0983	11.6765	10.9504	11.6283	NA	NA	13.1249	12.6395	12.6594	NNU_06778-RA
NNU_06780-RA	20.4159	20.5087	20.322	20.7801	20.8458	20.7577	21.1294	21.0393	21.1045	21.3695	21.1702	21.3886	21.4722	21.5087	21.6619	NNU_06780-RA
NNU_06781-RA	16.4963	16.6493	16.4084	16.562	16.4608	16.2553	16.1609	16.1581	16.1608	16.2377	15.9637	16.3224	16.2733	16.1932	16.2416	NNU_06781-RA
NNU_06782-RA	15.0754	15.6692	14.3497	15.6874	14.1318	14.8192	15.0937	14.6279	14.0427	14.4796	14.9271	15.0429	14.4781	15.1517	14.7591	NNU_06782-RA
NNU_06785-RA	20.95	20.8997	20.8151	21.2994	21.3871	21.3084	21.0728	21.1662	21.3017	21.204	21.1887	21.2492	20.5404	20.5942	20.6021	NNU_06785-RA
NNU_06786-RA	17.6409	17.6851	17.6197	17.7753	17.6896	17.6113	17.0835	17.1718	16.7889	16.9999	17.1114	16.9156	17.4359	17.4053	17.3498	NNU_06786-RA
NNU_06787-RA	13.7165	13.6304	13.4498	13.4623	13.3141	13.3841	NA	NA	NA	NA	NA	NA	NA	NA	NA	NNU_06787-RA
NNU_06790-RA	18.2802	18.1225	18.2266	18.1555	18.4533	18.3415	18.3975	18.0018	17.7839	17.9922	17.7203	17.9246	17.4166	17.6297	17.7916	NNU_06790-RA
NNU_06791-RA	15.2238	15.1979	14.7704	14.9483	14.9135	14.8475	14.5786	14.3214	14.6232	13.8763	14.1005	14.0192	14.0746	14.1395	14.4845	NNU_06791-RA
NNU_06799-RA	13.5097	13.4682	13.2802	13.5323	13.359	13.498	13.2468	13.3472	13.3241	13.3911	14.6305	13.1287	13.3977	13.0787	13.1496	NNU_06799-RA
NNU_06804-RA	14.893	14.0599	NA	NA	14.0028	NA	14.5184	14.7909	14.9111	14.5281	14.6185	14.2061	14.1075	14.7682	NA	NNU_06804-RA
NNU_06810-RA	17.685	17.513	17.4058	17.4495	17.5639	17.3849	17.1089	17.1629	17.063	17.1459	17.1417	17.1673	16.6319	16.857	16.8587	NNU_06810-RA
NNU_06816-RA	14.2681	14.6461	14.2913	14.3799	14.2855	14.2816	14.1171	14.1819	14.0985	13.8881	14.0728	14.3248	13.7824	13.9064	14.0936	NNU_06816-RA
NNU_06817-RA	19.2519	19.2515	19.1743	19.1996	19.4934	19.2871	19.7418	19.7964	19.6274	19.4166	19.5118	19.5479	19.0689	19.1918	19.2906	NNU_06817-RA
NNU_06820-RA	13.1322	12.8136	13.3957	13.1045	13.0338	12.8875	12.368	12.6461	12.1159	12.6794	12.5232	12.7032	13.2223	13.5536	13.4492	NNU_06820-RA
NNU_06823-RA	15.5776	15.9784	15.6513	16.7825	16.826	16.794	16.7164	16.5624	16.4875	17.1445	17.2456	17.1128	17.8696	18.0091	17.7964	NNU_06823-RA
NNU_06824-RA	NA	NA	NA	NA	NA	NA	NA	NA	12.2003	NA	NA	12.5548	12.8281	13.1915	13.6154	NNU_06824-RA
NNU_06830-RA	16.7117	16.5153	16.4353	17.0212	17.0384	17.1706	17.7199	17.8724	17.8208	16.9829	17.1523	16.9283	13.2274	13.0876	13.2253	NNU_06830-RA
NNU_06836-RA	14.7746	14.8112	14.983	14.841	14.9224	14.7515	14.757	14.4431	14.2449	13.9486	14.4952	14.4706	14.5278	14.6626	15.008	NNU_06836-RA
NNU_06842-RA	10.0779	10.2319	NA	11.4356	10.9868	11.81	11.4352	12.0544	NA	11.5164	11.6142	11.8853	10.8814	11.5284	11.5097	NNU_06842-RA
NNU_06849-RA	17.6347	17.9367	17.7769	17.6498	17.5521	17.831	17.1076	17.1337	17.1665	16.7854	16.679	16.8251	17.5915	17.8387	17.8387	NNU_06849-RA
NNU_06850-RA	NA	NA	10.33	NA	NA	NA	12.6977	NA	12.5718	12.9704	13.0246	12.9044	NA	NA	NA	NNU_06850-RA
NNU_06853-RA	14.6871	14.9205	14.75	14.2397	14.685	14.4318	NA	13.5699	12.2215	11.7247	NA	12.239	13.8594	13.9506	13.8956	NNU_06853-RA
NNU_06854-RA	15.5653	15.6381	15.5687	15.5818	15.5267	15.5584	15.3021	15.4241	15.095	15.1593	15.0296	15.0641	16.5302	16.5897	16.7151	NNU_06854-RA;NNU_15312-RA
NNU_06856-RA	15.1537	15.04	15.2148	15.249	14.9749	14.8945	14.8797	14.7625	14.3336	14.7008	14.4686	13.9699	14.0143	14.3733	14.1711	NNU_06856-RA
NNU_06863-RA	13.9506	13.9817	13.7351	14.0641	13.9781	13.814	13.7711	13.619	13.7645	13.3804	13.944	13.2592	12.5661	13.0258	8.74832	NNU_06863-RA
NNU_06864-RA	16.0415	15.8149	15.9472	16.4372	15.9388	16.099	15.7521	15.9891	16.3738	15.5128	15.7486	16.087	14.9565	14.8701	14.9802	NNU_06864-RA
NNU_06866-RA	13.3556	13.7995	14.2105	14.1162	13.9926	13.6777	14.0428	14.4248	13.5419	13.9177	13.7415	13.9738	12.5896	12.3657	12.1612	NNU_06866-RA
NNU_06869-RA	13.5575	13.2953	14.4348	13.4346	13.8427	13.7289	13.5138	13.6598	13.7614	13.5939	13.578	13.8605	14.6184	14.437	14.1556	NNU_06869-RA
NNU_06872-RA	18.0041	18.1183	18.0333	18.091	17.9586	18.0014	18.0196	18.1169	18.066	18.0704	17.9695	18.0602	17.8464	17.9559	17.8915	NNU_06872-RA
NNU_06873-RA	16.1026	16.053	16.0077	16.466	16.4075	16.3442	15.961	15.8901	15.8871	16.1524	16.0347	16.2614	16.6607	16.5874	16.8411	NNU_06873-RA
NNU_06882-RA	15.9292	15.8746	15.6207	15.7119	15.4876	15.575	15.0959	15.4389	15.0371	14.3874	14.3481	15.2544	15.5064	15.0489	15.4249	NNU_06882-RA
NNU_06891-RA	14.9653	15.3504	15.1425	13.3998	14.5694	13.6345	NA	NA	NA	NA	NA	NA	NA	14.1808	NA	NNU_06891-RA
NNU_06893-RA	NA	NA	NA	11.2907	11.8092	NA	12.4998	NA	12.2966	12.5041	12.5265	12.2289	13.3196	13.5149	13.6695	NNU_06893-RA
NNU_06894-RA	21.0238	21.1137	21.1241	21.0048	21.0368	21.0209	20.9666	20.9656	20.8483	21.082	20.892	20.727	21.3062	21.3501	21.2801	NNU_06894-RA
NNU_06895-RA	19.5886	19.4212	19.4921	19.5519	19.6057	19.4059	19.755	19.6077	19.7646	19.3584	19.0643	19.3054	19.8394	19.7517	19.9122	NNU_06895-RA
NNU_06899-RA	12.969	13.1091	NA	NA	NA	11.5012	NA	12.7834	13.2528	12.726	NA	12.4925	12.0199	11.4859	NA	NNU_06899-RA
NNU_06902-RA	14.689	14.1705	14.9006	15.1253	15.0029	14.949	14.9962	14.8149	15.0017	16.8878	16.7229	16.746	15.4333	15.4922	15.4884	NNU_06902-RA
NNU_06904-RA	13.5295	13.7184	12.6071	13.2475	12.7235	13.1958	12.6132	12.2617	12.0879	12.5929	13.0124	13.2065	13.1014	12.4729	13.1804	NNU_06904-RA
NNU_06905-RA	14.098	14.0625	14.0348	14.1987	14.1075	14.2482	14.0922	14.0944	14.0697	14.421	14.1125	13.9851	14.4439	14.3293	14.6328	NNU_06905-RA
NNU_06910-RA	15.3359	15.4771	15.1136	14.8037	15.0415	15.0169	13.6007	13.8653	13.73	13.921	13.3401	13.6429	13.3876	13.4374	13.7455	NNU_06910-RA
NNU_06913-RA	NA	NA	NA	NA	NA	NA	NA	NA	NA	NA	NA	NA	17.3228	17.7272	17.7315	NNU_06913-RA
NNU_06919-RA	14.0305	14.0381	13.8831	14.1334	14.1573	14.1811	13.1171	13.2407	13.1642	12.7846	13.0918	13.6325	14.0964	14.1411	14.1064	NNU_06919-RA
NNU_06920-RA	15.088	15.1428	14.9858	15.1506	15.2403	15.1497	15.8985	15.7663	15.7621	15.8861	15.6325	15.7269	14.3439	14.3473	14.3134	NNU_06920-RA
NNU_06923-RA	13.718	13.629	14.0026	12.897	13.5242	13.357	13.1655	13.0964	12.7923	11.856	11.9174	13.4184	13.7398	13.5674	13.8799	NNU_06923-RA
NNU_06926-RA	15.6481	15.5819	15.6102	15.2573	14.8942	15.3467	14.9398	14.4652	14.9514	14.4721	14.3916	14.7419	14.228	14.3013	14.3482	NNU_06926-RA
NNU_06929-RA	13.4871	13.5933	13.3628	14.5658	13.9903	14.1085	14.4652	14.3409	14.2316	15.0206	14.7046	14.4104	15.0309	14.4949	15.1677	NNU_06929-RA
NNU_06930-RA	15.6757	15.5878	15.3724	15.5937	15.5994	15.4675	15.1768	15.0027	15.1272	15.0085	14.4045	14.9051	14.2242	14.4529	14.3389	NNU_06930-RA
NNU_06935-RA	14.2306	14.0325	13.7095	13.7886	14.1832	13.931	14.1394	13.9029	14.1849	14.3356	14.3721	14.4476	13.5017	13.0624	NA	NNU_06935-RA
NNU_06944-RA	12.7241	13.1609	12.4856	12.4697	12.356	12.6599	NA	11.9069	NA	NA	NA	NA	NA	NA	NA	NNU_06944-RA
NNU_06951-RA	14.4218	14.7452	14.0937	14.2859	14.1934	14.5383	15.0237	14.0449	14.3394	14.0912	14.2601	14.5077	14.4912	15.1476	14.8192	NNU_06951-RA
NNU_06953-RA	NA	NA	NA	NA	NA	NA	NA	NA	NA	9.71099	9.43098	10.2795	NA	10.0832	9.76133	NNU_06953-RA
NNU_06954-RA	12.7335	12.9128	12.5061	NA	NA	NA	NA	NA	NA	NA	NA	NA	NA	12.63	NA	NNU_06954-RA
NNU_06960-RA	15.3917	15.1495	15.1202	14.4911	14.5306	14.8681	14.394	13.7698	13.9407	13.287	13.6975	13.7331	14.432	14.3328	14.135	NNU_06960-RA
NNU_06964-RA	14.9576	NA	15.2839	NA	14.6755	NA	14.5934	14.1193	14.5443	14.4825	14.5135	14.2331	14.8224	15.0174	14.6208	NNU_06964-RA
NNU_06967-RA	12.3751	12.6017	13.6598	12.0836	12.3024	11.9454	NA	11.8478	11.7804	NA	NA	11.9707	12.3286	NA	NA	NNU_06967-RA
NNU_06970-RA	15.5187	15.0918	15.0909	14.4166	14.7193	14.4748	13.6179	12.9408	13.3915	NA	NA	NA	13.7376	13.6174	13.331	NNU_06970-RA
NNU_06974-RA	13.4295	13.3779	13.2151	13.3185	12.9792	13.7312	14.1986	13.9817	12.4371	12.7725	13.7683	13.9047	14.1482	14.2788	13.9879	NNU_06974-RA
NNU_06975-RA	NA	NA	NA	NA	NA	11.9808	12.8467	NA	12.5413	14.4374	14.0359	13.2884	13.2799	13.3433	14.136	NNU_06975-RA
NNU_06977-RA	17.5856	17.59	17.6874	17.8234	17.758	17.7092	18.2869	18.2703	18.3113	17.9833	17.9571	17.8667	17.5985	17.665	17.605	NNU_06977-RA
NNU_06981-RA	NA	NA	NA	NA	NA	NA	NA	NA	NA	12.2311	12.1814	11.6038	11.2827	12.2384	12.0882	NNU_06981-RA
NNU_06985-RA	14.5582	14.7348	14.9815	15.3537	15.379	15.2061	15.1616	15.2876	14.7284	14.6543	15.0493	15.0503	15.0659	15.3106	15.2385	NNU_06985-RA
NNU_06988-RA	17.2729	17.1931	17.0786	16.8026	16.8363	16.8853	16.4506	16.4495	16.4887	16.1973	16.1123	16.1332	15.8532	15.913	16.0153	NNU_06988-RA
NNU_06991-RA	15.3321	15.1871	15.3081	15.1313	15.3468	15.0964	15.2925	15.4229	15.2205	15.5493	15.2929	15.4879	15.9737	16.0893	16.2188	NNU_06991-RA
NNU_06998-RA	13.9359	13.859	13.8076	14.8	14.8038	14.7164	15.4646	15.3507	15.6033	15.2985	14.9079	15.0946	14.6626	14.896	14.9393	NNU_06998-RA
NNU_07000-RA	NA	12.9652	NA	13.3036	13.0406	13.772	14.3827	14.1643	14.3271	13.522	13.3777	13.7036	14.6915	14.5667	14.8718	NNU_07000-RA
NNU_07002-RA	13.2102	13.1468	13.033	13.7628	13.6542	13.6939	14.4482	14.4072	14.1331	14.9478	14.5552	14.5397	14.8851	15.0078	14.8633	NNU_07002-RA
NNU_07003-RA	12.5555	12.8549	12.3715	12.4049	12.6169	12.2681	12.3335	12.6352	12.5806	13.3612	13.0121	13.5822	12.8363	12.8654	12.7894	NNU_07003-RA
NNU_07007-RA	14.9897	14.9989	14.8823	14.8446	14.7384	14.6813	14.5705	14.5122	14.7202	14.5191	14.6579	14.5427	14.1423	14.2279	14.3879	NNU_07007-RA
NNU_07008-RA	14.6538	14.6095	13.8483	14.8266	14.3974	14.0482	14.4294	13.9415	14.0481	13.94	13.2747	13.706	NA	13.6691	13.6238	NNU_07008-RA
NNU_07009-RA	18.5618	18.6444	18.4378	18.5759	18.562	18.6335	18.5664	18.7278	18.7286	18.8238	18.8494	18.7752	19.1234	19.1316	19.0245	NNU_07009-RA
NNU_07016-RA	19.3409	19.3964	19.3721	19.1431	19.3756	19.399	19.4403	19.5506	19.5878	19.3483	19.3213	19.3383	19.14	19.2401	19.2259	NNU_07016-RA
NNU_07018-RA	17.6194	18.2762	18.2529	18.0916	18.2741	18.4696	18.2389	18.6965	18.3803	18.2973	18.1839	18.5121	17.828	18.0043	17.6523	NNU_07018-RA
NNU_07021-RA	21.219	21.1589	21.1806	21.2844	21.2569	20.9418	20.9829	20.8918	20.9413	20.7513	20.7116	20.7763	20.9013	20.8739	21.1195	NNU_07021-RA
NNU_07022-RA	18.7854	18.4302	19.0816	18.4587	18.4258	18.5436	18.4496	18.5858	18.6632	18.5076	18.409	18.5125	18.1084	18.0354	17.4449	NNU_07022-RA
NNU_07023-RA	16.1392	16.2315	15.9755	15.9222	15.9472	15.7946	15.9405	15.6098	15.7355	15.4697	15.5107	15.5785	15.4963	15.7956	15.6948	NNU_07023-RA
NNU_07024-RA	15.8846	15.7649	15.5006	15.6904	15.9212	15.9292	15.796	15.6973	15.6336	15.4699	15.4709	15.6056	13.9863	14.1238	13.7889	NNU_07024-RA
NNU_07026-RA	17.5679	17.6309	17.6104	17.5025	17.3744	17.5045	16.821	17.0011	16.8266	16.7776	16.6366	16.7707	16.1153	16.2101	16.2769	NNU_07026-RA
NNU_07031-RA	18.8456	18.657	18.6408	18.8745	18.9796	18.8064	18.8177	19.0026	18.8268	19.0456	18.935	19.0026	19.1116	18.9988	19.0568	NNU_07031-RA
NNU_07034-RA	13.8952	13.9703	13.9407	13.2159	13.5548	13.4163	12.8649	13.1447	12.9258	12.9133	12.9019	12.8709	12.9116	12.9068	13.1495	NNU_07034-RA
NNU_07042-RA	19.8775	19.6052	19.3436	19.6881	19.7885	19.6129	19.5888	19.9022	19.553	18.9454	19.0802	19.1229	18.9395	18.4905	18.5067	NNU_07042-RA
NNU_07043-RA	14.241	14.33	14.1998	14.2489	14.1933	14.4121	15.1005	14.999	15.0877	14.7113	14.4405	14.646	14.3231	14.2737	14.3539	NNU_07043-RA
NNU_07045-RA	21.0989	21.1778	20.9227	20.8633	20.7385	20.6458	20.4052	20.2845	20.2039	20.1633	20.1286	20.135	20.2886	20.4642	20.6136	NNU_07045-RA
NNU_07055-RA	13.8942	13.7132	13.5589	13.5353	13.7473	13.5512	13.3684	12.8055	13.3807	13.0575	12.8406	13.092	12.1153	13.0992	12.6679	NNU_07055-RA;NNU_24973-RA
NNU_07064-RA	16.0397	15.993	15.8248	16.0834	16.0752	16.0933	15.9653	15.9528	15.6848	16.2004	15.7816	16.2064	15.698	15.8515	15.8954	NNU_07064-RA
NNU_07065-RA	14.1234	13.5267	14.0167	12.5903	13.6591	13.3038	12.4794	13.4756	12.8029	12.3553	NA	13.1101	12.6438	11.623	13.1346	NNU_07065-RA
NNU_07067-RA	17.4097	17.2985	17.5433	17.784	17.6968	17.8203	18.2407	18.1065	18.0972	18.1626	18.1854	18.0977	19.2754	19.3674	19.3028	NNU_07067-RA
NNU_07068-RA	16.3154	16.1242	16.3341	16.8027	16.7925	16.8025	17.1919	17.0975	17.1441	17.0585	17.0559	17.009	18.2368	18.2824	18.1393	NNU_07068-RA
NNU_07070-RA	20.0433	19.9889	20.1146	21.623	21.5756	21.6364	22.4597	22.3819	22.4117	22.6375	22.4914	22.5616	22.1047	22.0679	22.0776	NNU_07070-RA
NNU_07073-RA	18.5387	18.5325	18.4555	18.8296	18.8487	18.6992	18.8116	18.9064	18.6961	18.6658	18.8049	18.9759	19.2286	19.0215	19.1753	NNU_07073-RA
NNU_07075-RA	14.3993	14.3667	14.4495	14.1241	13.5738	13.9897	NA	13.2255	NA	13.8463	13.8262	13.207	13.9034	13.8219	13.296	NNU_07075-RA
NNU_07078-RA	14.5746	14.8849	14.6563	NA	14.8418	14.0425	NA	14.2746	NA	NA	NA	NA	15.4206	15.4281	15.5803	NNU_07078-RA
NNU_07084-RA	13.4718	13.5538	14.6946	14.0363	13.8147	13.2698	12.8658	NA	12.8467	12.7865	NA	NA	13.2824	13.4715	13.6064	NNU_07084-RA
NNU_07086-RA	15.2233	15.3422	15.0348	15.5705	15.4305	15.5496	15.736	15.6634	15.7048	15.8524	15.8389	15.9593	15.3194	15.3802	15.3431	NNU_07086-RA
NNU_07087-RA	13.2164	12.5289	12.669	11.92	12.6923	NA	NA	NA	12.1542	12.0047	NA	12.5609	13.5123	12.6263	11.9228	NNU_07087-RA
NNU_07092-RA	14.7111	14.926	14.769	14.5671	14.4503	14.5855	13.7825	13.5644	13.8822	13.3208	13.6228	13.0856	12.7179	12.744	13.083	NNU_07092-RA;NNU_25014-RA
NNU_07098-RA	16.3194	16.4614	16.3479	15.9532	15.8855	16.0795	15.0845	15.1888	15.2329	14.7291	15.0307	14.9857	14.9451	14.5804	14.9096	NNU_07098-RA
NNU_07099-RA	16.8403	16.7218	16.7766	16.6889	16.3252	16.5389	15.9604	15.8616	16.1136	16.0816	16.1	NA	NA	NA	15.8558	NNU_07099-RA
NNU_07106-RA	15.1447	15.2744	15.2776	15.164	15.1053	15.1704	14.5868	14.4675	14.5907	14.4018	14.6631	14.3294	15.0545	14.9917	14.9211	NNU_07106-RA
NNU_07109-RA	14.3986	14.2048	13.9909	14.6232	14.6768	14.6448	15.031	14.9636	15.2075	15.3219	14.9666	14.8735	15.7152	15.8036	15.8778	NNU_07109-RA
NNU_07115-RA	18.3706	18.4344	18.207	18.7624	18.6887	18.8943	18.7529	18.8739	18.9525	19.0941	18.7054	19.0384	18.5735	18.698	18.5296	NNU_07115-RA
NNU_07118-RA	16.8849	16.9811	16.8682	16.7906	17.0673	16.9727	17.2884	17.4787	17.3555	17.1541	17.2145	17.2497	18.2249	18.0682	18.1404	NNU_07118-RA
NNU_07122-RA	20.3181	20.3759	20.283	20.8183	20.6862	20.8088	21.2105	21.2588	21.1154	21.6858	21.6304	21.5187	21.2711	21.1238	21.4316	NNU_07122-RA
NNU_07123-RA	19.4041	19.2699	19.1102	19.5363	19.6714	19.7136	20.3334	20.3758	20.3843	20.2914	20.2537	20.3431	19.9597	19.9452	20.105	NNU_07123-RA
NNU_07124-RA	19.3814	19.2344	19.4372	19.6517	19.425	19.4698	19.535	19.6922	19.4542	19.3127	19.2728	19.3246	19.5549	19.5842	19.4894	NNU_07124-RA
NNU_07130-RA	NA	NA	11.5048	NA	NA	NA	NA	NA	NA	NA	10.9557	11.6159	12.3693	11.8881	11.8548	NNU_07130-RA
NNU_07138-RA	12.9443	13.2212	12.6052	13.208	12.8728	11.8701	13.362	13.4893	13.5222	13.1285	13.2275	13.0097	12.7364	13.0084	13.1329	NNU_07138-RA;NNU_25068-RA
NNU_07144-RA	15.9603	15.8349	15.8276	15.946	15.839	15.8066	15.2186	15.2857	15.1934	14.934	15.0117	15.1648	15.4892	15.6506	15.7328	NNU_07144-RA
NNU_07145-RA	17.9173	17.8134	17.9939	17.6968	17.6408	17.6857	17.3911	17.4726	17.5452	17.3834	17.3652	17.3531	17.5718	17.7007	17.5298	NNU_07145-RA
NNU_07148-RA	15.0931	15.1663	15.0136	14.7937	12.8563	15.0606	14.7146	14.5206	14.4625	14.2166	14.2937	14.4184	14.2975	14.5926	14.6388	NNU_07148-RA
NNU_07153-RA	NA	NA	NA	NA	NA	NA	15.7544	15.3193	15.6997	14.6092	14.303	14.3358	NA	NA	NA	NNU_07153-RA
NNU_07154-RA	NA	13.7571	13.594	NA	NA	NA	NA	13.6772	NA	12.9888	NA	NA	13.5698	13.3399	14.0991	NNU_07154-RA
NNU_07157-RA	14.636	14.7749	14.6872	14.8642	14.7089	14.685	14.5705	14.5296	14.3815	13.8408	14.1466	14.0704	13.7288	12.8669	13.2651	NNU_07157-RA
NNU_07160-RA	13.6179	13.0255	12.9898	13.0524	13.1529	12.9656	NA	NA	13.077	12.9591	NA	12.9941	14.2215	14.096	13.99	NNU_07160-RA
NNU_07165-RA	17.0458	17.0085	16.9679	18.2545	18.3627	18.3149	17.1976	17.5291	17.4991	17.1997	17.2833	17.5021	17.0679	17.1498	17.4764	NNU_07165-RA
NNU_07167-RA	NA	12.9155	NA	12.78	12.3052	12.9111	12.4145	12.8298	12.8302	13.5355	13.4564	13.1572	13.2894	12.9129	13.3184	NNU_07167-RA
NNU_07173-RA	13.9973	13.4235	13.9892	13.0586	13.2824	13.3053	NA	12.4188	NA	12.4334	NA	12.3819	NA	NA	NA	NNU_07173-RA
NNU_07177-RA	14.0686	13.2244	13.9044	13.0989	NA	13.4066	15.3368	15.2939	15.4553	15.7109	15.9716	15.6822	13.9004	14.7358	14.2876	NNU_07177-RA
NNU_07178-RA	19.2024	19.2637	19.1027	19.4457	19.3368	19.3379	19.3882	19.4666	19.3085	19.0469	18.8492	19.0267	18.7032	18.6449	18.7717	NNU_07178-RA
NNU_07181-RA	13.8168	14.6147	13.8636	13.8279	13.6857	14.0407	12.929	12.8571	12.4684	12.4227	11.991	12.4079	12.9645	12.4579	12.8264	NNU_07181-RA
NNU_07183-RA	15.4588	15.4155	15.9134	16.093	15.7771	15.2178	14.38	14.5348	15.0813	14.6878	14.5017	14.7909	14.1384	13.8622	13.9246	NNU_07183-RA
NNU_07184-RA	NA	NA	NA	NA	NA	NA	NA	NA	NA	NA	NA	12.2356	14.3342	14.2713	14.4469	NNU_07184-RA
NNU_07187-RA	NA	NA	NA	12.3135	12.3494	12.2519	16.2679	16.4456	16.405	16.9819	16.8825	16.4765	16.8629	16.9757	17.294	NNU_07187-RA
NNU_07191-RA	11.435	12.2962	14.0658	12.0905	11.81	11.3278	10.9823	11.0933	10.9515	10.8656	10.997	11.045	11.1346	11.0676	11.073	NNU_07191-RA
NNU_07195-RA	14.6186	14.6296	14.0695	14.6935	14.6616	14.583	14.3188	14.1826	14.2801	14.027	13.9445	14.1364	13.4126	14.0837	13.4154	NNU_07195-RA
NNU_07196-RA	15.8393	15.9172	15.7347	15.7587	15.8201	15.5888	14.8583	14.9906	14.6554	15.0768	14.8234	15.2869	14.5143	14.8711	14.7984	NNU_07196-RA
NNU_07197-RA	18.1142	18.0125	18.2035	18.6774	18.6574	18.5975	18.9841	18.8944	19.0301	19.0592	19.1437	19.1293	19.0592	19.0549	19.0441	NNU_07197-RA
NNU_07200-RA	16.8765	16.9478	16.9955	17.4497	17.4243	17.523	19.0148	19.1215	19.2952	19.4279	19.2275	19.114	16.3942	16.6229	16.7397	NNU_07200-RA
NNU_07201-RA	19.0493	19.1059	19.1194	19.4518	19.4334	19.3683	18.9239	19.008	18.9402	18.8936	18.8696	19.0766	20.0988	20.2202	20.0588	NNU_07201-RA
NNU_07203-RA	22.4111	22.4382	22.5524	22.582	22.5353	22.7219	22.9582	22.8578	22.928	23.0383	23.1445	23.0279	22.6305	22.6942	22.6054	NNU_07203-RA
NNU_07206-RA	18.9024	19.1337	18.9905	18.9785	19.0747	18.8657	18.6813	18.7052	18.6187	18.6953	18.6208	18.7074	18.8225	18.9609	18.9318	NNU_07206-RA
NNU_07207-RA	14.9447	15.0592	14.9994	14.7915	14.9947	14.5995	14.1906	14.5513	NA	14.0181	NA	NA	NA	13.8704	14.0849	NNU_07207-RA
NNU_07210-RA	16.3017	16.8053	16.1634	15.3253	15.1483	14.294	14.7957	14.9889	14.457	15.2985	15.3718	15.5295	18.3542	18.3073	18.6092	NNU_07210-RA
NNU_07211-RA	17.0208	16.9326	16.9049	16.2616	16.7332	16.4303	16.2787	16.4218	16.3775	16.2621	16.6471	16.3723	16.6386	16.9218	16.7851	NNU_07211-RA
NNU_07213-RA	17.3547	17.5005	17.5091	16.9035	17.144	17.4877	16.5692	16.399	16.8001	16.2067	16.1368	16.0111	15.8373	15.8333	15.7627	NNU_07213-RA
NNU_07214-RA	12.0664	12.2809	11.9727	NA	11.7807	NA	NA	NA	NA	NA	NA	NA	NA	NA	NA	NNU_07214-RA
NNU_07219-RA	15.3513	15.2545	15.5464	15.2673	15.2703	15.3233	14.4238	14.3342	14.2058	14.6575	14.2064	14.4931	14.41	14.3889	14.2505	NNU_07219-RA
NNU_07221-RA	19.7491	16.2252	NA	14.8322	15.503	19.6234	18.7114	15.941	18.5786	16.3288	15.4297	16.1595	16.242	16.4054	16.0377	NNU_07221-RA
NNU_07223-RA	13.6944	13.5904	13.627	12.7127	13.1624	13.4403	12.5472	12.5056	12.6594	12.6967	12.348	NA	13.3967	13.2544	13.119	NNU_07223-RA
NNU_07226-RA	17.4185	17.5462	17.4448	17.521	17.287	17.1649	17.3711	17.2991	17.3988	17.4284	17.4638	17.579	18.2897	18.2566	18.1835	NNU_07226-RA
NNU_07234-RA	24.3486	24.2087	24.1077	23.891	24.0198	24.1106	22.8568	22.9253	22.8131	22.1656	22.237	22.2483	22.7569	22.8433	22.7618	NNU_07234-RA;NNU_07838-RA
NNU_07236-RA	15.6139	15.751	15.3382	14.4663	14.506	14.567	12.0395	11.4594	NA	NA	NA	NA	12.193	12.718	12.3851	NNU_07236-RA
NNU_07242-RA	12.1619	12.2635	NA	NA	NA	11.8384	12.3548	12.5582	12.3092	12.4786	11.9915	12.3474	NA	11.4435	NA	NNU_07242-RA
NNU_07243-RA	13.9879	14.3538	13.7867	13.9751	13.9995	13.8108	13.7106	13.5955	13.7159	13.4338	13.4397	13.2093	12.7435	13.0561	12.8892	NNU_07243-RA
NNU_07247-RA	16.1283	16.0571	16.1366	15.4106	15.6247	15.3338	13.9093	14.1254	13.9138	13.8882	13.4222	13.1958	15.1634	15.2594	15.4955	NNU_07247-RA
NNU_07248-RA	15.5272	15.7681	15.8268	15.6498	15.8257	15.6189	15.7676	15.9154	15.89	15.7486	15.7252	15.6339	16.5485	16.6322	16.7102	NNU_07248-RA
NNU_07251-RA	14.7645	14.7402	14.6706	14.941	15.0556	14.8258	15.2569	15.0229	14.886	15.2643	15.2033	14.7844	15.3565	15.5286	15.3549	NNU_07251-RA
NNU_07252-RA	15.7155	15.7507	15.5491	15.3507	15.5888	14.919	14.7422	14.9792	14.9108	14.6806	14.5577	14.6869	14.5555	14.8139	14.4761	NNU_07252-RA
NNU_07254-RA	14.8352	15.1502	14.816	15.0245	14.8115	14.9873	14.7764	14.7458	14.7317	14.4401	14.3354	14.7585	14.8765	14.0585	14.241	NNU_07254-RA
NNU_07259-RA	16.8047	16.9798	16.878	16.9848	17.1425	17.0012	17.4934	17.7843	17.6778	17.5446	17.6607	17.5952	18.2885	18.4314	18.3471	NNU_07259-RA
NNU_07262-RA	18.8847	18.9921	18.7808	18.7089	18.9703	18.951	18.4138	18.4272	18.4807	17.8589	17.8209	17.6882	17.8112	17.804	18.0554	NNU_07262-RA
NNU_07263-RA	17.2684	17.1547	17.1298	17.0798	17.1826	17.3951	16.9142	16.8982	17.0134	16.4604	16.4348	16.5484	15.8829	15.8624	15.99	NNU_07263-RA
NNU_07272-RA	18.9224	18.9062	18.5369	18.903	18.6605	18.8604	18.7348	18.5547	18.4474	18.36	18.755	18.3809	18.5862	18.3457	18.8617	NNU_07272-RA
NNU_07274-RA	15.6817	15.5874	15.6615	15.358	15.6411	15.5374	15.1803	15.5168	15.2041	15.3174	15.1428	15.152	14.742	15.0769	15.1615	NNU_07274-RA
NNU_07278-RA	19.053	19.0574	19.2176	19.0106	19.1168	19.1572	18.6831	18.3888	18.6182	18.4425	18.5278	18.2838	17.1573	17.3466	17.3771	NNU_07278-RA
NNU_07282-RA	15.628	15.6473	15.1452	16.011	15.7036	15.0547	16.1576	16.2084	16.2013	16.5038	16.4868	16.3548	15.0404	15.0586	14.825	NNU_07282-RA
NNU_07299-RA	15.2513	15.3347	15.1951	14.8641	15.0108	14.803	14.0858	13.9707	14.0156	13.7442	13.7404	13.7011	13.9652	13.9185	14.357	NNU_07299-RA
NNU_07300-RA	15.1833	NA	15.8456	13.5723	14.5831	12.2919	NA	NA	NA	NA	NA	12.6981	14.255	14.9735	15.0382	NNU_07300-RA
NNU_07303-RA	21.4163	21.4149	21.3296	21.1789	21.1395	21.069	20.3996	20.3809	20.3798	20.2642	20.0571	20.2004	20.7518	20.7751	20.9303	NNU_07303-RA
NNU_07306-RA	12.3125	11.8304	12.2851	12.0097	11.8734	12.272	NA	NA	NA	NA	NA	NA	NA	NA	NA	NNU_07306-RA
NNU_07320-RA	16.5698	16.4027	16.3688	16.8884	17.0116	16.8226	16.1082	16.1627	16.2541	15.6655	15.7107	15.5948	14.7408	14.8498	14.9208	NNU_07320-RA
NNU_07321-RA	14.7401	14.6645	14.6288	14.6031	14.4708	14.5623	14.514	14.5331	14.1015	13.8084	13.685	13.7556	13.5328	13.5963	13.7669	NNU_07321-RA
NNU_07327-RA	13.7072	13.7411	13.9595	13.7698	13.5935	13.5649	13.6741	13.4714	13.3696	12.8393	12.8629	13.1462	NA	12.5024	12.8637	NNU_07327-RA
NNU_07328-RA	16.6405	16.6688	16.5351	16.5103	16.6624	16.5929	16.1956	16.4255	16.3305	16.3366	16.0834	16.2089	16.0443	16.0714	16.0811	NNU_07328-RA
NNU_07331-RA	18.6199	19.2325	18.7645	19.9728	19.8236	19.565	20.3294	21.2056	20.5608	21.3067	21.2553	21.6313	20.3993	20.5178	20.5717	NNU_07331-RA
NNU_07332-RA	16.6076	16.7038	16.4364	16.9359	16.8753	17.0131	16.7335	16.7222	16.66	16.6277	16.5265	16.4899	16.8529	17.0209	16.9985	NNU_07332-RA
NNU_07333-RA	15.2147	15.0941	15.2187	15.1523	15.0387	15.218	15.2936	15.2416	15.3694	15.4929	15.5826	15.5316	15.1955	15.2761	15.4593	NNU_07333-RA
NNU_07336-RA	14.4886	14.5198	14.8158	15.2009	15.4455	15.2168	15.2116	15.1724	15.0432	14.135	14.5298	14.2322	14.0905	13.9658	14.1933	NNU_07336-RA
NNU_07338-RA	18.8671	18.8573	19.0469	18.7076	18.5933	18.7857	18.5694	18.6948	18.556	18.5206	18.4764	18.382	18.5245	18.378	18.5852	NNU_07338-RA
NNU_07353-RA	13.2909	13.0777	13.0753	13.4851	13.2231	13.1904	13.6733	13.5108	12.6028	13.426	13.3659	13.2742	11.8698	12.8547	12.5792	NNU_07353-RA
NNU_07355-RA	14.6377	14.7103	14.513	14.7829	14.9059	14.6814	14.6332	14.8516	14.7981	14.5263	14.6933	14.6803	13.9005	13.6795	13.715	NNU_07355-RA
NNU_07358-RA	15.6127	15.5888	15.6213	15.951	16.0134	15.7604	14.4703	14.8137	15.015	14.2649	14.6913	14.555	14.9341	15.2749	15.0181	NNU_07358-RA
NNU_07359-RA	19.9985	19.737	19.8436	20.0165	19.7096	19.9612	18.9552	19.2087	18.9933	18.6484	18.5272	18.6601	18.3959	18.773	18.4232	NNU_07359-RA
NNU_07360-RA	NA	NA	14.5589	15.4817	15.391	15.6431	16.58	16.8191	16.7277	16.9744	16.5478	16.8331	15.8429	NA	16.0547	NNU_07360-RA
NNU_07367-RA	13.7983	14.7001	14.2198	14.4583	14.2421	14.1233	12.6483	12.3676	NA	NA	11.7516	10.5512	10.1554	NA	NA	NNU_07367-RA
NNU_07368-RA	15.0003	15.0963	14.8394	15.2804	15.2758	15.2782	15.6218	15.5551	15.6384	15.9588	15.8203	15.8913	16.22	16.5016	16.4312	NNU_07368-RA
NNU_07370-RA	15.0495	15.7779	15.4545	14.7345	15.0372	14.9744	13.9862	13.1132	13.1571	13.4182	13.4978	13.7431	14.8891	14.3586	14.7196	NNU_07370-RA
NNU_07378-RA	13.9027	14.6041	NA	NA	NA	NA	NA	12.996	12.7446	NA	NA	NA	14.155	14.0568	14.0559	NNU_07378-RA
NNU_07379-RA	14.1722	14.5062	14.1921	14.2849	14.254	14.2714	13.5257	13.5712	13.4949	13.6763	13.5093	13.6341	15.3563	15.4983	15.6194	NNU_07379-RA
NNU_07381-RA	14.0879	14.1131	14.0464	14.9391	14.1412	14.8055	15.2549	16.2919	15.811	15.9915	16.1216	15.8829	14.6286	13.7069	13.7514	NNU_07381-RA
NNU_07385-RA	18.7322	18.7413	18.4932	18.4525	18.5262	18.242	17.9367	17.9109	17.9159	17.8436	17.6749	17.7091	17.4039	17.7536	17.5425	NNU_07385-RA
NNU_07386-RA	21.3091	21.1316	21.0931	21.1275	21.2042	21.028	21.3028	21.3221	21.112	21.1002	21.094	21.053	20.575	20.4479	20.5591	NNU_07386-RA
NNU_07387-RA	14.1288	13.9914	14.3423	13.8469	13.7179	13.8488	13.2962	13.2685	13.3035	13.1161	12.9137	13.0534	12.4877	12.5943	11.8157	NNU_07387-RA
NNU_07390-RA	15.7532	15.4641	15.1867	15.1923	15.053	15.1355	14.83	15.0962	14.9537	14.6197	14.5861	14.532	14.0868	14.2354	14.2188	NNU_07390-RA
NNU_07392-RA	20.6361	20.8359	20.616	20.7935	20.8069	20.915	21.0885	21.0122	21.2664	21.3283	21.1861	21.1635	21.27	21.1812	21.2251	NNU_07392-RA
NNU_07398-RA	16.1318	15.9137	16.0112	15.9402	15.8579	15.9452	15.5401	15.7475	15.7044	15.9054	15.773	15.4687	15.0723	15.2743	15.3957	NNU_07398-RA
NNU_07400-RA	14.9924	14.8008	14.7457	15.0479	NA	15.1375	14.9281	NA	NA	NA	NA	NA	14.7515	NA	NA	NNU_07400-RA
NNU_07402-RA	19.6383	19.4096	19.4772	19.1462	19.2841	19.1728	17.9923	17.8451	17.8964	17.3337	17.1918	16.9137	16.7328	16.6784	16.9995	NNU_07402-RA
NNU_07404-RA	16.4157	16.8647	16.8472	16.1857	16.5634	16.333	15.4771	15.5294	15.6218	15.1109	14.8963	15.4885	15.5007	15.5882	16.0396	NNU_07404-RA
NNU_07408-RA	15.1951	15.2104	15.1717	14.651	14.9616	14.71	13.9244	14.1432	13.6602	13.3947	13.1572	13.5532	15.0945	14.9946	14.8484	NNU_07408-RA
NNU_07410-RA	13.0292	13.0448	12.721	13.2275	13.1411	13.2173	11.9338	12.1341	12.0524	NA	11.5838	11.8726	NA	NA	NA	NNU_07410-RA
NNU_07411-RA	19.4909	19.2166	19.367	19.7159	19.7041	19.9626	20.0481	20.285	20.1513	20.3866	20.0498	20.4246	21.2859	21.1717	21.1286	NNU_07411-RA
NNU_07413-RA	15.3849	15.5201	15.2026	15.5119	15.5302	15.3916	15.5235	15.5329	15.5086	15.3526	15.4411	15.5497	14.3065	14.4416	14.4612	NNU_07413-RA
NNU_07419-RA	18.7885	18.5936	18.6101	18.7259	18.6941	18.5191	18.8442	18.7169	18.8193	19.1971	19.1778	19.0432	19.0257	19.1704	19.0798	NNU_07419-RA
NNU_07422-RA	18.0129	18.0363	18.1575	17.9171	18.3279	17.9911	17.6789	17.8233	17.8373	17.8947	17.8153	18.0368	17.7153	17.8237	17.9377	NNU_07422-RA
NNU_07427-RA	NA	12.9635	12.6809	12.6816	13.7314	13.7078	NA	NA	NA	NA	NA	NA	NA	NA	NA	NNU_07427-RA
NNU_07428-RA	17.9785	18.0134	17.7921	17.8077	17.8494	17.9277	17.974	17.7014	17.8627	17.7762	17.623	17.7655	18.2788	18.2302	18.1616	NNU_07428-RA
NNU_07431-RA	15.1154	15.3599	15.8562	16.0934	16.0615	15.6459	15.6993	15.9495	15.6501	15.5845	15.2305	15.2898	15.8241	15.9339	15.8195	NNU_07431-RA
NNU_07437-RA	NA	14.2226	14.1518	NA	NA	NA	NA	14.7086	14.6535	NA	NA	14.423	14.5893	13.7758	14.0621	NNU_07437-RA
NNU_07438-RA	18.5771	18.5394	18.5986	18.487	18.3164	18.5269	18.0946	18.1296	18.2115	18.0469	17.9775	18.0625	17.7676	17.9618	17.9728	NNU_07438-RA
[truncated: 4,915 more rows]
