# Supplementary material for: DIA-Based Quantitative Proteomics Reveals the Protein Regulatory Networks of Floral Thermogenesis in Nelumbo nucifera
Source: Int J Mol Sci. 2021 Jul 31;22(15):8251. doi: 10.3390/ijms22158251 (PMC8347412; doi:10.3390/ijms22158251)
Supplement: Supplementary file 1 [file ijms-22-08251-s001.zip › ijms-1311797-supplementary/Supplementary data/Table S5.xlsx]

## Sheet: Sheet1
Table S5. The protein members of six clusters classified by time-series analysis
Cluster 1 (530proteins)	Cluster 2 (513 proteins)	Cluster 3 (640 proteins)	Cluster 4(699 proteins)	Cluster5 (429 proteins)	Cluster6 (702 proteins)
NNU_00019-RA	NNU_00029-RA	NNU_00040-RA	NNU_00162-RA	NNU_00021-RA	NNU_00024-RA
NNU_00107-RA	NNU_00048-RA	NNU_00065-RA	NNU_00190-RA	NNU_00066-RA	NNU_00150-RA
NNU_00218-RA	NNU_00077-RA	NNU_00075-RA	NNU_00203-RA	NNU_00104-RA	NNU_00221-RA
NNU_00253-RA	NNU_00143-RA	NNU_00101-RA	NNU_00236-RA	NNU_00171-RA	NNU_00227-RA
NNU_00294-RA	NNU_00196-RA	NNU_00197-RA	NNU_00299-RA	NNU_00478-RA	NNU_00266-RA
NNU_00300-RA	NNU_00199-RA	NNU_00240-RA	NNU_00350-RA	NNU_00580-RA	NNU_00307-RA
NNU_00301-RA	NNU_00323-RA	NNU_00324-RA	NNU_00361-RA	NNU_00637-RA	NNU_00383-RA
NNU_00407-RA	NNU_00332-RA	NNU_00338-RA	NNU_00376-RA	NNU_00682-RA	NNU_00425-RA
NNU_00416-RA	NNU_00347-RA	NNU_00360-RA	NNU_00457-RA	NNU_00788-RA	NNU_00485-RA
NNU_00489-RA	NNU_00348-RA	NNU_00398-RA	NNU_00537-RA	NNU_01032-RA	NNU_00510-RA
NNU_00566-RA	NNU_00378-RA	NNU_00446-RA	NNU_00545-RA	NNU_01172-RA	NNU_00525-RA
NNU_00609-RA	NNU_00422-RA	NNU_00465-RA	NNU_00603-RA	NNU_01203-RA	NNU_00584-RA
NNU_00643-RA	NNU_00438-RA	NNU_00504-RA	NNU_00692-RA	NNU_01232-RA	NNU_00598-RA
NNU_00644-RA	NNU_00595-RA	NNU_00552-RA	NNU_00693-RA	NNU_01271-RA	NNU_00649-RA
NNU_00681-RA	NNU_00619-RA	NNU_00597-RA	NNU_00765-RA	NNU_01323-RA	NNU_00651-RA
NNU_00687-RA	NNU_00680-RA	NNU_00691-RA	NNU_00821-RA	NNU_01338-RA	NNU_00847-RA
NNU_00735-RA	NNU_00683-RA	NNU_00698-RA	NNU_00824-RA	NNU_01411-RA	NNU_00862-RA
NNU_00777-RA	NNU_00688-RA	NNU_00887-RA	NNU_00873-RA	NNU_01475-RA	NNU_00994-RA
NNU_00794-RA	NNU_00720-RA	NNU_00889-RA	NNU_00940-RA	NNU_01477-RA	NNU_01024-RA
NNU_00798-RA	NNU_00725-RA	NNU_00968-RA	NNU_01006-RA	NNU_01608-RA	NNU_01029-RA
NNU_00809-RA	NNU_00736-RA	NNU_01023-RA	NNU_01040-RA	NNU_01681-RA	NNU_01043-RA
NNU_00823-RA	NNU_00860-RA	NNU_01046-RA	NNU_01066-RA	NNU_01747-RA	NNU_01065-RA
NNU_00948-RA	NNU_00915-RA	NNU_01089-RA	NNU_01067-RA	NNU_01888-RA	NNU_01070-RA
NNU_01035-RA	NNU_00931-RA	NNU_01123-RA	NNU_01073-RA	NNU_01904-RA	NNU_01075-RA
NNU_01039-RA	NNU_00965-RA	NNU_01146-RA	NNU_01093-RA	NNU_01909-RA	NNU_01076-RA
NNU_01078-RA	NNU_00970-RA	NNU_01150-RA	NNU_01094-RA	NNU_01977-RA	NNU_01109-RA
NNU_01208-RA	NNU_01135-RA	NNU_01298-RA	NNU_01110-RA	NNU_02047-RA	NNU_01122-RA
NNU_01228-RA	NNU_01225-RA	NNU_01318-RA	NNU_01235-RA	NNU_02050-RA	NNU_01175-RA
NNU_01351-RA	NNU_01252-RA	NNU_01322-RA	NNU_01293-RA	NNU_02059-RA	NNU_01179-RA
NNU_01467-RA	NNU_01290-RA	NNU_01344-RA	NNU_01336-RA	NNU_02135-RA	NNU_01180-RA
NNU_01519-RA	NNU_01355-RA	NNU_01453-RA	NNU_01405-RA	NNU_02156-RA	NNU_01188-RA
NNU_01526-RA	NNU_01373-RA	NNU_01456-RA	NNU_01445-RA	NNU_02283-RA	NNU_01202-RA
NNU_01618-RA	NNU_01409-RA	NNU_01500-RA	NNU_01496-RA	NNU_02367-RA	NNU_01224-RA
NNU_01620-RA	NNU_01433-RA	NNU_01520-RA	NNU_01540-RA	NNU_02392-RA	NNU_01242-RA
NNU_01630-RA	NNU_01503-RA	NNU_01524-RA	NNU_01558-RA	NNU_02446-RA	NNU_01255-RA
NNU_01698-RA	NNU_01504-RA	NNU_01544-RA	NNU_01627-RA	NNU_02575-RA	NNU_01312-RA
NNU_01730-RA	NNU_01576-RA	NNU_01549-RA	NNU_01631-RA	NNU_02619-RA	NNU_01321-RA
NNU_01790-RA	NNU_01633-RA	NNU_01572-RA	NNU_01637-RA	NNU_02667-RA	NNU_01326-RA
NNU_01808-RA	NNU_01867-RA	NNU_01743-RA	NNU_01652-RA	NNU_02672-RA	NNU_01369-RA
NNU_01865-RA	NNU_01873-RA	NNU_01763-RA	NNU_01691-RA	NNU_02732-RA	NNU_01377-RA
NNU_01882-RA	NNU_01983-RA	NNU_01871-RA	NNU_01695-RA	NNU_02770-RA	NNU_01462-RA
NNU_02013-RA	NNU_02018-RA	NNU_01902-RA	NNU_01779-RA	NNU_02772-RA	NNU_01491-RA
NNU_02123-RA	NNU_02038-RA	NNU_01925-RA	NNU_01800-RA	NNU_02813-RA	NNU_01531-RA
NNU_02169-RA	NNU_02063-RA	NNU_01950-RA	NNU_01831-RA	NNU_02901-RA	NNU_01571-RA
NNU_02214-RA	NNU_02095-RA	NNU_01978-RA	NNU_01903-RA	NNU_02973-RA	NNU_01584-RA
NNU_02222-RA	NNU_02204-RA	NNU_02014-RA	NNU_01906-RA	NNU_02982-RA	NNU_01597-RA
NNU_02235-RA	NNU_02279-RA	NNU_02187-RA	NNU_01919-RA	NNU_03121-RA	NNU_01606-RA
NNU_02378-RA	NNU_02334-RA	NNU_02215-RA	NNU_01941-RA	NNU_03165-RA	NNU_01634-RA
NNU_02383-RA	NNU_02345-RA	NNU_02236-RA	NNU_02051-RA	NNU_03226-RA	NNU_01667-RA
NNU_02393-RA	NNU_02421-RA	NNU_02252-RA	NNU_02074-RA	NNU_03255-RA	NNU_01683-RA
NNU_02407-RA	NNU_02441-RA	NNU_02309-RA	NNU_02100-RA	NNU_03356-RA	NNU_01692-RA
NNU_02491-RA	NNU_02443-RA	NNU_02324-RA	NNU_02154-RA	NNU_03361-RA	NNU_01708-RA
NNU_02527-RA	NNU_02479-RA	NNU_02337-RA	NNU_02161-RA	NNU_03538-RA	NNU_01717-RA
NNU_02597-RA	NNU_02520-RA	NNU_02349-RA	NNU_02180-RA	NNU_03568-RA	NNU_01735-RA
NNU_02612-RA	NNU_02611-RA	NNU_02351-RA	NNU_02196-RA	NNU_03653-RA	NNU_01755-RA
NNU_02738-RA	NNU_02703-RA	NNU_02371-RA	NNU_02223-RA	NNU_03673-RA	NNU_01771-RA
NNU_02833-RA	NNU_02748-RA	NNU_02380-RA	NNU_02232-RA	NNU_03720-RA	NNU_01853-RA
NNU_02846-RA	NNU_02760-RA	NNU_02402-RA	NNU_02273-RA	NNU_03777-RA	NNU_01883-RA
NNU_02851-RA	NNU_02776-RA	NNU_02471-RA	NNU_02277-RA	NNU_03808-RA	NNU_01895-RA
NNU_02854-RA	NNU_02780-RA	NNU_02548-RA	NNU_02290-RA	NNU_03829-RA	NNU_01926-RA
NNU_02879-RA	NNU_02890-RA	NNU_02633-RA	NNU_02294-RA	NNU_03890-RA	NNU_01958-RA
NNU_03051-RA	NNU_02909-RA	NNU_02634-RA	NNU_02297-RA	NNU_03961-RA	NNU_01964-RA
NNU_03227-RA	NNU_02947-RA	NNU_02654-RA	NNU_02307-RA	NNU_03991-RA	NNU_01989-RA
NNU_03245-RA	NNU_02954-RA	NNU_02655-RA	NNU_02342-RA	NNU_04177-RA	NNU_01997-RA
NNU_03458-RA	NNU_03045-RA	NNU_02676-RA	NNU_02362-RA	NNU_04184-RA	NNU_02008-RA
NNU_03543-RA	NNU_03072-RA	NNU_02690-RA	NNU_02368-RA	NNU_04219-RA	NNU_02020-RA
NNU_03623-RA	NNU_03107-RA	NNU_02699-RA	NNU_02389-RA	NNU_04413-RA	NNU_02026-RA
NNU_03654-RA	NNU_03108-RA	NNU_02789-RA	NNU_02463-RA	NNU_04417-RA	NNU_02030-RA
NNU_03725-RA	NNU_03123-RA	NNU_02844-RA	NNU_02466-RA	NNU_04467-RA	NNU_02075-RA
NNU_03768-RA	NNU_03137-RA	NNU_02852-RA	NNU_02473-RA	NNU_04483-RA	NNU_02105-RA
NNU_03795-RA	NNU_03148-RA	NNU_02930-RA	NNU_02494-RA	NNU_04494-RA	NNU_02108-RA
NNU_03925-RA	NNU_03158-RA	NNU_03012-RA	NNU_02512-RA	NNU_04498-RA	NNU_02138-RA
NNU_03960-RA	NNU_03263-RA	NNU_03034-RA	NNU_02535-RA	NNU_04511-RA	NNU_02146-RA
NNU_03988-RA	NNU_03336-RA	NNU_03190-RA	NNU_02554-RA	NNU_04516-RA	NNU_02201-RA
NNU_04050-RA	NNU_03386-RA	NNU_03233-RA	NNU_02608-RA	NNU_04521-RA	NNU_02226-RA
NNU_04098-RA	NNU_03480-RA	NNU_03244-RA	NNU_02618-RA	NNU_04530-RA	NNU_02247-RA
NNU_04202-RA	NNU_03659-RA	NNU_03246-RA	NNU_02639-RA	NNU_04573-RA	NNU_02269-RA
NNU_04320-RA	NNU_03699-RA	NNU_03250-RA	NNU_02670-RA	NNU_04954-RA	NNU_02272-RA
NNU_04476-RA	NNU_03745-RA	NNU_03292-RA	NNU_02671-RA	NNU_04975-RA	NNU_02295-RA
NNU_04533-RA	NNU_03761-RA	NNU_03375-RA	NNU_02743-RA	NNU_04982-RA	NNU_02373-RA
NNU_04543-RA	NNU_03816-RA	NNU_03379-RA	NNU_02744-RA	NNU_04999-RA	NNU_02482-RA
NNU_04562-RA	NNU_03910-RA	NNU_03384-RA	NNU_02745-RA	NNU_05069-RA	NNU_02497-RA
NNU_04581-RA	NNU_03979-RA	NNU_03409-RA	NNU_02754-RA	NNU_05086-RA	NNU_02525-RA
NNU_04618-RA	NNU_04089-RA	NNU_03463-RA	NNU_02757-RA	NNU_05304-RA	NNU_02532-RA
NNU_04691-RA	NNU_04126-RA	NNU_03466-RA	NNU_02764-RA	NNU_05308-RA	NNU_02539-RA
NNU_04957-RA	NNU_04141-RA	NNU_03589-RA	NNU_02765-RA	NNU_05490-RA	NNU_02636-RA
NNU_05012-RA	NNU_04277-RA	NNU_03590-RA	NNU_02771-RA	NNU_05630-RA	NNU_02637-RA
NNU_05080-RA	NNU_04384-RA	NNU_03652-RA	NNU_02923-RA	NNU_05692-RA	NNU_02691-RA
NNU_05088-RA	NNU_04436-RA	NNU_03665-RA	NNU_02972-RA	NNU_05699-RA	NNU_02751-RA
NNU_05182-RA	NNU_04446-RA	NNU_03670-RA	NNU_03025-RA	NNU_05785-RA	NNU_02806-RA
NNU_05205-RA	NNU_04462-RA	NNU_03691-RA	NNU_03047-RA	NNU_05822-RA	NNU_02827-RA
NNU_05224-RA	NNU_04470-RA	NNU_03718-RA	NNU_03053-RA	NNU_05840-RA	NNU_02831-RA
NNU_05243-RA	NNU_04531-RA	NNU_03734-RA	NNU_03055-RA	NNU_05846-RA	NNU_02971-RA
NNU_05286-RA	NNU_04595-RA	NNU_03736-RA	NNU_03065-RA	NNU_05860-RA	NNU_02993-RA
NNU_05348-RA	NNU_04748-RA	NNU_03780-RA	NNU_03079-RA	NNU_05876-RA	NNU_03064-RA
NNU_05439-RA	NNU_04823-RA	NNU_03781-RA	NNU_03097-RA	NNU_05989-RA	NNU_03076-RA
NNU_05481-RA	NNU_04860-RA	NNU_03831-RA	NNU_03128-RA	NNU_06060-RA	NNU_03191-RA
NNU_05628-RA	NNU_04963-RA	NNU_03901-RA	NNU_03129-RA	NNU_06088-RA	NNU_03228-RA
NNU_05638-RA	NNU_04987-RA	NNU_03986-RA	NNU_03130-RA	NNU_06106-RA	NNU_03259-RA
NNU_05668-RA	NNU_05039-RA	NNU_04013-RA	NNU_03144-RA	NNU_06186-RA	NNU_03272-RA
NNU_05681-RA	NNU_05089-RA	NNU_04018-RA	NNU_03207-RA	NNU_06225-RA	NNU_03316-RA
NNU_05716-RA	NNU_05176-RA	NNU_04022-RA	NNU_03239-RA	NNU_06298-RA	NNU_03385-RA
NNU_05767-RA	NNU_05178-RA	NNU_04074-RA	NNU_03252-RA	NNU_06350-RA	NNU_03408-RA
NNU_05853-RA	NNU_05219-RA	NNU_04090-RA	NNU_03288-RA	NNU_06360-RA	NNU_03421-RA
NNU_05963-RA	NNU_05246-RA	NNU_04105-RA	NNU_03350-RA	NNU_06362-RA	NNU_03491-RA
NNU_06037-RA	NNU_05260-RA	NNU_04138-RA	NNU_03354-RA	NNU_06403-RA	NNU_03608-RA
NNU_06076-RA	NNU_05273-RA	NNU_04207-RA	NNU_03420-RA	NNU_06440-RA	NNU_03684-RA
NNU_06115-RA	NNU_05274-RA	NNU_04233-RA	NNU_03475-RA	NNU_06460-RA	NNU_03721-RA
NNU_06193-RA	NNU_05296-RA	NNU_04235-RA	NNU_03529-RA	NNU_06482-RA	NNU_03726-RA
NNU_06215-RA	NNU_05306-RA	NNU_04330-RA	NNU_03541-RA	NNU_06820-RA	NNU_03740-RA
NNU_06221-RA	NNU_05319-RA	NNU_04348-RA	NNU_03584-RA	NNU_06849-RA	NNU_03749-RA
NNU_06276-RA	NNU_05321-RA	NNU_04362-RA	NNU_03680-RA	NNU_06853-RA	NNU_03750-RA
NNU_06309-RA	NNU_05331-RA	NNU_04394-RA	NNU_03709-RA	NNU_06854-RA	NNU_03819-RA
NNU_06315-RA	NNU_05373-RA	NNU_04415-RA	NNU_03801-RA	NNU_06923-RA	NNU_03827-RA
NNU_06405-RA	NNU_05377-RA	NNU_04443-RA	NNU_03837-RA	NNU_07075-RA	NNU_03852-RA
NNU_06410-RA	NNU_05451-RA	NNU_04529-RA	NNU_03883-RA	NNU_07078-RA	NNU_03936-RA
NNU_06430-RA	NNU_05467-RA	NNU_04556-RA	NNU_03888-RA	NNU_07084-RA	NNU_04114-RA
NNU_06454-RA	NNU_05509-RA	NNU_04566-RA	NNU_03939-RA	NNU_07160-RA	NNU_04118-RA
NNU_06463-RA	NNU_05562-RA	NNU_04571-RA	NNU_03942-RA	NNU_07223-RA	NNU_04151-RA
NNU_06474-RA	NNU_05644-RA	NNU_04619-RA	NNU_03963-RA	NNU_07300-RA	NNU_04157-RA
NNU_06552-RA	NNU_05658-RA	NNU_04680-RA	NNU_03980-RA	NNU_07378-RA	NNU_04317-RA
NNU_06699-RA	NNU_05682-RA	NNU_04697-RA	NNU_04002-RA	NNU_07379-RA	NNU_04364-RA
NNU_06712-RA	NNU_05688-RA	NNU_04728-RA	NNU_04006-RA	NNU_07408-RA	NNU_04388-RA
NNU_06714-RA	NNU_05690-RA	NNU_04774-RA	NNU_04027-RA	NNU_07489-RA	NNU_04424-RA
NNU_06738-RA	NNU_05713-RA	NNU_05007-RA	NNU_04035-RA	NNU_07564-RA	NNU_04435-RA
NNU_06778-RA	NNU_05720-RA	NNU_05017-RA	NNU_04042-RA	NNU_07672-RA	NNU_04501-RA
NNU_06823-RA	NNU_05740-RA	NNU_05041-RA	NNU_04097-RA	NNU_07713-RA	NNU_04502-RA
NNU_07067-RA	NNU_05839-RA	NNU_05059-RA	NNU_04106-RA	NNU_07839-RA	NNU_04841-RA
NNU_07068-RA	NNU_05857-RA	NNU_05087-RA	NNU_04172-RA	NNU_07861-RA	NNU_04929-RA
NNU_07109-RA	NNU_05890-RA	NNU_05188-RA	NNU_04211-RA	NNU_07918-RA	NNU_04945-RA
NNU_07118-RA	NNU_05894-RA	NNU_05215-RA	NNU_04213-RA	NNU_08087-RA	NNU_04946-RA
NNU_07184-RA	NNU_05926-RA	NNU_05241-RA	NNU_04383-RA	NNU_08140-RA	NNU_04986-RA
NNU_07201-RA	NNU_05949-RA	NNU_05272-RA	NNU_04402-RA	NNU_08205-RA	NNU_04995-RA
NNU_07210-RA	NNU_05977-RA	NNU_05299-RA	NNU_04458-RA	NNU_08325-RA	NNU_04997-RA
NNU_07259-RA	NNU_05979-RA	NNU_05391-RA	NNU_04500-RA	NNU_08402-RA	NNU_05006-RA
NNU_07368-RA	NNU_06007-RA	NNU_05406-RA	NNU_04514-RA	NNU_08419-RA	NNU_05024-RA
NNU_07411-RA	NNU_06039-RA	NNU_05452-RA	NNU_04579-RA	NNU_08478-RA	NNU_05056-RA
NNU_07475-RA	NNU_06048-RA	NNU_05473-RA	NNU_04622-RA	NNU_08543-RA	NNU_05129-RA
NNU_07577-RA	NNU_06097-RA	NNU_05482-RA	NNU_04690-RA	NNU_08555-RA	NNU_05249-RA
NNU_07610-RA	NNU_06120-RA	NNU_05504-RA	NNU_04704-RA	NNU_08689-RA	NNU_05265-RA
NNU_07701-RA	NNU_06142-RA	NNU_05530-RA	NNU_04744-RA	NNU_08754-RA	NNU_05357-RA
NNU_07707-RA	NNU_06146-RA	NNU_05540-RA	NNU_04807-RA	NNU_08823-RA	NNU_05364-RA
NNU_07712-RA	NNU_06155-RA	NNU_05570-RA	NNU_04917-RA	NNU_08912-RA	NNU_05370-RA
NNU_07809-RA	NNU_06208-RA	NNU_05607-RA	NNU_05031-RA	NNU_08913-RA	NNU_05381-RA
NNU_07870-RA	NNU_06209-RA	NNU_05609-RA	NNU_05047-RA	NNU_08917-RA	NNU_05397-RA
NNU_07926-RA	NNU_06250-RA	NNU_05611-RA	NNU_05072-RA	NNU_08954-RA	NNU_05427-RA
NNU_07971-RA	NNU_06277-RA	NNU_05700-RA	NNU_05114-RA	NNU_09075-RA	NNU_05525-RA
NNU_08036-RA	NNU_06370-RA	NNU_05756-RA	NNU_05118-RA	NNU_09174-RA	NNU_05622-RA
NNU_08056-RA	NNU_06437-RA	NNU_05764-RA	NNU_05166-RA	NNU_09175-RA	NNU_05653-RA
NNU_08092-RA	NNU_06456-RA	NNU_05861-RA	NNU_05196-RA	NNU_09194-RA	NNU_05736-RA
NNU_08102-RA	NNU_06534-RA	NNU_05955-RA	NNU_05203-RA	NNU_09281-RA	NNU_05765-RA
NNU_08112-RA	NNU_06582-RA	NNU_05990-RA	NNU_05232-RA	NNU_09378-RA	NNU_05882-RA
NNU_08212-RA	NNU_06596-RA	NNU_06006-RA	NNU_05287-RA	NNU_09457-RA	NNU_05968-RA
NNU_08246-RA	NNU_06599-RA	NNU_06050-RA	NNU_05333-RA	NNU_09471-RA	NNU_05988-RA
NNU_08260-RA	NNU_06647-RA	NNU_06051-RA	NNU_05344-RA	NNU_09482-RA	NNU_06014-RA
NNU_08267-RA	NNU_06667-RA	NNU_06098-RA	NNU_05389-RA	NNU_09493-RA	NNU_06069-RA
NNU_08275-RA	NNU_06674-RA	NNU_06133-RA	NNU_05400-RA	NNU_09533-RA	NNU_06184-RA
NNU_08441-RA	NNU_06732-RA	NNU_06182-RA	NNU_05410-RA	NNU_09612-RA	NNU_06224-RA
NNU_08477-RA	NNU_06769-RA	NNU_06322-RA	NNU_05531-RA	NNU_09671-RA	NNU_06249-RA
NNU_08550-RA	NNU_06830-RA	NNU_06323-RA	NNU_05539-RA	NNU_09676-RA	NNU_06259-RA
NNU_08552-RA	NNU_06863-RA	NNU_06402-RA	NNU_05573-RA	NNU_09736-RA	NNU_06275-RA
NNU_08561-RA	NNU_06864-RA	NNU_06443-RA	NNU_05702-RA	NNU_09737-RA	NNU_06344-RA
NNU_08595-RA	NNU_06866-RA	NNU_06449-RA	NNU_05714-RA	NNU_09834-RA	NNU_06378-RA
NNU_08649-RA	NNU_06920-RA	NNU_06467-RA	NNU_05746-RA	NNU_09846-RA	NNU_06400-RA
NNU_08711-RA	NNU_06935-RA	NNU_06529-RA	NNU_05806-RA	NNU_09851-RA	NNU_06473-RA
NNU_08730-RA	NNU_07024-RA	NNU_06617-RA	NNU_05813-RA	NNU_09894-RA	NNU_06496-RA
NNU_09000-RA	NNU_07042-RA	NNU_06639-RA	NNU_05843-RA	NNU_09910-RA	NNU_06542-RA
NNU_09052-RA	NNU_07165-RA	NNU_06665-RA	NNU_05859-RA	NNU_09934-RA	NNU_06603-RA
NNU_09105-RA	NNU_07282-RA	NNU_06711-RA	NNU_05874-RA	NNU_10089-RA	NNU_06604-RA
NNU_09109-RA	NNU_07327-RA	NNU_06780-RA	NNU_05878-RA	NNU_10143-RA	NNU_06632-RA
NNU_09144-RA	NNU_07336-RA	NNU_06842-RA	NNU_05908-RA	NNU_10276-RA	NNU_06675-RA
NNU_09148-RA	NNU_07355-RA	NNU_06850-RA	NNU_06036-RA	NNU_10281-RA	NNU_06710-RA
NNU_09225-RA	NNU_07410-RA	NNU_06893-RA	NNU_06068-RA	NNU_10287-RA	NNU_06791-RA
NNU_09229-RA	NNU_07413-RA	NNU_06899-RA	NNU_06150-RA	NNU_10388-RA	NNU_06882-RA
NNU_09233-RA	NNU_07469-RA	NNU_06902-RA	NNU_06246-RA	NNU_10463-RA	NNU_06910-RA
NNU_09243-RA	NNU_07561-RA	NNU_06929-RA	NNU_06300-RA	NNU_10581-RA	NNU_06960-RA
NNU_09318-RA	NNU_07568-RA	NNU_06975-RA	NNU_06304-RA	NNU_10712-RA	NNU_06970-RA
NNU_09368-RA	NNU_07591-RA	NNU_06998-RA	NNU_06308-RA	NNU_10727-RA	NNU_07034-RA
NNU_09371-RA	NNU_07666-RA	NNU_07000-RA	NNU_06338-RA	NNU_10759-RA	NNU_07065-RA
NNU_09442-RA	NNU_07718-RA	NNU_07002-RA	NNU_06462-RA	NNU_10778-RA	NNU_07181-RA
NNU_09460-RA	NNU_07770-RA	NNU_07070-RA	NNU_06487-RA	NNU_10798-RA	NNU_07191-RA
NNU_09463-RA	NNU_07976-RA	NNU_07122-RA	NNU_06518-RA	NNU_10801-RA	NNU_07207-RA
NNU_09537-RA	NNU_08215-RA	NNU_07123-RA	NNU_06527-RA	NNU_10837-RA	NNU_07219-RA
NNU_09539-RA	NNU_08256-RA	NNU_07153-RA	NNU_06531-RA	NNU_11003-RA	NNU_07234-RA
NNU_09601-RA	NNU_08394-RA	NNU_07177-RA	NNU_06602-RA	NNU_11014-RA	NNU_07236-RA
NNU_09609-RA	NNU_08408-RA	NNU_07187-RA	NNU_06666-RA	NNU_11141-RA	NNU_07247-RA
NNU_09611-RA	NNU_08508-RA	NNU_07197-RA	NNU_06708-RA	NNU_11151-RA	NNU_07299-RA
NNU_09624-RA	NNU_08569-RA	NNU_07200-RA	NNU_06751-RA	NNU_11159-RA	NNU_07303-RA
NNU_09718-RA	NNU_08603-RA	NNU_07331-RA	NNU_06773-RA	NNU_11294-RA	NNU_07358-RA
NNU_09803-RA	NNU_08627-RA	NNU_07360-RA	NNU_06926-RA	NNU_11314-RA	NNU_07370-RA
NNU_09824-RA	NNU_08664-RA	NNU_07381-RA	NNU_06930-RA	NNU_11364-RA	NNU_07404-RA
NNU_09852-RA	NNU_08714-RA	NNU_07511-RA	NNU_06988-RA	NNU_11480-RA	NNU_07444-RA
NNU_09885-RA	NNU_08732-RA	NNU_07566-RA	NNU_07026-RA	NNU_11484-RA	NNU_07554-RA
NNU_10006-RA	NNU_08759-RA	NNU_07593-RA	NNU_07055-RA	NNU_11495-RA	NNU_07570-RA
NNU_10046-RA	NNU_08778-RA	NNU_07602-RA	NNU_07092-RA	NNU_11631-RA	NNU_07615-RA
NNU_10107-RA	NNU_08797-RA	NNU_07894-RA	NNU_07098-RA	NNU_11641-RA	NNU_07683-RA
NNU_10109-RA	NNU_08834-RA	NNU_07912-RA	NNU_07157-RA	NNU_11710-RA	NNU_07699-RA
NNU_10113-RA	NNU_08853-RA	NNU_08024-RA	NNU_07173-RA	NNU_11786-RA	NNU_07731-RA
NNU_10183-RA	NNU_08873-RA	NNU_08033-RA	NNU_07183-RA	NNU_11894-RA	NNU_07741-RA
NNU_10322-RA	NNU_08883-RA	NNU_08128-RA	NNU_07195-RA	NNU_11898-RA	NNU_07855-RA
NNU_10339-RA	NNU_08921-RA	NNU_08135-RA	NNU_07196-RA	NNU_11949-RA	NNU_07873-RA
NNU_10345-RA	NNU_08977-RA	NNU_08145-RA	NNU_07213-RA	NNU_12130-RA	NNU_07948-RA
NNU_10416-RA	NNU_09170-RA	NNU_08231-RA	NNU_07243-RA	NNU_12186-RA	NNU_07972-RA
NNU_10613-RA	NNU_09232-RA	NNU_08278-RA	NNU_07252-RA	NNU_12233-RA	NNU_07981-RA
NNU_10715-RA	NNU_09238-RA	NNU_08285-RA	NNU_07262-RA	NNU_12245-RA	NNU_08071-RA
NNU_10728-RA	NNU_09325-RA	NNU_08397-RA	NNU_07263-RA	NNU_12344-RA	NNU_08074-RA
NNU_10867-RA	NNU_09511-RA	NNU_08481-RA	NNU_07278-RA	NNU_12419-RA	NNU_08077-RA
NNU_10911-RA	NNU_09773-RA	NNU_08505-RA	NNU_07320-RA	NNU_12438-RA	NNU_08103-RA
NNU_10941-RA	NNU_09908-RA	NNU_08518-RA	NNU_07321-RA	NNU_12450-RA	NNU_08104-RA
NNU_11064-RA	NNU_10011-RA	NNU_08600-RA	NNU_07359-RA	NNU_12535-RA	NNU_08157-RA
NNU_11095-RA	NNU_10047-RA	NNU_08616-RA	NNU_07367-RA	NNU_12580-RA	NNU_08171-RA
NNU_11099-RA	NNU_10052-RA	NNU_08650-RA	NNU_07385-RA	NNU_12619-RA	NNU_08236-RA
NNU_11312-RA	NNU_10094-RA	NNU_08660-RA	NNU_07387-RA	NNU_12682-RA	NNU_08280-RA
NNU_11356-RA	NNU_10145-RA	NNU_08709-RA	NNU_07390-RA	NNU_12998-RA	NNU_08350-RA
NNU_11358-RA	NNU_10205-RA	NNU_08716-RA	NNU_07402-RA	NNU_13035-RA	NNU_08358-RA
NNU_11384-RA	NNU_10274-RA	NNU_08744-RA	NNU_07470-RA	NNU_13047-RA	NNU_08359-RA
NNU_11445-RA	NNU_10284-RA	NNU_08748-RA	NNU_07478-RA	NNU_13097-RA	NNU_08360-RA
NNU_11499-RA	NNU_10298-RA	NNU_08809-RA	NNU_07483-RA	NNU_13201-RA	NNU_08381-RA
NNU_11643-RA	NNU_10338-RA	NNU_08884-RA	NNU_07492-RA	NNU_13376-RA	NNU_08403-RA
NNU_11667-RA	NNU_10367-RA	NNU_08911-RA	NNU_07499-RA	NNU_13397-RA	NNU_08669-RA
NNU_11683-RA	NNU_10432-RA	NNU_08958-RA	NNU_07534-RA	NNU_13401-RA	NNU_08707-RA
NNU_11744-RA	NNU_10434-RA	NNU_08971-RA	NNU_07618-RA	NNU_13407-RA	NNU_08717-RA
NNU_11753-RA	NNU_10453-RA	NNU_08981-RA	NNU_07620-RA	NNU_13409-RA	NNU_08739-RA
NNU_11802-RA	NNU_10465-RA	NNU_08995-RA	NNU_07651-RA	NNU_13616-RA	NNU_08803-RA
NNU_11826-RA	NNU_10513-RA	NNU_09002-RA	NNU_07660-RA	NNU_13621-RA	NNU_08804-RA
NNU_11937-RA	NNU_10522-RA	NNU_09101-RA	NNU_07908-RA	NNU_13761-RA	NNU_08830-RA
NNU_11941-RA	NNU_10523-RA	NNU_09208-RA	NNU_07955-RA	NNU_13813-RA	NNU_08857-RA
NNU_11979-RA	NNU_10554-RA	NNU_09263-RA	NNU_08003-RA	NNU_13906-RA	NNU_08869-RA
NNU_11992-RA	NNU_10578-RA	NNU_09312-RA	NNU_08016-RA	NNU_13931-RA	NNU_08955-RA
NNU_12012-RA	NNU_10692-RA	NNU_09382-RA	NNU_08020-RA	NNU_13964-RA	NNU_09139-RA
NNU_12029-RA	NNU_10713-RA	NNU_09435-RA	NNU_08144-RA	NNU_13974-RA	NNU_09146-RA
NNU_12180-RA	NNU_10786-RA	NNU_09488-RA	NNU_08155-RA	NNU_14084-RA	NNU_09156-RA
NNU_12227-RA	NNU_10804-RA	NNU_09558-RA	NNU_08197-RA	NNU_14240-RA	NNU_09165-RA
NNU_12264-RA	NNU_10949-RA	NNU_09596-RA	NNU_08228-RA	NNU_14241-RA	NNU_09181-RA
NNU_12293-RA	NNU_10996-RA	NNU_09688-RA	NNU_08269-RA	NNU_14282-RA	NNU_09198-RA
NNU_12350-RA	NNU_11108-RA	NNU_09825-RA	NNU_08298-RA	NNU_14328-RA	NNU_09308-RA
NNU_12353-RA	NNU_11211-RA	NNU_09827-RA	NNU_08312-RA	NNU_14429-RA	NNU_09316-RA
NNU_12448-RA	NNU_11241-RA	NNU_09856-RA	NNU_08317-RA	NNU_14459-RA	NNU_09399-RA
NNU_12496-RA	NNU_11276-RA	NNU_09883-RA	NNU_08387-RA	NNU_14734-RA	NNU_09516-RA
NNU_12512-RA	NNU_11462-RA	NNU_09935-RA	NNU_08457-RA	NNU_14757-RA	NNU_09536-RA
NNU_12522-RA	NNU_11526-RA	NNU_10116-RA	NNU_08601-RA	NNU_14846-RA	NNU_09565-RA
NNU_12618-RA	NNU_11537-RA	NNU_10208-RA	NNU_08679-RA	NNU_14908-RA	NNU_09571-RA
NNU_12640-RA	NNU_11618-RA	NNU_10230-RA	NNU_08687-RA	NNU_15027-RA	NNU_09711-RA
NNU_12761-RA	NNU_11644-RA	NNU_10233-RA	NNU_08783-RA	NNU_15242-RA	NNU_09720-RA
NNU_12815-RA	NNU_11689-RA	NNU_10239-RA	NNU_08832-RA	NNU_15271-RA	NNU_09782-RA
NNU_12929-RA	NNU_11702-RA	NNU_10354-RA	NNU_08856-RA	NNU_15295-RA	NNU_09890-RA
NNU_12934-RA	NNU_11759-RA	NNU_10444-RA	NNU_08885-RA	NNU_15308-RA	NNU_10015-RA
NNU_13043-RA	NNU_11779-RA	NNU_10469-RA	NNU_08935-RA	NNU_15313-RA	NNU_10055-RA
NNU_13123-RA	NNU_11850-RA	NNU_10481-RA	NNU_08975-RA	NNU_15373-RA	NNU_10063-RA
NNU_13198-RA	NNU_11857-RA	NNU_10489-RA	NNU_08984-RA	NNU_15515-RA	NNU_10126-RA
NNU_13333-RA	NNU_11972-RA	NNU_10633-RA	NNU_09090-RA	NNU_15601-RA	NNU_10128-RA
NNU_13382-RA	NNU_11980-RA	NNU_10636-RA	NNU_09092-RA	NNU_15628-RA	NNU_10149-RA
NNU_13400-RA	NNU_12073-RA	NNU_10642-RA	NNU_09130-RA	NNU_15687-RA	NNU_10164-RA
NNU_13471-RA	NNU_12201-RA	NNU_10646-RA	NNU_09234-RA	NNU_15801-RA	NNU_10178-RA
NNU_13509-RA	NNU_12210-RA	NNU_10758-RA	NNU_09287-RA	NNU_15804-RA	NNU_10179-RA
NNU_13511-RA	NNU_12413-RA	NNU_10780-RA	NNU_09401-RA	NNU_15813-RA	NNU_10207-RA
NNU_13556-RA	NNU_12432-RA	NNU_10811-RA	NNU_09561-RA	NNU_16006-RA	NNU_10232-RA
NNU_13560-RA	NNU_12544-RA	NNU_10842-RA	NNU_09619-RA	NNU_16008-RA	NNU_10248-RA
NNU_13627-RA	NNU_12610-RA	NNU_10931-RA	NNU_09639-RA	NNU_16017-RA	NNU_10283-RA
NNU_13654-RA	NNU_12626-RA	NNU_10972-RA	NNU_09731-RA	NNU_16020-RA	NNU_10299-RA
NNU_13717-RA	NNU_12641-RA	NNU_10976-RA	NNU_09750-RA	NNU_16135-RA	NNU_10353-RA
NNU_13787-RA	NNU_12700-RA	NNU_11163-RA	NNU_09774-RA	NNU_16151-RA	NNU_10378-RA
NNU_13828-RA	NNU_12731-RA	NNU_11199-RA	NNU_09789-RA	NNU_16255-RA	NNU_10458-RA
NNU_13918-RA	NNU_12768-RA	NNU_11254-RA	NNU_09872-RA	NNU_16338-RA	NNU_10503-RA
NNU_13972-RA	NNU_12788-RA	NNU_11306-RA	NNU_09911-RA	NNU_16357-RA	NNU_10514-RA
NNU_13976-RA	NNU_12791-RA	NNU_11367-RA	NNU_09972-RA	NNU_16371-RA	NNU_10529-RA
NNU_14065-RA	NNU_12861-RA	NNU_11405-RA	NNU_09995-RA	NNU_16372-RA	NNU_10575-RA
NNU_14099-RA	NNU_12866-RA	NNU_11418-RA	NNU_10028-RA	NNU_16409-RA	NNU_10631-RA
NNU_14108-RA	NNU_12901-RA	NNU_11492-RA	NNU_10045-RA	NNU_16461-RA	NNU_10789-RA
NNU_14109-RA	NNU_12906-RA	NNU_11582-RA	NNU_10058-RA	NNU_16480-RA	NNU_10795-RA
NNU_14149-RA	NNU_13108-RA	NNU_11617-RA	NNU_10121-RA	NNU_16562-RA	NNU_10821-RA
NNU_14235-RA	NNU_13136-RA	NNU_11665-RA	NNU_10137-RA	NNU_16645-RA	NNU_10852-RA
NNU_14237-RA	NNU_13218-RA	NNU_11668-RA	NNU_10161-RA	NNU_16658-RA	NNU_11021-RA
NNU_14262-RA	NNU_13227-RA	NNU_11671-RA	NNU_10172-RA	NNU_16890-RA	NNU_11087-RA
NNU_14306-RA	NNU_13262-RA	NNU_11680-RA	NNU_10192-RA	NNU_16924-RA	NNU_11129-RA
NNU_14384-RA	NNU_13306-RA	NNU_11732-RA	NNU_10297-RA	NNU_16969-RA	NNU_11154-RA
NNU_14434-RA	NNU_13321-RA	NNU_11756-RA	NNU_10326-RA	NNU_16993-RA	NNU_11161-RA
NNU_14532-RA	NNU_13626-RA	NNU_11892-RA	NNU_10337-RA	NNU_17079-RA	NNU_11188-RA
NNU_14535-RA	NNU_13643-RA	NNU_11909-RA	NNU_10344-RA	NNU_17198-RA	NNU_11194-RA
NNU_14540-RA	NNU_13697-RA	NNU_11990-RA	NNU_10360-RA	NNU_17211-RA	NNU_11222-RA
NNU_14541-RA	NNU_13772-RA	NNU_12002-RA	NNU_10380-RA	NNU_17247-RA	NNU_11300-RA
NNU_14571-RA	NNU_13799-RA	NNU_12003-RA	NNU_10450-RA	NNU_17268-RA	NNU_11316-RA
NNU_14573-RA	NNU_13837-RA	NNU_12094-RA	NNU_10496-RA	NNU_17279-RA	NNU_11326-RA
NNU_14609-RA	NNU_13857-RA	NNU_12102-RA	NNU_10553-RA	NNU_17295-RA	NNU_11341-RA
NNU_14795-RA	NNU_13913-RA	NNU_12129-RA	NNU_10647-RA	NNU_17551-RA	NNU_11373-RA
NNU_14864-RA	NNU_13916-RA	NNU_12232-RA	NNU_10648-RA	NNU_17643-RA	NNU_11390-RA
NNU_14921-RA	NNU_13968-RA	NNU_12234-RA	NNU_10733-RA	NNU_17651-RA	NNU_11467-RA
NNU_14979-RA	NNU_14001-RA	NNU_12327-RA	NNU_10797-RA	NNU_17700-RA	NNU_11489-RA
NNU_14981-RA	NNU_14002-RA	NNU_12366-RA	NNU_10823-RA	NNU_17968-RA	NNU_11502-RA
NNU_15009-RA	NNU_14043-RA	NNU_12389-RA	NNU_10934-RA	NNU_18087-RA	NNU_11543-RA
NNU_15073-RA	NNU_14051-RA	NNU_12436-RA	NNU_10960-RA	NNU_18248-RA	NNU_11563-RA
NNU_15240-RA	NNU_14052-RA	NNU_12536-RA	NNU_11094-RA	NNU_18249-RA	NNU_11572-RA
NNU_15335-RA	NNU_14076-RA	NNU_12549-RA	NNU_11098-RA	NNU_18447-RA	NNU_11580-RA
NNU_15336-RA	NNU_14280-RA	NNU_12558-RA	NNU_11171-RA	NNU_18551-RA	NNU_11605-RA
NNU_15367-RA	NNU_14307-RA	NNU_12611-RA	NNU_11173-RA	NNU_18642-RA	NNU_11647-RA
NNU_15418-RA	NNU_14443-RA	NNU_12662-RA	NNU_11183-RA	NNU_18728-RA	NNU_11746-RA
NNU_15429-RA	NNU_14522-RA	NNU_12665-RA	NNU_11240-RA	NNU_18846-RA	NNU_11764-RA
NNU_15495-RA	NNU_14528-RA	NNU_12666-RA	NNU_11293-RA	NNU_18902-RA	NNU_11805-RA
NNU_15544-RA	NNU_14550-RA	NNU_12690-RA	NNU_11395-RA	NNU_19106-RA	NNU_11840-RA
NNU_15553-RA	NNU_14624-RA	NNU_12764-RA	NNU_11457-RA	NNU_19182-RA	NNU_11908-RA
NNU_15554-RA	NNU_14641-RA	NNU_12914-RA	NNU_11458-RA	NNU_19190-RA	NNU_11966-RA
NNU_15561-RA	NNU_14670-RA	NNU_12974-RA	NNU_11468-RA	NNU_19407-RA	NNU_11971-RA
NNU_15591-RA	NNU_14680-RA	NNU_12990-RA	NNU_11470-RA	NNU_19429-RA	NNU_12018-RA
NNU_15750-RA	NNU_14707-RA	NNU_13021-RA	NNU_11501-RA	NNU_19467-RA	NNU_12035-RA
NNU_15837-RA	NNU_14708-RA	NNU_13116-RA	NNU_11519-RA	NNU_19730-RA	NNU_12063-RA
NNU_15850-RA	NNU_14718-RA	NNU_13209-RA	NNU_11534-RA	NNU_19750-RA	NNU_12127-RA
NNU_15891-RA	NNU_14742-RA	NNU_13214-RA	NNU_11545-RA	NNU_19779-RA	NNU_12203-RA
NNU_15902-RA	NNU_14758-RA	NNU_13224-RA	NNU_11573-RA	NNU_19815-RA	NNU_12249-RA
NNU_15921-RA	NNU_14855-RA	NNU_13276-RA	NNU_11613-RA	NNU_19857-RA	NNU_12311-RA
NNU_15948-RA	NNU_14892-RA	NNU_13287-RA	NNU_11735-RA	NNU_19902-RA	NNU_12313-RA
NNU_15978-RA	NNU_14955-RA	NNU_13291-RA	NNU_11758-RA	NNU_19937-RA	NNU_12329-RA
NNU_16045-RA	NNU_15081-RA	NNU_13295-RA	NNU_11864-RA	NNU_20099-RA	NNU_12401-RA
NNU_16201-RA	NNU_15088-RA	NNU_13430-RA	NNU_11870-RA	NNU_20123-RA	NNU_12502-RA
NNU_16373-RA	NNU_15095-RA	NNU_13454-RA	NNU_11926-RA	NNU_20229-RA	NNU_12574-RA
NNU_16406-RA	NNU_15122-RA	NNU_13456-RA	NNU_11942-RA	NNU_20298-RA	NNU_12579-RA
NNU_16424-RA	NNU_15134-RA	NNU_13492-RA	NNU_11974-RA	NNU_20300-RA	NNU_12591-RA
NNU_16609-RA	NNU_15186-RA	NNU_13515-RA	NNU_11985-RA	NNU_20315-RA	NNU_12593-RA
NNU_16785-RA	NNU_15235-RA	NNU_13528-RA	NNU_12011-RA	NNU_20323-RA	NNU_12725-RA
NNU_16802-RA	NNU_15316-RA	NNU_13529-RA	NNU_12014-RA	NNU_20400-RA	NNU_12810-RA
NNU_16865-RA	NNU_15412-RA	NNU_13583-RA	NNU_12045-RA	NNU_20409-RA	NNU_12946-RA
NNU_16897-RA	NNU_15545-RA	NNU_13589-RA	NNU_12048-RA	NNU_20422-RA	NNU_12958-RA
NNU_16954-RA	NNU_15642-RA	NNU_13639-RA	NNU_12062-RA	NNU_20481-RA	NNU_12973-RA
NNU_16959-RA	NNU_15671-RA	NNU_13691-RA	NNU_12084-RA	NNU_20525-RA	NNU_12977-RA
NNU_17101-RA	NNU_15761-RA	NNU_13792-RA	NNU_12090-RA	NNU_20541-RA	NNU_12999-RA
NNU_17290-RA	NNU_15862-RA	NNU_13818-RA	NNU_12112-RA	NNU_20678-RA	NNU_13005-RA
NNU_17364-RA	NNU_15913-RA	NNU_13835-RA	NNU_12139-RA	NNU_20781-RA	NNU_13052-RA
NNU_17403-RA	NNU_15914-RA	NNU_13877-RA	NNU_12173-RA	NNU_20813-RA	NNU_13104-RA
NNU_17435-RA	NNU_16030-RA	NNU_13903-RA	NNU_12204-RA	NNU_20824-RA	NNU_13117-RA
NNU_17436-RA	NNU_16055-RA	NNU_13979-RA	NNU_12299-RA	NNU_20843-RA	NNU_13175-RA
NNU_17437-RA	NNU_16059-RA	NNU_13983-RA	NNU_12302-RA	NNU_20851-RA	NNU_13225-RA
NNU_17439-RA	NNU_16435-RA	NNU_14056-RA	NNU_12305-RA	NNU_20948-RA	NNU_13261-RA
NNU_17657-RA	NNU_16557-RA	NNU_14151-RA	NNU_12306-RA	NNU_20984-RA	NNU_13277-RA
NNU_17681-RA	NNU_16773-RA	NNU_14161-RA	NNU_12307-RA	NNU_20993-RA	NNU_13313-RA
NNU_17683-RA	NNU_16786-RA	NNU_14188-RA	NNU_12309-RA	NNU_21035-RA	NNU_13370-RA
NNU_17701-RA	NNU_16788-RA	NNU_14190-RA	NNU_12322-RA	NNU_21171-RA	NNU_13438-RA
NNU_17707-RA	NNU_16806-RA	NNU_14334-RA	NNU_12433-RA	NNU_21370-RA	NNU_13442-RA
NNU_17836-RA	NNU_16920-RA	NNU_14342-RA	NNU_12455-RA	NNU_21372-RA	NNU_13491-RA
NNU_17908-RA	NNU_17035-RA	NNU_14345-RA	NNU_12548-RA	NNU_21400-RA	NNU_13495-RA
NNU_17917-RA	NNU_17116-RA	NNU_14351-RA	NNU_12552-RA	NNU_21431-RA	NNU_13499-RA
NNU_18115-RA	NNU_17152-RA	NNU_14396-RA	NNU_12636-RA	NNU_21522-RA	NNU_13587-RA
NNU_18223-RA	NNU_17168-RA	NNU_14437-RA	NNU_12686-RA	NNU_21599-RA	NNU_13599-RA
NNU_18252-RA	NNU_17172-RA	NNU_14517-RA	NNU_12689-RA	NNU_21621-RA	NNU_13633-RA
NNU_18414-RA	NNU_17182-RA	NNU_14524-RA	NNU_12730-RA	NNU_21758-RA	NNU_13647-RA
NNU_18460-RA	NNU_17184-RA	NNU_14544-RA	NNU_12767-RA	NNU_21843-RA	NNU_13668-RA
NNU_18539-RA	NNU_17225-RA	NNU_14608-RA	NNU_12797-RA	NNU_21857-RA	NNU_13683-RA
NNU_18610-RA	NNU_17252-RA	NNU_14667-RA	NNU_12828-RA	NNU_21864-RA	NNU_13703-RA
NNU_18625-RA	NNU_17383-RA	NNU_14678-RA	NNU_12830-RA	NNU_21934-RA	NNU_13753-RA
NNU_18699-RA	NNU_17399-RA	NNU_14691-RA	NNU_12834-RA	NNU_21981-RA	NNU_13817-RA
NNU_18734-RA	NNU_17509-RA	NNU_14744-RA	NNU_12847-RA	NNU_21987-RA	NNU_13855-RA
NNU_18735-RA	NNU_17518-RA	NNU_14748-RA	NNU_12924-RA	NNU_22143-RA	NNU_13905-RA
NNU_18800-RA	NNU_17601-RA	NNU_14841-RA	NNU_12944-RA	NNU_22192-RA	NNU_13930-RA
NNU_18882-RA	NNU_17603-RA	NNU_14878-RA	NNU_12966-RA	NNU_22220-RA	NNU_13957-RA
NNU_18910-RA	NNU_17617-RA	NNU_15022-RA	NNU_13007-RA	NNU_22314-RA	NNU_13978-RA
NNU_18928-RA	NNU_17620-RA	NNU_15082-RA	NNU_13025-RA	NNU_22462-RA	NNU_14018-RA
NNU_18948-RA	NNU_17702-RA	NNU_15091-RA	NNU_13093-RA	NNU_22506-RA	NNU_14028-RA
NNU_19060-RA	NNU_17720-RA	NNU_15099-RA	NNU_13145-RA	NNU_22580-RA	NNU_14046-RA
NNU_19100-RA	NNU_18146-RA	NNU_15164-RA	NNU_13149-RA	NNU_22703-RA	NNU_14083-RA
NNU_19226-RA	NNU_18152-RA	NNU_15193-RA	NNU_13303-RA	NNU_22725-RA	NNU_14106-RA
NNU_19242-RA	NNU_18202-RA	NNU_15221-RA	NNU_13361-RA	NNU_22775-RA	NNU_14114-RA
NNU_19269-RA	NNU_18264-RA	NNU_15243-RA	NNU_13448-RA	NNU_22821-RA	NNU_14125-RA
NNU_19270-RA	NNU_18383-RA	NNU_15472-RA	NNU_13462-RA	NNU_23024-RA	NNU_14243-RA
NNU_19293-RA	NNU_18386-RA	NNU_15542-RA	NNU_13476-RA	NNU_23035-RA	NNU_14253-RA
NNU_19338-RA	NNU_18528-RA	NNU_15605-RA	NNU_13483-RA	NNU_23041-RA	NNU_14312-RA
NNU_19417-RA	NNU_18632-RA	NNU_15609-RA	NNU_13526-RA	NNU_23098-RA	NNU_14314-RA
NNU_19570-RA	NNU_18861-RA	NNU_15654-RA	NNU_13584-RA	NNU_23110-RA	NNU_14388-RA
NNU_19583-RA	NNU_18909-RA	NNU_15721-RA	NNU_13598-RA	NNU_23117-RA	NNU_14430-RA
NNU_19601-RA	NNU_18974-RA	NNU_15763-RA	NNU_13607-RA	NNU_23168-RA	NNU_14433-RA
NNU_19622-RA	NNU_18981-RA	NNU_15764-RA	NNU_13634-RA	NNU_23230-RA	NNU_14466-RA
NNU_19887-RA	NNU_19015-RA	NNU_15825-RA	NNU_13638-RA	NNU_23333-RA	NNU_14491-RA
NNU_19948-RA	NNU_19093-RA	NNU_15836-RA	NNU_13681-RA	NNU_23386-RA	NNU_14492-RA
NNU_20002-RA	NNU_19250-RA	NNU_15873-RA	NNU_13694-RA	NNU_23398-RA	NNU_14502-RA
NNU_20036-RA	NNU_19318-RA	NNU_15938-RA	NNU_13696-RA	NNU_23433-RA	NNU_14543-RA
NNU_20046-RA	NNU_19375-RA	NNU_15983-RA	NNU_13716-RA	NNU_23521-RA	NNU_14553-RA
NNU_20055-RA	NNU_19423-RA	NNU_16092-RA	NNU_13729-RA	NNU_23595-RA	NNU_14590-RA
NNU_20058-RA	NNU_19433-RA	NNU_16130-RA	NNU_13765-RA	NNU_23602-RA	NNU_14658-RA
NNU_20104-RA	NNU_19530-RA	NNU_16252-RA	NNU_13823-RA	NNU_23605-RA	NNU_14660-RA
NNU_20249-RA	NNU_19574-RA	NNU_16265-RA	NNU_13910-RA	NNU_23633-RA	NNU_14696-RA
NNU_20372-RA	NNU_19579-RA	NNU_16287-RA	NNU_13948-RA	NNU_23634-RA	NNU_14715-RA
NNU_20376-RA	NNU_19585-RA	NNU_16311-RA	NNU_14003-RA	NNU_23730-RA	NNU_14743-RA
NNU_20405-RA	NNU_19593-RA	NNU_16330-RA	NNU_14016-RA	NNU_23734-RA	NNU_14780-RA
NNU_20572-RA	NNU_19754-RA	NNU_16542-RA	NNU_14038-RA	NNU_23757-RA	NNU_14894-RA
NNU_20597-RA	NNU_19781-RA	NNU_16553-RA	NNU_14044-RA	NNU_23763-RA	NNU_14980-RA
NNU_20616-RA	NNU_19846-RA	NNU_16704-RA	NNU_14063-RA	NNU_23789-RA	NNU_15012-RA
NNU_20657-RA	NNU_19850-RA	NNU_16871-RA	NNU_14092-RA	NNU_23815-RA	NNU_15087-RA
NNU_20698-RA	NNU_19852-RA	NNU_16941-RA	NNU_14120-RA	NNU_23882-RA	NNU_15100-RA
NNU_20770-RA	NNU_19855-RA	NNU_17010-RA	NNU_14122-RA	NNU_23898-RA	NNU_15107-RA
NNU_20814-RA	NNU_19908-RA	NNU_17013-RA	NNU_14130-RA	NNU_24005-RA	NNU_15222-RA
NNU_20846-RA	NNU_20017-RA	NNU_17069-RA	NNU_14165-RA	NNU_24101-RA	NNU_15311-RA
NNU_20863-RA	NNU_20032-RA	NNU_17109-RA	NNU_14219-RA	NNU_24228-RA	NNU_15330-RA
NNU_20899-RA	NNU_20131-RA	NNU_17221-RA	NNU_14230-RA	NNU_24457-RA	NNU_15338-RA
NNU_20939-RA	NNU_20224-RA	NNU_17244-RA	NNU_14238-RA	NNU_24497-RA	NNU_15523-RA
NNU_20956-RA	NNU_20227-RA	NNU_17270-RA	NNU_14310-RA	NNU_24517-RA	NNU_15582-RA
NNU_20978-RA	NNU_20278-RA	NNU_17308-RA	NNU_14315-RA	NNU_24540-RA	NNU_15606-RA
NNU_21000-RA	NNU_20341-RA	NNU_17318-RA	NNU_14379-RA	NNU_24681-RA	NNU_15757-RA
NNU_21019-RA	NNU_20342-RA	NNU_17372-RA	NNU_14406-RA	NNU_24777-RA	NNU_15773-RA
NNU_21045-RA	NNU_20408-RA	NNU_17381-RA	NNU_14470-RA	NNU_24836-RA	NNU_15832-RA
NNU_21102-RA	NNU_20439-RA	NNU_17438-RA	NNU_14496-RA	NNU_24872-RA	NNU_15867-RA
NNU_21123-RA	NNU_20489-RA	NNU_17454-RA	NNU_14500-RA	NNU_24935-RA	NNU_15869-RA
NNU_21128-RA	NNU_20538-RA	NNU_17482-RA	NNU_14526-RA	NNU_24979-RA	NNU_15962-RA
NNU_21246-RA	NNU_20571-RA	NNU_17561-RA	NNU_14615-RA	NNU_24991-RA	NNU_15993-RA
NNU_21363-RA	NNU_20578-RA	NNU_17616-RA	NNU_14669-RA	NNU_25009-RA	NNU_16049-RA
NNU_21411-RA	NNU_20586-RA	NNU_17652-RA	NNU_14751-RA	NNU_25024-RA	NNU_16150-RA
NNU_21420-RA	NNU_20629-RA	NNU_17677-RA	NNU_14833-RA	NNU_25051-RA	NNU_16185-RA
NNU_21440-RA	NNU_20677-RA	NNU_17870-RA	NNU_14842-RA	NNU_25119-RA	NNU_16188-RA
NNU_21512-RA	NNU_20797-RA	NNU_17907-RA	NNU_14888-RA	NNU_25143-RA	NNU_16195-RA
NNU_21595-RA	NNU_20835-RA	NNU_17972-RA	NNU_14907-RA	NNU_25162-RA	NNU_16225-RA
NNU_21731-RA	NNU_20976-RA	NNU_18069-RA	NNU_15108-RA	NNU_25175-RA	NNU_16227-RA
NNU_21757-RA	NNU_21050-RA	NNU_18080-RA	NNU_15207-RA	NNU_25181-RA	NNU_16232-RA
NNU_21821-RA	NNU_21216-RA	NNU_18085-RA	NNU_15214-RA	NNU_25230-RA	NNU_16358-RA
NNU_21903-RA	NNU_21244-RA	NNU_18147-RA	NNU_15255-RA	NNU_25316-RA	NNU_16365-RA
NNU_21921-RA	NNU_21380-RA	NNU_18179-RA	NNU_15294-RA	NNU_25319-RA	NNU_16385-RA
NNU_21929-RA	NNU_21384-RA	NNU_18183-RA	NNU_15483-RA	NNU_25330-RA	NNU_16412-RA
NNU_21992-RA	NNU_21397-RA	NNU_18212-RA	NNU_15496-RA	NNU_25387-RA	NNU_16415-RA
NNU_21994-RA	NNU_21424-RA	NNU_18238-RA	NNU_15567-RA	NNU_25536-RA	NNU_16430-RA
NNU_22038-RA	NNU_21457-RA	NNU_18282-RA	NNU_15611-RA	NNU_25788-RA	NNU_16511-RA
NNU_22068-RA	NNU_21536-RA	NNU_18370-RA	NNU_15617-RA	NNU_25828-RA	NNU_16528-RA
NNU_22078-RA	NNU_21570-RA	NNU_18395-RA	NNU_15619-RA	NNU_25907-RA	NNU_16638-RA
NNU_22112-RA	NNU_21658-RA	NNU_18419-RA	NNU_15622-RA	NNU_25934-RA	NNU_16660-RA
NNU_22227-RA	NNU_21708-RA	NNU_18424-RA	NNU_15684-RA	NNU_26032-RA	NNU_16662-RA
NNU_22234-RA	NNU_21805-RA	NNU_18456-RA	NNU_15734-RA	NNU_26105-RA	NNU_16696-RA
NNU_22303-RA	NNU_21807-RA	NNU_18458-RA	NNU_15828-RA	NNU_26174-RA	NNU_16702-RA
NNU_22305-RA	NNU_21814-RA	NNU_18464-RA	NNU_15904-RA	NNU_26184-RA	NNU_16743-RA
NNU_22336-RA	NNU_21914-RA	NNU_18491-RA	NNU_15923-RA	NNU_26264-RA	NNU_16749-RA
NNU_22371-RA	NNU_21915-RA	NNU_18496-RA	NNU_16040-RA	NNU_26390-RA	NNU_16772-RA
NNU_22445-RA	NNU_21924-RA	NNU_18513-RA	NNU_16112-RA	NNU_26425-RA	NNU_16825-RA
NNU_22466-RA	NNU_21937-RA	NNU_18516-RA	NNU_16127-RA	NNU_26506-RA	NNU_16827-RA
NNU_22478-RA	NNU_22024-RA	NNU_18519-RA	NNU_16159-RA	NNU_26567-RA	NNU_16860-RA
NNU_22485-RA	NNU_22040-RA	NNU_18570-RA	NNU_16199-RA	NNU_26569-RA	NNU_16914-RA
NNU_22501-RA	NNU_22063-RA	NNU_18604-RA	NNU_16211-RA	NNU_26595-RA	NNU_16942-RA
NNU_22556-RA	NNU_22096-RA	NNU_18616-RA	NNU_16316-RA		NNU_16955-RA
NNU_22673-RA	NNU_22127-RA	NNU_18621-RA	NNU_16351-RA		NNU_16962-RA
NNU_22685-RA	NNU_22142-RA	NNU_18711-RA	NNU_16374-RA		NNU_16966-RA
NNU_22692-RA	NNU_22212-RA	NNU_18818-RA	NNU_16405-RA		NNU_16978-RA
NNU_22724-RA	NNU_22326-RA	NNU_18895-RA	NNU_16462-RA		NNU_17014-RA
NNU_22810-RA	NNU_22342-RA	NNU_18912-RA	NNU_16485-RA		NNU_17028-RA
NNU_22894-RA	NNU_22497-RA	NNU_18936-RA	NNU_16486-RA		NNU_17044-RA
NNU_22918-RA	NNU_22523-RA	NNU_18964-RA	NNU_16521-RA		NNU_17068-RA
NNU_22949-RA	NNU_22587-RA	NNU_18989-RA	NNU_16635-RA		NNU_17086-RA
NNU_22964-RA	NNU_22613-RA	NNU_18993-RA	NNU_16755-RA		NNU_17088-RA
NNU_22993-RA	NNU_22701-RA	NNU_19075-RA	NNU_16777-RA		NNU_17117-RA
NNU_23018-RA	NNU_22709-RA	NNU_19092-RA	NNU_16840-RA		NNU_17153-RA
NNU_23056-RA	NNU_22827-RA	NNU_19128-RA	NNU_16869-RA		NNU_17212-RA
NNU_23059-RA	NNU_22951-RA	NNU_19348-RA	NNU_16889-RA		NNU_17218-RA
NNU_23200-RA	NNU_22980-RA	NNU_19359-RA	NNU_16917-RA		NNU_17238-RA
NNU_23219-RA	NNU_23025-RA	NNU_19471-RA	NNU_16945-RA		NNU_17322-RA
NNU_23222-RA	NNU_23064-RA	NNU_19483-RA	NNU_16963-RA		NNU_17375-RA
NNU_23273-RA	NNU_23130-RA	NNU_19648-RA	NNU_17148-RA		NNU_17538-RA
NNU_23334-RA	NNU_23214-RA	NNU_19664-RA	NNU_17164-RA		NNU_17550-RA
NNU_23373-RA	NNU_23298-RA	NNU_19719-RA	NNU_17191-RA		NNU_17562-RA
NNU_23376-RA	NNU_23402-RA	NNU_19738-RA	NNU_17197-RA		NNU_17566-RA
NNU_23444-RA	NNU_23413-RA	NNU_19769-RA	NNU_17200-RA		NNU_17571-RA
NNU_23465-RA	NNU_23434-RA	NNU_19782-RA	NNU_17203-RA		NNU_17602-RA
NNU_23619-RA	NNU_23443-RA	NNU_19783-RA	NNU_17216-RA		NNU_17628-RA
NNU_23629-RA	NNU_23516-RA	NNU_19801-RA	NNU_17253-RA		NNU_17640-RA
NNU_23740-RA	NNU_23527-RA	NNU_19806-RA	NNU_17274-RA		NNU_17647-RA
NNU_23787-RA	NNU_23531-RA	NNU_19835-RA	NNU_17392-RA		NNU_17660-RA
NNU_23809-RA	NNU_23579-RA	NNU_19856-RA	NNU_17393-RA		NNU_17664-RA
NNU_23833-RA	NNU_23701-RA	NNU_19904-RA	NNU_17407-RA		NNU_17668-RA
NNU_23867-RA	NNU_23732-RA	NNU_19960-RA	NNU_17469-RA		NNU_17678-RA
NNU_23876-RA	NNU_23773-RA	NNU_19997-RA	NNU_17479-RA		NNU_17715-RA
NNU_23905-RA	NNU_23835-RA	NNU_20006-RA	NNU_17548-RA		NNU_17743-RA
NNU_23913-RA	NNU_23889-RA	NNU_20008-RA	NNU_17569-RA		NNU_17817-RA
NNU_23915-RA	NNU_23890-RA	NNU_20025-RA	NNU_17572-RA		NNU_17892-RA
NNU_24015-RA	NNU_23937-RA	NNU_20033-RA	NNU_17596-RA		NNU_17904-RA
NNU_24040-RA	NNU_23974-RA	NNU_20042-RA	NNU_17669-RA		NNU_17950-RA
NNU_24066-RA	NNU_23980-RA	NNU_20141-RA	NNU_17690-RA		NNU_17978-RA
NNU_24147-RA	NNU_24032-RA	NNU_20149-RA	NNU_17738-RA		NNU_17982-RA
NNU_24153-RA	NNU_24068-RA	NNU_20197-RA	NNU_17759-RA		NNU_18051-RA
NNU_24162-RA	NNU_24157-RA	NNU_20265-RA	NNU_17774-RA		NNU_18058-RA
NNU_24180-RA	NNU_24159-RA	NNU_20268-RA	NNU_17794-RA		NNU_18121-RA
NNU_24222-RA	NNU_24185-RA	NNU_20311-RA	NNU_17796-RA		NNU_18161-RA
NNU_24254-RA	NNU_24195-RA	NNU_20337-RA	NNU_17815-RA		NNU_18171-RA
NNU_24266-RA	NNU_24320-RA	NNU_20345-RA	NNU_17827-RA		NNU_18188-RA
NNU_24288-RA	NNU_24389-RA	NNU_20381-RA	NNU_17831-RA		NNU_18197-RA
NNU_24376-RA	NNU_24480-RA	NNU_20410-RA	NNU_17903-RA		NNU_18225-RA
NNU_24380-RA	NNU_24539-RA	NNU_20511-RA	NNU_17930-RA		NNU_18226-RA
NNU_24417-RA	NNU_24736-RA	NNU_20545-RA	NNU_17948-RA		NNU_18344-RA
NNU_24455-RA	NNU_24741-RA	NNU_20565-RA	NNU_17996-RA		NNU_18366-RA
NNU_24512-RA	NNU_24742-RA	NNU_20694-RA	NNU_18009-RA		NNU_18400-RA
NNU_24537-RA	NNU_24854-RA	NNU_20887-RA	NNU_18033-RA		NNU_18442-RA
NNU_24551-RA	NNU_24968-RA	NNU_20892-RA	NNU_18037-RA		NNU_18512-RA
NNU_24553-RA	NNU_25110-RA	NNU_20896-RA	NNU_18038-RA		NNU_18517-RA
NNU_24602-RA	NNU_25113-RA	NNU_20934-RA	NNU_18106-RA		NNU_18573-RA
NNU_24625-RA	NNU_25219-RA	NNU_20961-RA	NNU_18206-RA		NNU_18628-RA
NNU_24638-RA	NNU_25238-RA	NNU_21037-RA	NNU_18211-RA		NNU_18639-RA
NNU_24642-RA	NNU_25241-RA	NNU_21038-RA	NNU_18235-RA		NNU_18653-RA
NNU_24824-RA	NNU_25282-RA	NNU_21046-RA	NNU_18242-RA		NNU_18747-RA
NNU_24862-RA	NNU_25295-RA	NNU_21121-RA	NNU_18285-RA		NNU_18770-RA
NNU_24882-RA	NNU_25357-RA	NNU_21148-RA	NNU_18312-RA		NNU_18811-RA
NNU_24940-RA	NNU_25359-RA	NNU_21189-RA	NNU_18321-RA		NNU_18817-RA
NNU_24945-RA	NNU_25379-RA	NNU_21217-RA	NNU_18373-RA		NNU_18825-RA
NNU_24967-RA	NNU_25382-RA	NNU_21303-RA	NNU_18423-RA		NNU_18868-RA
NNU_25020-RA	NNU_25389-RA	NNU_21341-RA	NNU_18429-RA		NNU_18908-RA
NNU_25043-RA	NNU_25452-RA	NNU_21354-RA	NNU_18462-RA		NNU_18944-RA
NNU_25061-RA	NNU_25637-RA	NNU_21413-RA	NNU_18465-RA		NNU_18954-RA
NNU_25116-RA	NNU_25756-RA	NNU_21579-RA	NNU_18510-RA		NNU_18960-RA
NNU_25157-RA	NNU_25960-RA	NNU_21679-RA	NNU_18520-RA		NNU_18978-RA
NNU_25303-RA	NNU_25995-RA	NNU_21684-RA	NNU_18541-RA		NNU_19043-RA
NNU_25332-RA	NNU_25996-RA	NNU_21703-RA	NNU_18636-RA		NNU_19126-RA
NNU_25542-RA	NNU_26089-RA	NNU_21718-RA	NNU_18637-RA		NNU_19163-RA
NNU_25569-RA	NNU_26164-RA	NNU_21743-RA	NNU_18666-RA		NNU_19168-RA
NNU_25574-RA	NNU_26202-RA	NNU_21744-RA	NNU_18684-RA		NNU_19223-RA
NNU_25599-RA	NNU_26270-RA	NNU_21781-RA	NNU_18693-RA		NNU_19239-RA
NNU_25623-RA	NNU_26309-RA	NNU_21855-RA	NNU_18745-RA		NNU_19290-RA
NNU_25691-RA	NNU_26311-RA	NNU_21884-RA	NNU_18790-RA		NNU_19294-RA
NNU_25700-RA	NNU_26333-RA	NNU_21900-RA	NNU_18815-RA		NNU_19298-RA
NNU_25722-RA	NNU_26411-RA	NNU_21902-RA	NNU_18842-RA		NNU_19315-RA
NNU_25865-RA	NNU_26431-RA	NNU_21947-RA	NNU_18866-RA		NNU_19322-RA
NNU_25885-RA	NNU_26585-RA	NNU_22005-RA	NNU_18917-RA		NNU_19351-RA
NNU_26026-RA	NNU_26596-RA	NNU_22006-RA	NNU_18930-RA		NNU_19418-RA
NNU_26066-RA	NNU_26609-RA	NNU_22013-RA	NNU_18941-RA		NNU_19462-RA
NNU_26087-RA	NNU_26621-RA	NNU_22046-RA	NNU_18953-RA		NNU_19543-RA
NNU_26110-RA	NNU_26682-RA	NNU_22047-RA	NNU_18966-RA		NNU_19550-RA
NNU_26147-RA		NNU_22113-RA	NNU_19013-RA		NNU_19674-RA
NNU_26197-RA		NNU_22156-RA	NNU_19028-RA		NNU_19675-RA
NNU_26213-RA		NNU_22164-RA	NNU_19029-RA		NNU_19724-RA
NNU_26228-RA		NNU_22213-RA	NNU_19077-RA		NNU_19762-RA
NNU_26259-RA		NNU_22225-RA	NNU_19101-RA		NNU_19764-RA
NNU_26271-RA		NNU_22249-RA	NNU_19130-RA		NNU_19790-RA
NNU_26294-RA		NNU_22256-RA	NNU_19172-RA		NNU_19821-RA
NNU_26321-RA		NNU_22273-RA	NNU_19193-RA		NNU_19934-RA
NNU_26334-RA		NNU_22278-RA	NNU_19220-RA		NNU_20016-RA
NNU_26462-RA		NNU_22302-RA	NNU_19267-RA		NNU_20048-RA
NNU_26497-RA		NNU_22397-RA	NNU_19281-RA		NNU_20093-RA
NNU_26527-RA		NNU_22562-RA	NNU_19347-RA		NNU_20127-RA
NNU_26599-RA		NNU_22563-RA	NNU_19358-RA		NNU_20134-RA
NNU_26610-RA		NNU_22593-RA	NNU_19405-RA		NNU_20171-RA
NNU_26649-RA		NNU_22614-RA	NNU_19435-RA		NNU_20172-RA
NNU_26660-RA		NNU_22622-RA	NNU_19455-RA		NNU_20198-RA
NNU_26678-RA		NNU_22671-RA	NNU_19602-RA		NNU_20228-RA
		NNU_22705-RA	NNU_19695-RA		NNU_20286-RA
		NNU_22721-RA	NNU_19700-RA		NNU_20312-RA
		NNU_22765-RA	NNU_19710-RA		NNU_20365-RA
		NNU_22908-RA	NNU_19759-RA		NNU_20469-RA
		NNU_23068-RA	NNU_19761-RA		NNU_20485-RA
		NNU_23178-RA	NNU_19765-RA		NNU_20534-RA
		NNU_23205-RA	NNU_19768-RA		NNU_20539-RA
		NNU_23209-RA	NNU_19786-RA		NNU_20556-RA
		NNU_23280-RA	NNU_19858-RA		NNU_20567-RA
		NNU_23354-RA	NNU_19906-RA		NNU_20589-RA
		NNU_23472-RA	NNU_20047-RA		NNU_20621-RA
		NNU_23596-RA	NNU_20079-RA		NNU_20626-RA
		NNU_23600-RA	NNU_20108-RA		NNU_20665-RA
		NNU_23607-RA	NNU_20182-RA		NNU_20734-RA
		NNU_23675-RA	NNU_20216-RA		NNU_20738-RA
		NNU_23738-RA	NNU_20324-RA		NNU_20998-RA
		NNU_23741-RA	NNU_20362-RA		NNU_21004-RA
		NNU_23764-RA	NNU_20465-RA		NNU_21043-RA
		NNU_23808-RA	NNU_20468-RA		NNU_21176-RA
		NNU_23816-RA	NNU_20549-RA		NNU_21210-RA
		NNU_23818-RA	NNU_20550-RA		NNU_21229-RA
		NNU_23819-RA	NNU_20558-RA		NNU_21234-RA
		NNU_23826-RA	NNU_20618-RA		NNU_21237-RA
		NNU_23829-RA	NNU_20637-RA		NNU_21242-RA
		NNU_23843-RA	NNU_20643-RA		NNU_21248-RA
		NNU_23849-RA	NNU_20680-RA		NNU_21258-RA
		NNU_23861-RA	NNU_20690-RA		NNU_21356-RA
		NNU_23874-RA	NNU_20862-RA		NNU_21382-RA
		NNU_23877-RA	NNU_20909-RA		NNU_21404-RA
		NNU_23888-RA	NNU_20967-RA		NNU_21422-RA
		NNU_23921-RA	NNU_21031-RA		NNU_21445-RA
		NNU_23922-RA	NNU_21183-RA		NNU_21514-RA
		NNU_23963-RA	NNU_21190-RA		NNU_21520-RA
		NNU_23975-RA	NNU_21252-RA		NNU_21549-RA
		NNU_23992-RA	NNU_21282-RA		NNU_21552-RA
		NNU_24044-RA	NNU_21301-RA		NNU_21626-RA
		NNU_24182-RA	NNU_21321-RA		NNU_21698-RA
		NNU_24193-RA	NNU_21381-RA		NNU_21719-RA
		NNU_24313-RA	NNU_21432-RA		NNU_21819-RA
		NNU_24332-RA	NNU_21435-RA		NNU_21858-RA
		NNU_24361-RA	NNU_21498-RA		NNU_21885-RA
		NNU_24378-RA	NNU_21607-RA		NNU_21911-RA
		NNU_24408-RA	NNU_21619-RA		NNU_21922-RA
		NNU_24432-RA	NNU_21632-RA		NNU_21935-RA
		NNU_24544-RA	NNU_21738-RA		NNU_21957-RA
		NNU_24547-RA	NNU_21748-RA		NNU_21977-RA
		NNU_24561-RA	NNU_21751-RA		NNU_22042-RA
		NNU_24562-RA	NNU_21753-RA		NNU_22064-RA
		NNU_24619-RA	NNU_21765-RA		NNU_22246-RA
		NNU_24631-RA	NNU_21785-RA		NNU_22265-RA
		NNU_24659-RA	NNU_21830-RA		NNU_22275-RA
		NNU_24662-RA	NNU_21876-RA		NNU_22284-RA
		NNU_24663-RA	NNU_21982-RA		NNU_22291-RA
		NNU_24693-RA	NNU_22023-RA		NNU_22296-RA
		NNU_24698-RA	NNU_22066-RA		NNU_22334-RA
		NNU_24752-RA	NNU_22161-RA		NNU_22346-RA
		NNU_24753-RA	NNU_22272-RA		NNU_22367-RA
		NNU_24887-RA	NNU_22277-RA		NNU_22417-RA
		NNU_24894-RA	NNU_22316-RA		NNU_22434-RA
		NNU_24914-RA	NNU_22356-RA		NNU_22456-RA
		NNU_24941-RA	NNU_22393-RA		NNU_22465-RA
		NNU_24960-RA	NNU_22439-RA		NNU_22479-RA
		NNU_24964-RA	NNU_22584-RA		NNU_22518-RA
		NNU_24971-RA	NNU_22639-RA		NNU_22585-RA
		NNU_24987-RA	NNU_22694-RA		NNU_22605-RA
		NNU_25052-RA	NNU_22712-RA		NNU_22690-RA
		NNU_25053-RA	NNU_22752-RA		NNU_22790-RA
		NNU_25059-RA	NNU_22792-RA		NNU_22836-RA
		NNU_25099-RA	NNU_22834-RA		NNU_22857-RA
		NNU_25100-RA	NNU_22851-RA		NNU_22912-RA
		NNU_25108-RA	NNU_22914-RA		NNU_22919-RA
		NNU_25178-RA	NNU_22915-RA		NNU_22985-RA
		NNU_25200-RA	NNU_22942-RA		NNU_22989-RA
		NNU_25249-RA	NNU_22947-RA		NNU_22999-RA
		NNU_25258-RA	NNU_22995-RA		NNU_23026-RA
		NNU_25275-RA	NNU_23009-RA		NNU_23040-RA
		NNU_25287-RA	NNU_23030-RA		NNU_23097-RA
		NNU_25322-RA	NNU_23145-RA		NNU_23119-RA
		NNU_25339-RA	NNU_23164-RA		NNU_23175-RA
		NNU_25396-RA	NNU_23287-RA		NNU_23225-RA
		NNU_25401-RA	NNU_23292-RA		NNU_23234-RA
		NNU_25445-RA	NNU_23293-RA		NNU_23297-RA
		NNU_25565-RA	NNU_23329-RA		NNU_23436-RA
		NNU_25629-RA	NNU_23358-RA		NNU_23466-RA
		NNU_25636-RA	NNU_23392-RA		NNU_23467-RA
		NNU_25699-RA	NNU_23394-RA		NNU_23490-RA
		NNU_25742-RA	NNU_23447-RA		NNU_23491-RA
		NNU_25786-RA	NNU_23453-RA		NNU_23496-RA
		NNU_25789-RA	NNU_23469-RA		NNU_23522-RA
		NNU_25803-RA	NNU_23476-RA		NNU_23528-RA
		NNU_25855-RA	NNU_23479-RA		NNU_23537-RA
		NNU_25869-RA	NNU_23623-RA		NNU_23587-RA
		NNU_25890-RA	NNU_23632-RA		NNU_23692-RA
		NNU_26015-RA	NNU_23636-RA		NNU_23726-RA
		NNU_26024-RA	NNU_23665-RA		NNU_23747-RA
		NNU_26025-RA	NNU_23719-RA		NNU_23748-RA
		NNU_26033-RA	NNU_23801-RA		NNU_23790-RA
		NNU_26054-RA	NNU_23807-RA		NNU_23791-RA
		NNU_26086-RA	NNU_23813-RA		NNU_23870-RA
		NNU_26176-RA	NNU_23854-RA		NNU_23927-RA
		NNU_26307-RA	NNU_23859-RA		NNU_23933-RA
		NNU_26345-RA	NNU_23880-RA		NNU_23991-RA
		NNU_26358-RA	NNU_23909-RA		NNU_23996-RA
		NNU_26378-RA	NNU_23912-RA		NNU_24003-RA
		NNU_26480-RA	NNU_23935-RA		NNU_24006-RA
		NNU_26512-RA	NNU_23964-RA		NNU_24052-RA
		NNU_26549-RA	NNU_24048-RA		NNU_24063-RA
		NNU_26607-RA	NNU_24085-RA		NNU_24091-RA
		NNU_26612-RA	NNU_24123-RA		NNU_24129-RA
		NNU_26613-RA	NNU_24169-RA		NNU_24158-RA
			NNU_24191-RA		NNU_24205-RA
			NNU_24206-RA		NNU_24276-RA
			NNU_24233-RA		NNU_24310-RA
			NNU_24241-RA		NNU_24346-RA
			NNU_24244-RA		NNU_24400-RA
			NNU_24339-RA		NNU_24416-RA
			NNU_24387-RA		NNU_24472-RA
			NNU_24401-RA		NNU_24490-RA
			NNU_24409-RA		NNU_24496-RA
			NNU_24465-RA		NNU_24505-RA
			NNU_24479-RA		NNU_24563-RA
			NNU_24546-RA		NNU_24582-RA
			NNU_24719-RA		NNU_24586-RA
			NNU_24740-RA		NNU_24652-RA
			NNU_24797-RA		NNU_24782-RA
			NNU_24859-RA		NNU_24822-RA
			NNU_24871-RA		NNU_24826-RA
			NNU_24880-RA		NNU_24835-RA
			NNU_24885-RA		NNU_24897-RA
			NNU_24922-RA		NNU_24910-RA
			NNU_24992-RA		NNU_24924-RA
			NNU_25023-RA		NNU_24925-RA
			NNU_25074-RA		NNU_24970-RA
			NNU_25095-RA		NNU_25038-RA
			NNU_25207-RA		NNU_25039-RA
			NNU_25263-RA		NNU_25085-RA
			NNU_25352-RA		NNU_25155-RA
			NNU_25383-RA		NNU_25169-RA
			NNU_25420-RA		NNU_25296-RA
			NNU_25443-RA		NNU_25299-RA
			NNU_25475-RA		NNU_25331-RA
			NNU_25532-RA		NNU_25351-RA
			NNU_25556-RA		NNU_25377-RA
			NNU_25579-RA		NNU_25430-RA
			NNU_25605-RA		NNU_25464-RA
			NNU_25643-RA		NNU_25505-RA
			NNU_25711-RA		NNU_25568-RA
			NNU_25779-RA		NNU_25591-RA
			NNU_25845-RA		NNU_25595-RA
			NNU_25912-RA		NNU_25653-RA
			NNU_25954-RA		NNU_25716-RA
			NNU_25991-RA		NNU_25773-RA
			NNU_26004-RA		NNU_25834-RA
			NNU_26073-RA		NNU_25850-RA
			NNU_26081-RA		NNU_25870-RA
			NNU_26198-RA		NNU_25873-RA
			NNU_26211-RA		NNU_25882-RA
			NNU_26217-RA		NNU_25904-RA
			NNU_26243-RA		NNU_25936-RA
			NNU_26346-RA		NNU_26039-RA
			NNU_26365-RA		NNU_26084-RA
			NNU_26461-RA		NNU_26106-RA
			NNU_26528-RA		NNU_26267-RA
			NNU_26557-RA		NNU_26286-RA
			NNU_26579-RA		NNU_26289-RA
			NNU_26589-RA		NNU_26331-RA
			NNU_26593-RA		NNU_26417-RA
			NNU_26620-RA		NNU_26458-RA
			NNU_26652-RA		NNU_26474-RA
					NNU_26504-RA
					NNU_26608-RA
					NNU_26650-RA
