# Supplementary material for: DIA-Based Quantitative Proteomics Reveals the Protein Regulatory Networks of Floral Thermogenesis in Nelumbo nucifera
Source: Int J Mol Sci. 2021 Jul 31;22(15):8251. doi: 10.3390/ijms22158251 (PMC8347412; doi:10.3390/ijms22158251)
Supplement: Supplementary file 1 [file ijms-22-08251-s001.zip › ijms-1311797-supplementary/Supplementary data/Table S6.xlsx]

## Sheet: contents
Table S6. The detailed functional annotation information of cluster 3 and cluster 5
Contents:	Enriched GO terms in cluster 3
	Enriched GO terms in cluster 5
	KEGG pathway enrichment analysis in cluster 3 and 5
	KOG anntation in cluster 3 and 5

## Sheet: GO analysis in cluster 3
Enriched GO terms in cluster3
GO terms of cellular component
GO number	GO term	Cluster frequency	Protein frequency of use	P-value	Protein ID
GO:0045239	tricarboxylic acid cycle enzyme complex	6 of 340 in the list	7 of 3650 in all the Protein	4.04763e-06	NNU_24631-RA,NNU_14396-RA,NNU_14151-RA,NNU_13983-RA,NNU_06323-RA,NNU_23209-RA
GO:0005739	mitochondrion	47 of 340 in the list	275 of 3650 in all the Protein	1.66621e-05	NNU_16092-RA,NNU_06780-RA,NNU_00101-RA,NNU_03831-RA,NNU_10646-RA,NNU_14678-RA,NNU_00197-RA,NNU_21900-RA,NNU_13515-RA,NNU_21855-RA,NNU_05391-RA,NNU_07511-RA,NNU_21341-RA,NNU_22397-RA,NNU_05700-RA,NNU_09856-RA,NNU_24752-RA,NNU_11909-RA,NNU_08748-RA,NNU_04394-RA,NNU_03292-RA,NNU_01524-RA,NNU_10636-RA,NNU_01978-RA,NNU_18513-RA,NNU_23209-RA,NNU_21718-RA,NNU_15605-RA,NNU_01902-RA,NNU_13983-RA,NNU_22614…
GO:0045240	dihydrolipoyl dehydrogenase complex	4 of 340 in the list	4 of 3650 in all the Protein	7.40914e-05	NNU_24631-RA,NNU_14396-RA,NNU_14151-RA,NNU_06323-RA
GO:0045252	oxoglutarate dehydrogenase complex	4 of 340 in the list	4 of 3650 in all the Protein	7.40914e-05	NNU_24631-RA,NNU_14396-RA,NNU_14151-RA,NNU_06323-RA
GO:0009941	chloroplast envelope	19 of 340 in the list	81 of 3650 in all the Protein	0.000107636	NNU_24663-RA,NNU_22622-RA,NNU_26307-RA,NNU_15605-RA,NNU_05504-RA,NNU_04774-RA,NNU_21900-RA,NNU_24432-RA,NNU_08616-RA,NNU_20887-RA,NNU_07511-RA,NNU_24659-RA,NNU_14351-RA,NNU_05700-RA,NNU_04394-RA,NNU_05530-RA,NNU_24662-RA,NNU_01544-RA,NNU_00597-RA
GO:0009536	plastid	48 of 340 in the list	305 of 3650 in all the Protein	0.000121905	NNU_10931-RA,NNU_16092-RA,NNU_00398-RA,NNU_18616-RA,NNU_05504-RA,NNU_04774-RA,NNU_21900-RA,NNU_21855-RA,NNU_08616-RA,NNU_07511-RA,NNU_14351-RA,NNU_21341-RA,NNU_01572-RA,NNU_07200-RA,NNU_09101-RA,NNU_05700-RA,NNU_09856-RA,NNU_08748-RA,NNU_04394-RA,NNU_24662-RA,NNU_00597-RA,NNU_01544-RA,NNU_24663-RA,NNU_22622-RA,NNU_26307-RA,NNU_26086-RA,NNU_20511-RA,NNU_03652-RA,NNU_18513-RA,NNU_22113-RA,NNU_15605…
GO:0009526	plastid envelope	19 of 340 in the list	83 of 3650 in all the Protein	0.00015254	NNU_24663-RA,NNU_22622-RA,NNU_26307-RA,NNU_15605-RA,NNU_05504-RA,NNU_04774-RA,NNU_21900-RA,NNU_24432-RA,NNU_08616-RA,NNU_20887-RA,NNU_07511-RA,NNU_24659-RA,NNU_14351-RA,NNU_05700-RA,NNU_04394-RA,NNU_05530-RA,NNU_24662-RA,NNU_01544-RA,NNU_00597-RA
GO:0009507	chloroplast	45 of 340 in the list	294 of 3650 in all the Protein	0.000389329	NNU_10931-RA,NNU_16092-RA,NNU_18616-RA,NNU_05504-RA,NNU_04774-RA,NNU_21900-RA,NNU_21855-RA,NNU_08616-RA,NNU_07511-RA,NNU_14351-RA,NNU_21341-RA,NNU_07200-RA,NNU_09101-RA,NNU_05700-RA,NNU_09856-RA,NNU_08748-RA,NNU_04394-RA,NNU_24662-RA,NNU_00597-RA,NNU_01544-RA,NNU_22622-RA,NNU_24663-RA,NNU_26307-RA,NNU_26086-RA,NNU_20511-RA,NNU_03652-RA,NNU_22113-RA,NNU_15605-RA,NNU_01925-RA,NNU_02324-RA,NNU_02014…
GO:0000148	1,3-beta-D-glucan synthase complex	4 of 340 in the list	6 of 3650 in all the Protein	0.000953776	NNU_02930-RA,NNU_22046-RA,NNU_11671-RA,NNU_22047-RA
GO:0044434	chloroplast part	28 of 340 in the list	168 of 3650 in all the Protein	0.00141935	NNU_24663-RA,NNU_22622-RA,NNU_26307-RA,NNU_03652-RA,NNU_20511-RA,NNU_15605-RA,NNU_05504-RA,NNU_04774-RA,NNU_02014-RA,NNU_02337-RA,NNU_21900-RA,NNU_22256-RA,NNU_02252-RA,NNU_24432-RA,NNU_06929-RA,NNU_08616-RA,NNU_04443-RA,NNU_20887-RA,NNU_07511-RA,NNU_24659-RA,NNU_14351-RA,NNU_07200-RA,NNU_05700-RA,NNU_04394-RA,NNU_05530-RA,NNU_24662-RA,NNU_00597-RA,NNU_01544-RA
GO:0044435	plastid part	28 of 340 in the list	168 of 3650 in all the Protein	0.00141935	NNU_24663-RA,NNU_22622-RA,NNU_26307-RA,NNU_03652-RA,NNU_20511-RA,NNU_15605-RA,NNU_05504-RA,NNU_04774-RA,NNU_02014-RA,NNU_02337-RA,NNU_21900-RA,NNU_22256-RA,NNU_02252-RA,NNU_24432-RA,NNU_06929-RA,NNU_08616-RA,NNU_04443-RA,NNU_20887-RA,NNU_07511-RA,NNU_24659-RA,NNU_14351-RA,NNU_07200-RA,NNU_05700-RA,NNU_04394-RA,NNU_05530-RA,NNU_24662-RA,NNU_00597-RA,NNU_01544-RA
GO:0071944	cell periphery	43 of 340 in the list	301 of 3650 in all the Protein	0.00223756	NNU_06850-RA,NNU_26015-RA,NNU_19075-RA,NNU_11306-RA,NNU_05607-RA,NNU_11671-RA,NNU_22046-RA,NNU_24561-RA,NNU_13877-RA,NNU_06665-RA,NNU_14748-RA,NNU_06899-RA,NNU_01023-RA,NNU_16871-RA,NNU_15873-RA,NNU_02634-RA,NNU_11756-RA,NNU_22113-RA,NNU_22047-RA,NNU_05007-RA,NNU_05955-RA,NNU_15091-RA,NNU_22705-RA,NNU_02930-RA,NNU_18238-RA,NNU_13295-RA,NNU_20311-RA,NNU_03781-RA,NNU_05764-RA,NNU_24562-RA,NNU_18179…
GO:0005777	peroxisome	10 of 340 in the list	39 of 3650 in all the Protein	0.00233719	NNU_06850-RA,NNU_17372-RA,NNU_19719-RA,NNU_20025-RA,NNU_10354-RA,NNU_09263-RA,NNU_08135-RA,NNU_18604-RA,NNU_20337-RA,NNU_01520-RA
GO:0042579	microbody	10 of 340 in the list	39 of 3650 in all the Protein	0.00233719	NNU_06850-RA,NNU_17372-RA,NNU_19719-RA,NNU_20025-RA,NNU_10354-RA,NNU_09263-RA,NNU_08135-RA,NNU_18604-RA,NNU_20337-RA,NNU_01520-RA
GO:0005618	cell wall	16 of 340 in the list	80 of 3650 in all the Protein	0.00235314	NNU_15873-RA,NNU_02634-RA,NNU_05955-RA,NNU_05007-RA,NNU_18238-RA,NNU_19075-RA,NNU_18179-RA,NNU_05764-RA,NNU_24562-RA,NNU_18519-RA,NNU_05241-RA,NNU_24561-RA,NNU_13877-RA,NNU_12232-RA,NNU_01023-RA,NNU_25629-RA
GO:0030312	external encapsulating structure	16 of 340 in the list	80 of 3650 in all the Protein	0.00235314	NNU_15873-RA,NNU_02634-RA,NNU_05955-RA,NNU_05007-RA,NNU_18238-RA,NNU_19075-RA,NNU_18179-RA,NNU_05764-RA,NNU_24562-RA,NNU_18519-RA,NNU_05241-RA,NNU_24561-RA,NNU_13877-RA,NNU_12232-RA,NNU_01023-RA,NNU_25629-RA
GO:0005938	cell cortex	6 of 340 in the list	20 of 3650 in all the Protein	0.00783681	NNU_05607-RA,NNU_22705-RA,NNU_11756-RA,NNU_26015-RA,NNU_20006-RA,NNU_14748-RA
GO:0099568	cytoplasmic region	6 of 340 in the list	20 of 3650 in all the Protein	0.00783681	NNU_05607-RA,NNU_22705-RA,NNU_11756-RA,NNU_26015-RA,NNU_20006-RA,NNU_14748-RA
GO:0045254	pyruvate dehydrogenase complex	2 of 340 in the list	2 of 3650 in all the Protein	0.0086539	NNU_11909-RA,NNU_20961-RA
GO:1990204	oxidoreductase complex	9 of 340 in the list	40 of 3650 in all the Protein	0.00960494	NNU_19835-RA,NNU_14151-RA,NNU_06323-RA,NNU_14396-RA,NNU_24631-RA,NNU_11909-RA,NNU_24752-RA,NNU_20961-RA,NNU_13515-RA
GO:0031967	organelle envelope	30 of 340 in the list	211 of 3650 in all the Protein	0.0110306	NNU_24663-RA,NNU_22622-RA,NNU_26307-RA,NNU_15605-RA,NNU_05504-RA,NNU_04774-RA,NNU_00197-RA,NNU_21900-RA,NNU_22614-RA,NNU_13276-RA,NNU_13515-RA,NNU_01950-RA,NNU_10842-RA,NNU_05391-RA,NNU_03736-RA,NNU_24432-RA,NNU_08616-RA,NNU_20887-RA,NNU_07511-RA,NNU_24659-RA,NNU_14351-RA,NNU_05700-RA,NNU_24752-RA,NNU_04394-RA,NNU_05530-RA,NNU_22273-RA,NNU_24662-RA,NNU_03292-RA,NNU_00597-RA,NNU_01544-RA
GO:0031975	envelope	30 of 340 in the list	211 of 3650 in all the Protein	0.0110306	NNU_24663-RA,NNU_22622-RA,NNU_26307-RA,NNU_15605-RA,NNU_05504-RA,NNU_04774-RA,NNU_00197-RA,NNU_21900-RA,NNU_22614-RA,NNU_13276-RA,NNU_13515-RA,NNU_01950-RA,NNU_10842-RA,NNU_05391-RA,NNU_03736-RA,NNU_24432-RA,NNU_08616-RA,NNU_20887-RA,NNU_07511-RA,NNU_24659-RA,NNU_14351-RA,NNU_05700-RA,NNU_24752-RA,NNU_04394-RA,NNU_05530-RA,NNU_22273-RA,NNU_24662-RA,NNU_03292-RA,NNU_00597-RA,NNU_01544-RA
GO:0031224	intrinsic component of membrane	137 of 340 in the list	1267 of 3650 in all the Protein	0.0141356	NNU_24313-RA,NNU_20265-RA,NNU_24941-RA,NNU_08650-RA,NNU_19092-RA,NNU_10976-RA,NNU_19075-RA,NNU_11306-RA,NNU_22046-RA,NNU_10116-RA,NNU_24378-RA,NNU_03012-RA,NNU_01544-RA,NNU_16871-RA,NNU_08884-RA,NNU_10636-RA,NNU_16330-RA,NNU_24619-RA,NNU_14524-RA,NNU_22047-RA,NNU_11582-RA,NNU_20311-RA,NNU_04566-RA,NNU_11199-RA,NNU_21947-RA,NNU_19960-RA,NNU_19782-RA,NNU_01046-RA,NNU_05059-RA,NNU_00887-RA,NNU_01871…
GO:0044459	plasma membrane part	10 of 340 in the list	50 of 3650 in all the Protein	0.0150102	NNU_22046-RA,NNU_11671-RA,NNU_21947-RA,NNU_22047-RA,NNU_21684-RA,NNU_02930-RA,NNU_15764-RA,NNU_11306-RA,NNU_03781-RA,NNU_16871-RA
GO:0016021	integral component of membrane	135 of 340 in the list	1256 of 3650 in all the Protein	0.0186337	NNU_24313-RA,NNU_20265-RA,NNU_24941-RA,NNU_08650-RA,NNU_19092-RA,NNU_10976-RA,NNU_19075-RA,NNU_22046-RA,NNU_10116-RA,NNU_24378-RA,NNU_03012-RA,NNU_01544-RA,NNU_08884-RA,NNU_10636-RA,NNU_16330-RA,NNU_24619-RA,NNU_14524-RA,NNU_22047-RA,NNU_11582-RA,NNU_20311-RA,NNU_04566-RA,NNU_11199-RA,NNU_21947-RA,NNU_19960-RA,NNU_19782-RA,NNU_01046-RA,NNU_05059-RA,NNU_00887-RA,NNU_01871-RA,NNU_00889-RA,NNU_09002…
GO:0000145	exocyst	4 of 340 in the list	12 of 3650 in all the Protein	0.0200171	NNU_05607-RA,NNU_11756-RA,NNU_20006-RA,NNU_14748-RA
GO:0031969	chloroplast membrane	5 of 340 in the list	18 of 3650 in all the Protein	0.0210741	NNU_26307-RA,NNU_24432-RA,NNU_05530-RA,NNU_20887-RA,NNU_01544-RA
GO:0042170	plastid membrane	5 of 340 in the list	18 of 3650 in all the Protein	0.0210741	NNU_26307-RA,NNU_24432-RA,NNU_05530-RA,NNU_20887-RA,NNU_01544-RA
GO:0005759	mitochondrial matrix	8 of 340 in the list	38 of 3650 in all the Protein	0.0212002	NNU_11909-RA,NNU_16092-RA,NNU_01978-RA,NNU_06780-RA,NNU_20961-RA,NNU_21718-RA,NNU_02351-RA,NNU_22249-RA
GO:0005749	mitochondrial respiratory chain complex II, succinate dehydrogenase complex (ubiquinone)	2 of 340 in the list	3 of 3650 in all the Protein	0.0243581	NNU_24752-RA,NNU_13515-RA
GO:0030904	retromer complex	2 of 340 in the list	3 of 3650 in all the Protein	0.0243581	NNU_18424-RA,NNU_23861-RA
GO:0045257	succinate dehydrogenase complex (ubiquinone)	2 of 340 in the list	3 of 3650 in all the Protein	0.0243581	NNU_24752-RA,NNU_13515-RA
GO:0045273	respiratory chain complex II	2 of 340 in the list	3 of 3650 in all the Protein	0.0243581	NNU_24752-RA,NNU_13515-RA
GO:0045281	succinate dehydrogenase complex	2 of 340 in the list	3 of 3650 in all the Protein	0.0243581	NNU_24752-RA,NNU_13515-RA
GO:0045283	fumarate reductase complex	2 of 340 in the list	3 of 3650 in all the Protein	0.0243581	NNU_24752-RA,NNU_13515-RA
GO:0008541	proteasome regulatory particle, lid subcomplex	3 of 340 in the list	8 of 3650 in all the Protein	0.0314677	NNU_23888-RA,NNU_18464-RA,NNU_18458-RA
GO:0044429	mitochondrial part	19 of 340 in the list	133 of 3650 in all the Protein	0.0373076	NNU_16092-RA,NNU_01978-RA,NNU_06780-RA,NNU_21718-RA,NNU_00197-RA,NNU_22614-RA,NNU_13276-RA,NNU_13515-RA,NNU_01950-RA,NNU_05391-RA,NNU_03736-RA,NNU_24432-RA,NNU_22249-RA,NNU_24752-RA,NNU_11909-RA,NNU_22273-RA,NNU_02351-RA,NNU_20961-RA,NNU_03292-RA
GO:0044425	membrane part	147 of 340 in the list	1409 of 3650 in all the Protein	0.0377799	NNU_24313-RA,NNU_20265-RA,NNU_24941-RA,NNU_08650-RA,NNU_19092-RA,NNU_10976-RA,NNU_19075-RA,NNU_11306-RA,NNU_22046-RA,NNU_10116-RA,NNU_24378-RA,NNU_03012-RA,NNU_01544-RA,NNU_16871-RA,NNU_08884-RA,NNU_10636-RA,NNU_16330-RA,NNU_24619-RA,NNU_14524-RA,NNU_22047-RA,NNU_11582-RA,NNU_20311-RA,NNU_04566-RA,NNU_00360-RA,NNU_11199-RA,NNU_21947-RA,NNU_19960-RA,NNU_19782-RA,NNU_01046-RA,NNU_05059-RA,NNU_00887…
GO:0044444	cytoplasmic part	146 of 340 in the list	1401 of 3650 in all the Protein	0.040122	NNU_03831-RA,NNU_18616-RA,NNU_19092-RA,NNU_05391-RA,NNU_24561-RA,NNU_19719-RA,NNU_21341-RA,NNU_07200-RA,NNU_24631-RA,NNU_21413-RA,NNU_22013-RA,NNU_09827-RA,NNU_06639-RA,NNU_01544-RA,NNU_08884-RA,NNU_10636-RA,NNU_02634-RA,NNU_01978-RA,NNU_06323-RA,NNU_26033-RA,NNU_04415-RA,NNU_20311-RA,NNU_24914-RA,NNU_02252-RA,NNU_06929-RA,NNU_04443-RA,NNU_26358-RA,NNU_15763-RA,NNU_20337-RA,NNU_20006-RA,NNU_04774…
GO:0016020	membrane	169 of 340 in the list	1649 of 3650 in all the Protein	0.0443546	NNU_24313-RA,NNU_20265-RA,NNU_24941-RA,NNU_08650-RA,NNU_19092-RA,NNU_10976-RA,NNU_19075-RA,NNU_11306-RA,NNU_22046-RA,NNU_05391-RA,NNU_24561-RA,NNU_10116-RA,NNU_24378-RA,NNU_03012-RA,NNU_01544-RA,NNU_16871-RA,NNU_08884-RA,NNU_10636-RA,NNU_16330-RA,NNU_02634-RA,NNU_24619-RA,NNU_14524-RA,NNU_22047-RA,NNU_11582-RA,NNU_20311-RA,NNU_04566-RA,NNU_00360-RA,NNU_11199-RA,NNU_21947-RA,NNU_19960-RA,NNU_19782…
GO:0016459	myosin complex	2 of 340 in the list	4 of 3650 in all the Protein	0.0457312	NNU_11892-RA,NNU_11405-RA
GO:0071014	post-mRNA release spliceosomal complex	2 of 340 in the list	4 of 3650 in all the Protein	0.0457312	NNU_01453-RA,NNU_25249-RA
GO terms of molecular function
GO number	GO term	Cluster frequency	Protein frequency of use	P-value	Protein ID
GO:0016491	oxidoreductase activity	107 of 470 in the list	620 of 4870 in all the Protein	1.46793e-10	NNU_06780-RA,NNU_00101-RA,NNU_17372-RA,NNU_03831-RA,NNU_05041-RA,NNU_14517-RA,NNU_18711-RA,NNU_24182-RA,NNU_23843-RA,NNU_24547-RA,NNU_15472-RA,NNU_10976-RA,NNU_11306-RA,NNU_05391-RA,NNU_10116-RA,NNU_14878-RA,NNU_06467-RA,NNU_15193-RA,NNU_24971-RA,NNU_14161-RA,NNU_26345-RA,NNU_25339-RA,NNU_06893-RA,NNU_03292-RA,NNU_04074-RA,NNU_06133-RA,NNU_21217-RA,NNU_08884-RA,NNU_05540-RA,NNU_04018-RA,NNU_01978…
GO:0003824	catalytic activity	359 of 470 in the list	3286 of 4870 in all the Protein	5.70436e-06	NNU_23849-RA,NNU_08716-RA,NNU_10208-RA,NNU_03831-RA,NNU_23874-RA,NNU_13835-RA,NNU_24941-RA,NNU_19997-RA,NNU_15472-RA,NNU_23992-RA,NNU_10976-RA,NNU_19075-RA,NNU_11306-RA,NNU_26024-RA,NNU_20149-RA,NNU_00075-RA,NNU_05391-RA,NNU_23818-RA,NNU_19719-RA,NNU_10230-RA,NNU_06006-RA,NNU_10116-RA,NNU_02699-RA,NNU_17270-RA,NNU_22013-RA,NNU_06893-RA,NNU_03012-RA,NNU_12102-RA,NNU_04074-RA,NNU_16871-RA,NNU_08884…
GO:0016624	oxidoreductase activity, acting on the aldehyde or oxo group of donors, disulfide as acceptor	8 of 470 in the list	13 of 4870 in all the Protein	5.90729e-06	NNU_07122-RA,NNU_14151-RA,NNU_01978-RA,NNU_25052-RA,NNU_15193-RA,NNU_22249-RA,NNU_25053-RA,NNU_15472-RA
GO:0035251	UDP-glucosyltransferase activity	15 of 470 in the list	54 of 4870 in all the Protein	0.000116686	NNU_18147-RA,NNU_22046-RA,NNU_11671-RA,NNU_24619-RA,NNU_03246-RA,NNU_14188-RA,NNU_22047-RA,NNU_03375-RA,NNU_03244-RA,NNU_23764-RA,NNU_02930-RA,NNU_20545-RA,NNU_26480-RA,NNU_20311-RA,NNU_24960-RA
GO:0004738	pyruvate dehydrogenase activity	5 of 470 in the list	7 of 4870 in all the Protein	0.000146109	NNU_07122-RA,NNU_01978-RA,NNU_25053-RA,NNU_25052-RA,NNU_22249-RA
GO:0004739	pyruvate dehydrogenase (acetyl-transferring) activity	5 of 470 in the list	7 of 4870 in all the Protein	0.000146109	NNU_07122-RA,NNU_01978-RA,NNU_25053-RA,NNU_25052-RA,NNU_22249-RA
GO:0030599	pectinesterase activity	8 of 470 in the list	19 of 4870 in all the Protein	0.000205183	NNU_15873-RA,NNU_18238-RA,NNU_13877-RA,NNU_05955-RA,NNU_05007-RA,NNU_19075-RA,NNU_18179-RA,NNU_05764-RA
GO:0045330	aspartyl esterase activity	8 of 470 in the list	19 of 4870 in all the Protein	0.000205183	NNU_15873-RA,NNU_18238-RA,NNU_13877-RA,NNU_05955-RA,NNU_05007-RA,NNU_19075-RA,NNU_18179-RA,NNU_05764-RA
GO:0046527	glucosyltransferase activity	16 of 470 in the list	63 of 4870 in all the Protein	0.000220766	NNU_24619-RA,NNU_14188-RA,NNU_22047-RA,NNU_03375-RA,NNU_03244-RA,NNU_02930-RA,NNU_26480-RA,NNU_20311-RA,NNU_24960-RA,NNU_18147-RA,NNU_11671-RA,NNU_22046-RA,NNU_03246-RA,NNU_23764-RA,NNU_25629-RA,NNU_20545-RA
GO:0015297	antiporter activity	7 of 470 in the list	15 of 4870 in all the Protein	0.000241072	NNU_21037-RA,NNU_26307-RA,NNU_22614-RA,NNU_13276-RA,NNU_08744-RA,NNU_25565-RA,NNU_06899-RA
GO:0015291	secondary active transmembrane transporter activity	9 of 470 in the list	27 of 4870 in all the Protein	0.000644895	NNU_21037-RA,NNU_26307-RA,NNU_08744-RA,NNU_21947-RA,NNU_06899-RA,NNU_22614-RA,NNU_13276-RA,NNU_25565-RA,NNU_00446-RA
GO:0015318	inorganic molecular entity transmembrane transporter activity	20 of 470 in the list	96 of 4870 in all the Protein	0.00066331	NNU_21037-RA,NNU_13430-RA,NNU_20265-RA,NNU_14345-RA,NNU_03190-RA,NNU_00197-RA,NNU_22614-RA,NNU_13276-RA,NNU_03781-RA,NNU_00446-RA,NNU_01950-RA,NNU_24432-RA,NNU_00360-RA,NNU_21947-RA,NNU_08744-RA,NNU_22671-RA,NNU_06899-RA,NNU_08958-RA,NNU_22273-RA,NNU_01544-RA
GO:0016615	malate dehydrogenase activity	6 of 470 in the list	13 of 4870 in all the Protein	0.000743756	NNU_08135-RA,NNU_09856-RA,NNU_08748-RA,NNU_08397-RA,NNU_06467-RA,NNU_08481-RA
GO:0004149	dihydrolipoyllysine-residue succinyltransferase activity	3 of 470 in the list	3 of 4870 in all the Protein	0.000893711	NNU_24631-RA,NNU_14396-RA,NNU_06323-RA
GO:0015298	solute:cation antiporter activity	3 of 470 in the list	3 of 4870 in all the Protein	0.000893711	NNU_21037-RA,NNU_08744-RA,NNU_06899-RA
GO:0015299	solute:proton antiporter activity	3 of 470 in the list	3 of 4870 in all the Protein	0.000893711	NNU_21037-RA,NNU_08744-RA,NNU_06899-RA
GO:0016748	succinyltransferase activity	3 of 470 in the list	3 of 4870 in all the Protein	0.000893711	NNU_24631-RA,NNU_14396-RA,NNU_06323-RA
GO:0016751	S-succinyltransferase activity	3 of 470 in the list	3 of 4870 in all the Protein	0.000893711	NNU_24631-RA,NNU_14396-RA,NNU_06323-RA
GO:0008194	UDP-glycosyltransferase activity	16 of 470 in the list	71 of 4870 in all the Protein	0.000932051	NNU_24619-RA,NNU_14188-RA,NNU_22047-RA,NNU_03375-RA,NNU_03244-RA,NNU_02930-RA,NNU_26480-RA,NNU_20311-RA,NNU_15082-RA,NNU_24960-RA,NNU_18147-RA,NNU_11671-RA,NNU_22046-RA,NNU_03246-RA,NNU_23764-RA,NNU_20545-RA
GO:0016903	oxidoreductase activity, acting on the aldehyde or oxo group of donors	10 of 470 in the list	34 of 4870 in all the Protein	0.000989574	NNU_02380-RA,NNU_07122-RA,NNU_14151-RA,NNU_01978-RA,NNU_25052-RA,NNU_10116-RA,NNU_15193-RA,NNU_22249-RA,NNU_25053-RA,NNU_15472-RA
GO:0003843	1,3-beta-D-glucan synthase activity	4 of 470 in the list	6 of 4870 in all the Protein	0.00109706	NNU_02930-RA,NNU_22046-RA,NNU_11671-RA,NNU_22047-RA
GO:0048037	cofactor binding	56 of 470 in the list	392 of 4870 in all the Protein	0.00133674	NNU_15836-RA,NNU_01046-RA,NNU_12990-RA,NNU_00101-RA,NNU_17372-RA,NNU_08716-RA,NNU_03831-RA,NNU_18616-RA,NNU_21744-RA,NNU_05504-RA,NNU_23843-RA,NNU_24547-RA,NNU_01549-RA,NNU_06098-RA,NNU_15472-RA,NNU_05017-RA,NNU_16252-RA,NNU_13589-RA,NNU_05391-RA,NNU_06006-RA,NNU_02699-RA,NNU_15193-RA,NNU_01023-RA,NNU_22397-RA,NNU_21743-RA,NNU_09101-RA,NNU_09856-RA,NNU_08748-RA,NNU_10481-RA,NNU_06893-RA,NNU_03292…
GO:0004448	isocitrate dehydrogenase activity	4 of 470 in the list	7 of 4870 in all the Protein	0.00236499	NNU_10646-RA,NNU_03831-RA,NNU_15099-RA,NNU_21884-RA
GO:0016682	oxidoreductase activity, acting on diphenols and related substances as donors, oxygen as acceptor	4 of 470 in the list	7 of 4870 in all the Protein	0.00236499	NNU_18519-RA,NNU_10976-RA,NNU_06050-RA,NNU_06051-RA
GO:0016614	oxidoreductase activity, acting on CH-OH group of donors	19 of 470 in the list	99 of 4870 in all the Protein	0.00248731	NNU_03831-RA,NNU_15099-RA,NNU_14517-RA,NNU_21884-RA,NNU_10646-RA,NNU_08397-RA,NNU_01549-RA,NNU_23816-RA,NNU_08481-RA,NNU_19835-RA,NNU_02380-RA,NNU_06467-RA,NNU_10239-RA,NNU_08135-RA,NNU_14161-RA,NNU_08748-RA,NNU_13528-RA,NNU_09856-RA,NNU_10481-RA
GO:0016758	transferase activity, transferring hexosyl groups	23 of 470 in the list	129 of 4870 in all the Protein	0.00253188	NNU_24619-RA,NNU_18616-RA,NNU_14188-RA,NNU_22047-RA,NNU_03375-RA,NNU_03244-RA,NNU_23675-RA,NNU_02930-RA,NNU_26480-RA,NNU_20311-RA,NNU_15082-RA,NNU_24960-RA,NNU_20149-RA,NNU_21189-RA,NNU_18147-RA,NNU_11671-RA,NNU_22046-RA,NNU_04529-RA,NNU_03246-RA,NNU_23975-RA,NNU_23764-RA,NNU_25629-RA,NNU_20545-RA
GO:0022857	transmembrane transporter activity	29 of 470 in the list	176 of 4870 in all the Protein	0.00259566	NNU_25059-RA,NNU_21037-RA,NNU_26307-RA,NNU_13430-RA,NNU_00889-RA,NNU_00887-RA,NNU_10208-RA,NNU_20265-RA,NNU_14345-RA,NNU_03190-RA,NNU_00197-RA,NNU_22614-RA,NNU_13276-RA,NNU_03781-RA,NNU_00446-RA,NNU_01950-RA,NNU_03736-RA,NNU_24432-RA,NNU_08809-RA,NNU_00360-RA,NNU_08744-RA,NNU_21947-RA,NNU_06899-RA,NNU_22671-RA,NNU_08958-RA,NNU_22273-RA,NNU_01544-RA,NNU_25565-RA,NNU_14190-RA
GO:0004591	oxoglutarate dehydrogenase (succinyl-transferring) activity	3 of 470 in the list	4 of 4870 in all the Protein	0.00331758	NNU_14151-RA,NNU_15472-RA,NNU_15193-RA
GO:0004645	phosphorylase activity	3 of 470 in the list	4 of 4870 in all the Protein	0.00331758	NNU_23675-RA,NNU_04529-RA,NNU_18616-RA
GO:0009916	alternative oxidase activity	3 of 470 in the list	4 of 4870 in all the Protein	0.00331758	NNU_10976-RA,NNU_06050-RA,NNU_06051-RA
GO:0019901	protein kinase binding	3 of 470 in the list	4 of 4870 in all the Protein	0.00331758	NNU_12665-RA,NNU_02014-RA,NNU_12666-RA
GO:0102721	ubiquinol:oxygen oxidoreductase activity	3 of 470 in the list	4 of 4870 in all the Protein	0.00331758	NNU_10976-RA,NNU_06050-RA,NNU_06051-RA
GO:0016417	S-acyltransferase activity	5 of 470 in the list	12 of 4870 in all the Protein	0.00365371	NNU_24631-RA,NNU_14396-RA,NNU_11909-RA,NNU_06323-RA,NNU_20961-RA
GO:0051536	iron-sulfur cluster binding	13 of 470 in the list	60 of 4870 in all the Protein	0.00397079	NNU_15836-RA,NNU_13589-RA,NNU_02236-RA,NNU_03379-RA,NNU_01298-RA,NNU_21744-RA,NNU_09101-RA,NNU_21743-RA,NNU_06617-RA,NNU_25401-RA,NNU_02351-RA,NNU_03292-RA,NNU_21217-RA
GO:0051540	metal cluster binding	13 of 470 in the list	60 of 4870 in all the Protein	0.00397079	NNU_15836-RA,NNU_13589-RA,NNU_02236-RA,NNU_03379-RA,NNU_01298-RA,NNU_21744-RA,NNU_09101-RA,NNU_21743-RA,NNU_06617-RA,NNU_25401-RA,NNU_02351-RA,NNU_03292-RA,NNU_21217-RA
GO:0016209	antioxidant activity	15 of 470 in the list	75 of 4870 in all the Protein	0.00459664	NNU_25890-RA,NNU_12990-RA,NNU_23600-RA,NNU_06780-RA,NNU_01871-RA,NNU_23829-RA,NNU_05299-RA,NNU_01023-RA,NNU_24182-RA,NNU_17109-RA,NNU_23843-RA,NNU_08709-RA,NNU_00691-RA,NNU_04074-RA,NNU_06133-RA
GO:0051537	2 iron, 2 sulfur cluster binding	6 of 470 in the list	18 of 4870 in all the Protein	0.00529058	NNU_21743-RA,NNU_21744-RA,NNU_06617-RA,NNU_02351-RA,NNU_03292-RA,NNU_21217-RA
GO:0016616	oxidoreductase activity, acting on the CH-OH group of donors, NAD or NADP as acceptor	16 of 470 in the list	85 of 4870 in all the Protein	0.00645516	NNU_02380-RA,NNU_03831-RA,NNU_10239-RA,NNU_06467-RA,NNU_15099-RA,NNU_14517-RA,NNU_21884-RA,NNU_08135-RA,NNU_10646-RA,NNU_09856-RA,NNU_08748-RA,NNU_14161-RA,NNU_13528-RA,NNU_08397-RA,NNU_23816-RA,NNU_08481-RA
GO:0016829	lyase activity	26 of 470 in the list	163 of 4870 in all the Protein	0.00659549	NNU_15836-RA,NNU_06711-RA,NNU_08716-RA,NNU_18080-RA,NNU_19128-RA,NNU_23209-RA,NNU_01123-RA,NNU_21148-RA,NNU_15983-RA,NNU_13983-RA,NNU_02371-RA,NNU_08518-RA,NNU_02309-RA,NNU_25287-RA,NNU_23819-RA,NNU_14334-RA,NNU_02699-RA,NNU_23963-RA,NNU_08911-RA,NNU_03379-RA,NNU_01572-RA,NNU_13224-RA,NNU_20337-RA,NNU_24887-RA,NNU_01146-RA,NNU_09935-RA
GO:0005215	transporter activity	37 of 470 in the list	255 of 4870 in all the Protein	0.00679836	NNU_25059-RA,NNU_18424-RA,NNU_00889-RA,NNU_00887-RA,NNU_10208-RA,NNU_20265-RA,NNU_10811-RA,NNU_00197-RA,NNU_08809-RA,NNU_23861-RA,NNU_06899-RA,NNU_08958-RA,NNU_01544-RA,NNU_25565-RA,NNU_14190-RA,NNU_12549-RA,NNU_21037-RA,NNU_26307-RA,NNU_13430-RA,NNU_02789-RA,NNU_14345-RA,NNU_14524-RA,NNU_03190-RA,NNU_22614-RA,NNU_13276-RA,NNU_03781-RA,NNU_00446-RA,NNU_01950-RA,NNU_10842-RA,NNU_24432-RA,NNU_03736…
GO:0030060	L-malate dehydrogenase activity	4 of 470 in the list	9 of 4870 in all the Protein	0.00727359	NNU_08135-RA,NNU_08397-RA,NNU_06467-RA,NNU_08481-RA
GO:0046910	pectinesterase inhibitor activity	4 of 470 in the list	9 of 4870 in all the Protein	0.00727359	NNU_15873-RA,NNU_19075-RA,NNU_18179-RA,NNU_05764-RA
GO:0004449	isocitrate dehydrogenase (NAD+) activity	3 of 470 in the list	5 of 4870 in all the Protein	0.00770008	NNU_10646-RA,NNU_03831-RA,NNU_15099-RA
GO:0019900	kinase binding	3 of 470 in the list	5 of 4870 in all the Protein	0.00770008	NNU_12665-RA,NNU_02014-RA,NNU_12666-RA
GO:1901681	sulfur compound binding	5 of 470 in the list	14 of 4870 in all the Protein	0.00784796	NNU_14151-RA,NNU_06098-RA,NNU_15472-RA,NNU_15193-RA,NNU_16252-RA
GO:0003952	NAD+ synthase (glutamine-hydrolyzing) activity	2 of 470 in the list	2 of 4870 in all the Protein	0.00929613	NNU_22562-RA,NNU_22563-RA
GO:0004108	citrate (Si)-synthase activity	2 of 470 in the list	2 of 4870 in all the Protein	0.00929613	NNU_11668-RA,NNU_11665-RA
GO:0004126	cytidine deaminase activity	2 of 470 in the list	2 of 4870 in all the Protein	0.00929613	NNU_12002-RA,NNU_20892-RA
GO:0008184	glycogen phosphorylase activity	2 of 470 in the list	2 of 4870 in all the Protein	0.00929613	NNU_04529-RA,NNU_18616-RA
GO:0015114	phosphate ion transmembrane transporter activity	2 of 470 in the list	2 of 4870 in all the Protein	0.00929613	NNU_01950-RA,NNU_22273-RA
GO:0015117	thiosulfate transmembrane transporter activity	2 of 470 in the list	2 of 4870 in all the Protein	0.00929613	NNU_22614-RA,NNU_13276-RA
GO:0015131	oxaloacetate transmembrane transporter activity	2 of 470 in the list	2 of 4870 in all the Protein	0.00929613	NNU_22614-RA,NNU_13276-RA
GO:0015141	succinate transmembrane transporter activity	2 of 470 in the list	2 of 4870 in all the Protein	0.00929613	NNU_22614-RA,NNU_13276-RA
GO:0031624	ubiquitin conjugating enzyme binding	2 of 470 in the list	2 of 4870 in all the Protein	0.00929613	NNU_05473-RA,NNU_06443-RA
GO:0036440	citrate synthase activity	2 of 470 in the list	2 of 4870 in all the Protein	0.00929613	NNU_11668-RA,NNU_11665-RA
GO:0042586	peptide deformylase activity	2 of 470 in the list	2 of 4870 in all the Protein	0.00929613	NNU_21855-RA,NNU_26358-RA
GO:0044390	ubiquitin-like protein conjugating enzyme binding	2 of 470 in the list	2 of 4870 in all the Protein	0.00929613	NNU_05473-RA,NNU_06443-RA
GO:0102250	linear malto-oligosaccharide phosphorylase activity	2 of 470 in the list	2 of 4870 in all the Protein	0.00929613	NNU_04529-RA,NNU_18616-RA
GO:0102499	SHG alpha-glucan phosphorylase activity	2 of 470 in the list	2 of 4870 in all the Protein	0.00929613	NNU_04529-RA,NNU_18616-RA
GO:0098772	molecular function regulator	19 of 470 in the list	112 of 4870 in all the Protein	0.00998599	NNU_15873-RA,NNU_21703-RA,NNU_16092-RA,NNU_03652-RA,NNU_21718-RA,NNU_05007-RA,NNU_17616-RA,NNU_18238-RA,NNU_12666-RA,NNU_24914-RA,NNU_19075-RA,NNU_18179-RA,NNU_05764-RA,NNU_21413-RA,NNU_12665-RA,NNU_23888-RA,NNU_18464-RA,NNU_18458-RA,NNU_06639-RA
GO:0015075	ion transmembrane transporter activity	19 of 470 in the list	113 of 4870 in all the Protein	0.0109642	NNU_21037-RA,NNU_01950-RA,NNU_26307-RA,NNU_24432-RA,NNU_13430-RA,NNU_20265-RA,NNU_14345-RA,NNU_00360-RA,NNU_08744-RA,NNU_06899-RA,NNU_22671-RA,NNU_03190-RA,NNU_08958-RA,NNU_00197-RA,NNU_22273-RA,NNU_22614-RA,NNU_13276-RA,NNU_01544-RA,NNU_00446-RA
GO:0016157	sucrose synthase activity	4 of 470 in the list	10 of 4870 in all the Protein	0.0112098	NNU_23764-RA,NNU_03244-RA,NNU_26480-RA,NNU_03246-RA
GO:0004857	enzyme inhibitor activity	7 of 470 in the list	27 of 4870 in all the Protein	0.0119633	NNU_15873-RA,NNU_17616-RA,NNU_18238-RA,NNU_05007-RA,NNU_19075-RA,NNU_18179-RA,NNU_05764-RA
GO:0022804	active transmembrane transporter activity	17 of 470 in the list	100 of 4870 in all the Protein	0.0140967	NNU_25059-RA,NNU_21037-RA,NNU_26307-RA,NNU_00889-RA,NNU_00887-RA,NNU_10208-RA,NNU_03190-RA,NNU_22614-RA,NNU_13276-RA,NNU_00446-RA,NNU_08809-RA,NNU_00360-RA,NNU_21947-RA,NNU_08744-RA,NNU_06899-RA,NNU_25565-RA,NNU_14190-RA
GO:0030234	enzyme regulator activity	17 of 470 in the list	100 of 4870 in all the Protein	0.0140967	NNU_15873-RA,NNU_21703-RA,NNU_16092-RA,NNU_03652-RA,NNU_21718-RA,NNU_05007-RA,NNU_17616-RA,NNU_18238-RA,NNU_12666-RA,NNU_19075-RA,NNU_18179-RA,NNU_05764-RA,NNU_12665-RA,NNU_21413-RA,NNU_23888-RA,NNU_18464-RA,NNU_18458-RA
GO:0030976	thiamine pyrophosphate binding	3 of 470 in the list	6 of 4870 in all the Protein	0.0143031	NNU_14151-RA,NNU_15472-RA,NNU_15193-RA
GO:0042802	identical protein binding	7 of 470 in the list	28 of 4870 in all the Protein	0.0146623	NNU_22397-RA,NNU_16092-RA,NNU_04394-RA,NNU_06098-RA,NNU_07511-RA,NNU_02654-RA,NNU_21718-RA
GO:0022890	inorganic cation transmembrane transporter activity	12 of 470 in the list	63 of 4870 in all the Protein	0.0157116	NNU_21037-RA,NNU_13430-RA,NNU_20265-RA,NNU_14345-RA,NNU_00360-RA,NNU_08744-RA,NNU_06899-RA,NNU_22671-RA,NNU_03190-RA,NNU_08958-RA,NNU_00197-RA,NNU_00446-RA
GO:0016757	transferase activity, transferring glycosyl groups	26 of 470 in the list	175 of 4870 in all the Protein	0.0162069	NNU_24619-RA,NNU_18616-RA,NNU_14188-RA,NNU_22047-RA,NNU_03375-RA,NNU_03244-RA,NNU_23675-RA,NNU_02930-RA,NNU_26480-RA,NNU_20311-RA,NNU_17870-RA,NNU_02337-RA,NNU_15082-RA,NNU_24960-RA,NNU_20149-RA,NNU_21189-RA,NNU_18147-RA,NNU_11680-RA,NNU_11671-RA,NNU_22046-RA,NNU_04529-RA,NNU_03246-RA,NNU_23975-RA,NNU_23764-RA,NNU_25629-RA,NNU_20545-RA
GO:0016835	carbon-oxygen lyase activity	13 of 470 in the list	71 of 4870 in all the Protein	0.0167829	NNU_15836-RA,NNU_23819-RA,NNU_06711-RA,NNU_14334-RA,NNU_08911-RA,NNU_02699-RA,NNU_23209-RA,NNU_03379-RA,NNU_01123-RA,NNU_13983-RA,NNU_02371-RA,NNU_24887-RA,NNU_25287-RA
GO:0042803	protein homodimerization activity	6 of 470 in the list	23 of 4870 in all the Protein	0.0190033	NNU_16092-RA,NNU_04394-RA,NNU_06098-RA,NNU_07511-RA,NNU_02654-RA,NNU_21718-RA
GO:0016679	oxidoreductase activity, acting on diphenols and related substances as donors	4 of 470 in the list	12 of 4870 in all the Protein	0.0226137	NNU_18519-RA,NNU_10976-RA,NNU_06050-RA,NNU_06051-RA
GO:0016881	acid-amino acid ligase activity	4 of 470 in the list	12 of 4870 in all the Protein	0.0226137	NNU_01456-RA,NNU_17270-RA,NNU_16311-RA,NNU_06098-RA
GO:0016160	amylase activity	3 of 470 in the list	7 of 4870 in all the Protein	0.0232567	NNU_07200-RA,NNU_10230-RA,NNU_06902-RA
GO:0016746	transferase activity, transferring acyl groups	17 of 470 in the list	106 of 4870 in all the Protein	0.0241356	NNU_18570-RA,NNU_02844-RA,NNU_06323-RA,NNU_00504-RA,NNU_14396-RA,NNU_22256-RA,NNU_04138-RA,NNU_25258-RA,NNU_05570-RA,NNU_11668-RA,NNU_11665-RA,NNU_05990-RA,NNU_24631-RA,NNU_14161-RA,NNU_11909-RA,NNU_03780-RA,NNU_20961-RA
GO:0015238	drug transmembrane transporter activity	5 of 470 in the list	18 of 4870 in all the Protein	0.0243196	NNU_26307-RA,NNU_22614-RA,NNU_13276-RA,NNU_25565-RA,NNU_01544-RA
GO:0052689	carboxylic ester hydrolase activity	10 of 470 in the list	52 of 4870 in all the Protein	0.0247117	NNU_15873-RA,NNU_13877-RA,NNU_07602-RA,NNU_05955-RA,NNU_05007-RA,NNU_18069-RA,NNU_18238-RA,NNU_19075-RA,NNU_05764-RA,NNU_18179-RA
GO:0016684	oxidoreductase activity, acting on peroxide as acceptor	9 of 470 in the list	45 of 4870 in all the Protein	0.0255512	NNU_25890-RA,NNU_12990-RA,NNU_06780-RA,NNU_01871-RA,NNU_05299-RA,NNU_01023-RA,NNU_23843-RA,NNU_08709-RA,NNU_06133-RA
GO:0000104	succinate dehydrogenase activity	2 of 470 in the list	3 of 4870 in all the Protein	0.026101	NNU_05391-RA,NNU_03292-RA
GO:0000774	adenyl-nucleotide exchange factor activity	2 of 470 in the list	3 of 4870 in all the Protein	0.026101	NNU_16092-RA,NNU_21718-RA
GO:0003994	aconitate hydratase activity	2 of 470 in the list	3 of 4870 in all the Protein	0.026101	NNU_15836-RA,NNU_03379-RA
GO:0004333	fumarate hydratase activity	2 of 470 in the list	3 of 4870 in all the Protein	0.026101	NNU_13983-RA,NNU_23209-RA
GO:0004742	dihydrolipoyllysine-residue acetyltransferase activity	2 of 470 in the list	3 of 4870 in all the Protein	0.026101	NNU_11909-RA,NNU_20961-RA
GO:0005310	dicarboxylic acid transmembrane transporter activity	2 of 470 in the list	3 of 4870 in all the Protein	0.026101	NNU_22614-RA,NNU_13276-RA
GO:0008177	succinate dehydrogenase (ubiquinone) activity	2 of 470 in the list	3 of 4870 in all the Protein	0.026101	NNU_05391-RA,NNU_03292-RA
GO:0010333	terpene synthase activity	2 of 470 in the list	3 of 4870 in all the Protein	0.026101	NNU_01123-RA,NNU_08911-RA
GO:0015140	malate transmembrane transporter activity	2 of 470 in the list	3 of 4870 in all the Protein	0.026101	NNU_22614-RA,NNU_13276-RA
GO:0015144	carbohydrate transmembrane transporter activity	2 of 470 in the list	3 of 4870 in all the Protein	0.026101	NNU_01544-RA,NNU_00446-RA
GO:0015556	C4-dicarboxylate transmembrane transporter activity	2 of 470 in the list	3 of 4870 in all the Protein	0.026101	NNU_22614-RA,NNU_13276-RA
GO:0016418	S-acetyltransferase activity	2 of 470 in the list	3 of 4870 in all the Protein	0.026101	NNU_11909-RA,NNU_20961-RA
GO:0016781	phosphotransferase activity, paired acceptors	2 of 470 in the list	3 of 4870 in all the Protein	0.026101	NNU_23178-RA,NNU_21900-RA
GO:0030523	dihydrolipoamide S-acyltransferase activity	2 of 470 in the list	3 of 4870 in all the Protein	0.026101	NNU_11909-RA,NNU_20961-RA
GO:0046524	sucrose-phosphate synthase activity	2 of 470 in the list	3 of 4870 in all the Protein	0.026101	NNU_23764-RA,NNU_26480-RA
GO:0008138	protein tyrosine/serine/threonine phosphatase activity	3 of 470 in the list	8 of 4870 in all the Protein	0.034588	NNU_18621-RA,NNU_23818-RA,NNU_18912-RA
GO:0019203	carbohydrate phosphatase activity	3 of 470 in the list	8 of 4870 in all the Protein	0.034588	NNU_19997-RA,NNU_17870-RA,NNU_18912-RA
GO:0005342	organic acid transmembrane transporter activity	4 of 470 in the list	14 of 4870 in all the Protein	0.0391856	NNU_24432-RA,NNU_22614-RA,NNU_13276-RA,NNU_01544-RA
GO:0046943	carboxylic acid transmembrane transporter activity	4 of 470 in the list	14 of 4870 in all the Protein	0.0391856	NNU_24432-RA,NNU_22614-RA,NNU_13276-RA,NNU_01544-RA
GO:0051082	unfolded protein binding	11 of 470 in the list	64 of 4870 in all the Protein	0.040529	NNU_16092-RA,NNU_05241-RA,NNU_18395-RA,NNU_07511-RA,NNU_01322-RA,NNU_21341-RA,NNU_22908-RA,NNU_13209-RA,NNU_19856-RA,NNU_17561-RA,NNU_04394-RA
GO:0015077	monovalent inorganic cation transmembrane transporter activity	9 of 470 in the list	49 of 4870 in all the Protein	0.0420793	NNU_21037-RA,NNU_03190-RA,NNU_13430-RA,NNU_00197-RA,NNU_00360-RA,NNU_08744-RA,NNU_06899-RA,NNU_22671-RA,NNU_00446-RA
GO:0008324	cation transmembrane transporter activity	12 of 470 in the list	73 of 4870 in all the Protein	0.0450444	NNU_21037-RA,NNU_13430-RA,NNU_20265-RA,NNU_14345-RA,NNU_00360-RA,NNU_08744-RA,NNU_06899-RA,NNU_22671-RA,NNU_03190-RA,NNU_08958-RA,NNU_00197-RA,NNU_00446-RA
GO:0046873	metal ion transmembrane transporter activity	5 of 470 in the list	21 of 4870 in all the Protein	0.0454549	NNU_08958-RA,NNU_13430-RA,NNU_20265-RA,NNU_14345-RA,NNU_06899-RA
GO:0004089	carbonate dehydratase activity	2 of 470 in the list	4 of 4870 in all the Protein	0.0488843	NNU_23819-RA,NNU_02371-RA
GO:0004340	glucokinase activity	2 of 470 in the list	4 of 4870 in all the Protein	0.0488843	NNU_08128-RA,NNU_26033-RA
GO:0004347	glucose-6-phosphate isomerase activity	2 of 470 in the list	4 of 4870 in all the Protein	0.0488843	NNU_22622-RA,NNU_13287-RA
GO:0004470	malic enzyme activity	2 of 470 in the list	4 of 4870 in all the Protein	0.0488843	NNU_09856-RA,NNU_08748-RA
GO:0004471	malate dehydrogenase (decarboxylating) (NAD+) activity	2 of 470 in the list	4 of 4870 in all the Protein	0.0488843	NNU_09856-RA,NNU_08748-RA
GO:0010277	chlorophyllide a oxygenase [overall] activity	2 of 470 in the list	4 of 4870 in all the Protein	0.0488843	NNU_21743-RA,NNU_21744-RA
GO:0019158	mannokinase activity	2 of 470 in the list	4 of 4870 in all the Protein	0.0488843	NNU_08128-RA,NNU_26033-RA
GO:0033926	glycopeptide alpha-N-acetylgalactosaminidase activity	2 of 470 in the list	4 of 4870 in all the Protein	0.0488843	NNU_13454-RA,NNU_13456-RA
GO:0015103	inorganic anion transmembrane transporter activity	4 of 470 in the list	15 of 4870 in all the Protein	0.0494876	NNU_01950-RA,NNU_22273-RA,NNU_22614-RA,NNU_13276-RA
GO:0016759	cellulose synthase activity	4 of 470 in the list	15 of 4870 in all the Protein	0.0494876	NNU_18147-RA,NNU_20545-RA,NNU_20311-RA,NNU_24619-RA
GO:0016760	cellulose synthase (UDP-forming) activity	4 of 470 in the list	15 of 4870 in all the Protein	0.0494876	NNU_18147-RA,NNU_20545-RA,NNU_20311-RA,NNU_24619-RA
GO terms of biological process
GO number	GO term	Cluster frequency	Protein frequency of use	P-value	Protein ID
GO:0006099	tricarboxylic acid cycle	22 of 358 in the list	42 of 3546 in all the Protein	5.16503e-12	NNU_03831-RA,NNU_06323-RA,NNU_23209-RA,NNU_15099-RA,NNU_21884-RA,NNU_14396-RA,NNU_10646-RA,NNU_01902-RA,NNU_13983-RA,NNU_08397-RA,NNU_15472-RA,NNU_08518-RA,NNU_08481-RA,NNU_05391-RA,NNU_14151-RA,NNU_06467-RA,NNU_11668-RA,NNU_11665-RA,NNU_15193-RA,NNU_08135-RA,NNU_24631-RA,NNU_03292-RA
GO:0006101	citrate metabolic process	22 of 358 in the list	42 of 3546 in all the Protein	5.16503e-12	NNU_03831-RA,NNU_06323-RA,NNU_23209-RA,NNU_15099-RA,NNU_21884-RA,NNU_14396-RA,NNU_10646-RA,NNU_01902-RA,NNU_13983-RA,NNU_08397-RA,NNU_15472-RA,NNU_08518-RA,NNU_08481-RA,NNU_05391-RA,NNU_14151-RA,NNU_06467-RA,NNU_11668-RA,NNU_11665-RA,NNU_15193-RA,NNU_08135-RA,NNU_24631-RA,NNU_03292-RA
GO:0072350	tricarboxylic acid metabolic process	22 of 358 in the list	43 of 3546 in all the Protein	9.61024e-12	NNU_03831-RA,NNU_06323-RA,NNU_23209-RA,NNU_15099-RA,NNU_21884-RA,NNU_14396-RA,NNU_10646-RA,NNU_01902-RA,NNU_13983-RA,NNU_08397-RA,NNU_15472-RA,NNU_08518-RA,NNU_08481-RA,NNU_05391-RA,NNU_14151-RA,NNU_06467-RA,NNU_11668-RA,NNU_11665-RA,NNU_15193-RA,NNU_08135-RA,NNU_24631-RA,NNU_03292-RA
GO:0009060	aerobic respiration	22 of 358 in the list	45 of 3546 in all the Protein	3.10504e-11	NNU_03831-RA,NNU_06323-RA,NNU_23209-RA,NNU_15099-RA,NNU_21884-RA,NNU_14396-RA,NNU_10646-RA,NNU_01902-RA,NNU_13983-RA,NNU_08397-RA,NNU_15472-RA,NNU_08518-RA,NNU_08481-RA,NNU_05391-RA,NNU_14151-RA,NNU_06467-RA,NNU_11668-RA,NNU_11665-RA,NNU_15193-RA,NNU_08135-RA,NNU_24631-RA,NNU_03292-RA
GO:0015980	energy derivation by oxidation of organic compounds	24 of 358 in the list	61 of 3546 in all the Protein	1.06763e-09	NNU_03831-RA,NNU_18616-RA,NNU_06323-RA,NNU_23209-RA,NNU_15099-RA,NNU_21884-RA,NNU_14396-RA,NNU_10646-RA,NNU_01902-RA,NNU_13983-RA,NNU_08397-RA,NNU_15472-RA,NNU_08518-RA,NNU_08481-RA,NNU_05391-RA,NNU_14151-RA,NNU_06467-RA,NNU_23975-RA,NNU_11668-RA,NNU_11665-RA,NNU_15193-RA,NNU_24631-RA,NNU_08135-RA,NNU_03292-RA
GO:0045333	cellular respiration	22 of 358 in the list	54 of 3546 in all the Protein	2.48602e-09	NNU_03831-RA,NNU_06323-RA,NNU_23209-RA,NNU_15099-RA,NNU_21884-RA,NNU_14396-RA,NNU_10646-RA,NNU_01902-RA,NNU_13983-RA,NNU_08397-RA,NNU_15472-RA,NNU_08518-RA,NNU_08481-RA,NNU_05391-RA,NNU_14151-RA,NNU_06467-RA,NNU_11668-RA,NNU_11665-RA,NNU_15193-RA,NNU_08135-RA,NNU_24631-RA,NNU_03292-RA
GO:0055114	oxidation-reduction process	31 of 358 in the list	102 of 3546 in all the Protein	6.50719e-09	NNU_00101-RA,NNU_17372-RA,NNU_03831-RA,NNU_18616-RA,NNU_06323-RA,NNU_23209-RA,NNU_22113-RA,NNU_15099-RA,NNU_21884-RA,NNU_14396-RA,NNU_10646-RA,NNU_01902-RA,NNU_14667-RA,NNU_13983-RA,NNU_08397-RA,NNU_15472-RA,NNU_08518-RA,NNU_08481-RA,NNU_14151-RA,NNU_05391-RA,NNU_10239-RA,NNU_06467-RA,NNU_23975-RA,NNU_11668-RA,NNU_11665-RA,NNU_15193-RA,NNU_24631-RA,NNU_08135-RA,NNU_05530-RA,NNU_19782-RA,NNU_03292…
GO:0006091	generation of precursor metabolites and energy	34 of 358 in the list	122 of 3546 in all the Protein	1.39662e-08	NNU_13287-RA,NNU_03831-RA,NNU_18616-RA,NNU_15099-RA,NNU_08128-RA,NNU_10646-RA,NNU_15472-RA,NNU_08518-RA,NNU_05391-RA,NNU_06467-RA,NNU_15193-RA,NNU_24631-RA,NNU_24887-RA,NNU_03292-RA,NNU_22622-RA,NNU_01978-RA,NNU_12974-RA,NNU_23209-RA,NNU_06323-RA,NNU_19128-RA,NNU_26033-RA,NNU_21884-RA,NNU_01902-RA,NNU_14396-RA,NNU_08397-RA,NNU_13983-RA,NNU_08481-RA,NNU_25287-RA,NNU_14151-RA,NNU_23975-RA,NNU_11668…
GO:0045037	protein import into chloroplast stroma	7 of 358 in the list	7 of 3546 in all the Protein	1.0138e-07	NNU_24663-RA,NNU_04774-RA,NNU_24432-RA,NNU_04394-RA,NNU_24662-RA,NNU_07511-RA,NNU_24659-RA
GO:0045036	protein targeting to chloroplast	7 of 358 in the list	8 of 3546 in all the Protein	7.40656e-07	NNU_24663-RA,NNU_04774-RA,NNU_24432-RA,NNU_04394-RA,NNU_24662-RA,NNU_07511-RA,NNU_24659-RA
GO:0072596	establishment of protein localization to chloroplast	7 of 358 in the list	8 of 3546 in all the Protein	7.40656e-07	NNU_24663-RA,NNU_04774-RA,NNU_24432-RA,NNU_04394-RA,NNU_24662-RA,NNU_07511-RA,NNU_24659-RA
GO:0072598	protein localization to chloroplast	7 of 358 in the list	8 of 3546 in all the Protein	7.40656e-07	NNU_24663-RA,NNU_04774-RA,NNU_24432-RA,NNU_04394-RA,NNU_24662-RA,NNU_07511-RA,NNU_24659-RA
GO:0005975	carbohydrate metabolic process	68 of 358 in the list	387 of 3546 in all the Protein	1.11359e-06	NNU_23354-RA,NNU_18616-RA,NNU_13835-RA,NNU_08128-RA,NNU_18069-RA,NNU_14517-RA,NNU_17907-RA,NNU_19997-RA,NNU_17870-RA,NNU_02349-RA,NNU_19075-RA,NNU_22046-RA,NNU_11671-RA,NNU_23818-RA,NNU_10230-RA,NNU_06467-RA,NNU_11617-RA,NNU_07200-RA,NNU_16871-RA,NNU_22622-RA,NNU_01978-RA,NNU_24619-RA,NNU_19128-RA,NNU_05007-RA,NNU_22047-RA,NNU_26033-RA,NNU_08397-RA,NNU_17438-RA,NNU_20311-RA,NNU_06902-RA,NNU_08481…
GO:0006090	pyruvate metabolic process	18 of 358 in the list	52 of 3546 in all the Protein	1.32496e-06	NNU_22622-RA,NNU_13287-RA,NNU_07122-RA,NNU_01978-RA,NNU_12974-RA,NNU_19128-RA,NNU_08128-RA,NNU_26033-RA,NNU_25053-RA,NNU_25287-RA,NNU_25052-RA,NNU_22249-RA,NNU_08748-RA,NNU_11909-RA,NNU_09856-RA,NNU_12536-RA,NNU_24887-RA,NNU_20961-RA
GO:0043436	oxoacid metabolic process	70 of 358 in the list	409 of 3546 in all the Protein	2.08018e-06	NNU_17372-RA,NNU_08716-RA,NNU_03831-RA,NNU_05041-RA,NNU_08128-RA,NNU_14517-RA,NNU_06098-RA,NNU_15472-RA,NNU_05391-RA,NNU_06006-RA,NNU_02699-RA,NNU_09488-RA,NNU_06467-RA,NNU_11617-RA,NNU_15193-RA,NNU_24631-RA,NNU_12102-RA,NNU_03292-RA,NNU_09935-RA,NNU_22622-RA,NNU_06711-RA,NNU_01978-RA,NNU_19128-RA,NNU_06323-RA,NNU_00504-RA,NNU_26033-RA,NNU_21884-RA,NNU_13983-RA,NNU_08397-RA,NNU_08481-RA,NNU_02380…
GO:0006082	organic acid metabolic process	70 of 358 in the list	411 of 3546 in all the Protein	2.50815e-06	NNU_17372-RA,NNU_08716-RA,NNU_03831-RA,NNU_05041-RA,NNU_08128-RA,NNU_14517-RA,NNU_06098-RA,NNU_15472-RA,NNU_05391-RA,NNU_06006-RA,NNU_02699-RA,NNU_09488-RA,NNU_06467-RA,NNU_11617-RA,NNU_15193-RA,NNU_24631-RA,NNU_12102-RA,NNU_03292-RA,NNU_09935-RA,NNU_22622-RA,NNU_06711-RA,NNU_01978-RA,NNU_19128-RA,NNU_06323-RA,NNU_00504-RA,NNU_26033-RA,NNU_21884-RA,NNU_13983-RA,NNU_08397-RA,NNU_08481-RA,NNU_02380…
GO:0019752	carboxylic acid metabolic process	69 of 358 in the list	407 of 3546 in all the Protein	3.58233e-06	NNU_17372-RA,NNU_08716-RA,NNU_03831-RA,NNU_05041-RA,NNU_08128-RA,NNU_14517-RA,NNU_06098-RA,NNU_15472-RA,NNU_05391-RA,NNU_06006-RA,NNU_02699-RA,NNU_09488-RA,NNU_06467-RA,NNU_15193-RA,NNU_24631-RA,NNU_12102-RA,NNU_03292-RA,NNU_09935-RA,NNU_22622-RA,NNU_06711-RA,NNU_01978-RA,NNU_19128-RA,NNU_06323-RA,NNU_00504-RA,NNU_26033-RA,NNU_21884-RA,NNU_13983-RA,NNU_08397-RA,NNU_08481-RA,NNU_02380-RA,NNU_02252…
GO:0006108	malate metabolic process	8 of 358 in the list	14 of 3546 in all the Protein	1.74063e-05	NNU_06467-RA,NNU_23209-RA,NNU_08135-RA,NNU_08748-RA,NNU_09856-RA,NNU_08397-RA,NNU_13983-RA,NNU_08481-RA
GO:0009658	chloroplast organization	10 of 358 in the list	23 of 3546 in all the Protein	3.33569e-05	NNU_24663-RA,NNU_20511-RA,NNU_04443-RA,NNU_24659-RA,NNU_21341-RA,NNU_04774-RA,NNU_19856-RA,NNU_13583-RA,NNU_24662-RA,NNU_01544-RA
GO:0005976	polysaccharide metabolic process	26 of 358 in the list	113 of 3546 in all the Protein	3.54009e-05	NNU_15873-RA,NNU_22622-RA,NNU_22213-RA,NNU_24619-RA,NNU_18616-RA,NNU_05955-RA,NNU_05007-RA,NNU_22047-RA,NNU_02930-RA,NNU_18238-RA,NNU_20311-RA,NNU_21900-RA,NNU_06902-RA,NNU_19075-RA,NNU_18179-RA,NNU_05764-RA,NNU_18147-RA,NNU_11671-RA,NNU_22046-RA,NNU_23818-RA,NNU_10230-RA,NNU_13877-RA,NNU_23975-RA,NNU_25629-RA,NNU_20545-RA,NNU_18912-RA
GO:0016052	carbohydrate catabolic process	23 of 358 in the list	94 of 3546 in all the Protein	3.58662e-05	NNU_15873-RA,NNU_22622-RA,NNU_13287-RA,NNU_01978-RA,NNU_12974-RA,NNU_18616-RA,NNU_19128-RA,NNU_05955-RA,NNU_05007-RA,NNU_08128-RA,NNU_26033-RA,NNU_18238-RA,NNU_21900-RA,NNU_06902-RA,NNU_19075-RA,NNU_18179-RA,NNU_05764-RA,NNU_25287-RA,NNU_23818-RA,NNU_10230-RA,NNU_13877-RA,NNU_22249-RA,NNU_24887-RA
GO:0009694	jasmonic acid metabolic process	4 of 358 in the list	4 of 3546 in all the Protein	0.000102332	NNU_05504-RA,NNU_01456-RA,NNU_17372-RA,NNU_22113-RA
GO:0044281	small molecule metabolic process	94 of 358 in the list	662 of 3546 in all the Protein	0.000116944	NNU_00398-RA,NNU_17372-RA,NNU_08716-RA,NNU_03831-RA,NNU_13835-RA,NNU_05041-RA,NNU_08128-RA,NNU_18069-RA,NNU_14517-RA,NNU_06098-RA,NNU_15472-RA,NNU_05391-RA,NNU_06006-RA,NNU_02699-RA,NNU_09488-RA,NNU_06467-RA,NNU_11617-RA,NNU_15193-RA,NNU_24631-RA,NNU_22562-RA,NNU_12102-RA,NNU_03292-RA,NNU_09935-RA,NNU_05188-RA,NNU_22622-RA,NNU_06711-RA,NNU_01978-RA,NNU_22563-RA,NNU_19128-RA,NNU_06323-RA,NNU_00504…
GO:0032787	monocarboxylic acid metabolic process	28 of 358 in the list	136 of 3546 in all the Protein	0.000146819	NNU_22622-RA,NNU_13287-RA,NNU_07122-RA,NNU_01978-RA,NNU_17372-RA,NNU_12974-RA,NNU_19128-RA,NNU_05041-RA,NNU_22113-RA,NNU_00504-RA,NNU_08128-RA,NNU_26033-RA,NNU_05504-RA,NNU_01456-RA,NNU_25053-RA,NNU_25287-RA,NNU_02380-RA,NNU_02252-RA,NNU_25052-RA,NNU_22249-RA,NNU_08135-RA,NNU_09856-RA,NNU_11909-RA,NNU_08748-RA,NNU_12536-RA,NNU_20337-RA,NNU_24887-RA,NNU_20961-RA
GO:0006086	acetyl-CoA biosynthetic process from pyruvate	5 of 358 in the list	7 of 3546 in all the Protein	0.000180611	NNU_07122-RA,NNU_01978-RA,NNU_25053-RA,NNU_25052-RA,NNU_22249-RA
GO:0042545	cell wall modification	8 of 358 in the list	19 of 3546 in all the Protein	0.000277602	NNU_15873-RA,NNU_18238-RA,NNU_13877-RA,NNU_05955-RA,NNU_05007-RA,NNU_19075-RA,NNU_18179-RA,NNU_05764-RA
GO:0000272	polysaccharide catabolic process	13 of 358 in the list	45 of 3546 in all the Protein	0.000328835	NNU_15873-RA,NNU_10230-RA,NNU_23818-RA,NNU_13877-RA,NNU_18616-RA,NNU_05955-RA,NNU_05007-RA,NNU_18238-RA,NNU_21900-RA,NNU_06902-RA,NNU_19075-RA,NNU_18179-RA,NNU_05764-RA
GO:0051274	beta-glucan biosynthetic process	9 of 358 in the list	25 of 3546 in all the Protein	0.000463269	NNU_22213-RA,NNU_18147-RA,NNU_22046-RA,NNU_11671-RA,NNU_24619-RA,NNU_22047-RA,NNU_02930-RA,NNU_20311-RA,NNU_20545-RA
GO:0009435	NAD biosynthetic process	4 of 358 in the list	5 of 3546 in all the Protein	0.000470749	NNU_22562-RA,NNU_11680-RA,NNU_02236-RA,NNU_22563-RA
GO:0006073	cellular glucan metabolic process	16 of 358 in the list	66 of 3546 in all the Protein	0.000627471	NNU_22622-RA,NNU_22213-RA,NNU_24619-RA,NNU_18616-RA,NNU_22047-RA,NNU_02930-RA,NNU_20311-RA,NNU_21900-RA,NNU_18147-RA,NNU_11671-RA,NNU_22046-RA,NNU_23818-RA,NNU_23975-RA,NNU_25629-RA,NNU_20545-RA,NNU_18912-RA
GO:0044042	glucan metabolic process	16 of 358 in the list	66 of 3546 in all the Protein	0.000627471	NNU_22622-RA,NNU_22213-RA,NNU_24619-RA,NNU_18616-RA,NNU_22047-RA,NNU_02930-RA,NNU_20311-RA,NNU_21900-RA,NNU_18147-RA,NNU_11671-RA,NNU_22046-RA,NNU_23818-RA,NNU_23975-RA,NNU_25629-RA,NNU_20545-RA,NNU_18912-RA
GO:0071555	cell wall organization	18 of 358 in the list	79 of 3546 in all the Protein	0.000652359	NNU_15873-RA,NNU_24619-RA,NNU_05955-RA,NNU_05007-RA,NNU_18238-RA,NNU_20311-RA,NNU_17438-RA,NNU_02349-RA,NNU_19075-RA,NNU_18179-RA,NNU_05764-RA,NNU_18147-RA,NNU_23205-RA,NNU_13877-RA,NNU_12232-RA,NNU_01023-RA,NNU_25629-RA,NNU_20545-RA
GO:0045229	external encapsulating structure organization	18 of 358 in the list	80 of 3546 in all the Protein	0.000765485	NNU_15873-RA,NNU_24619-RA,NNU_05955-RA,NNU_05007-RA,NNU_18238-RA,NNU_20311-RA,NNU_17438-RA,NNU_02349-RA,NNU_19075-RA,NNU_18179-RA,NNU_05764-RA,NNU_18147-RA,NNU_23205-RA,NNU_13877-RA,NNU_12232-RA,NNU_01023-RA,NNU_25629-RA,NNU_20545-RA
GO:0009657	plastid organization	10 of 358 in the list	32 of 3546 in all the Protein	0.000817345	NNU_24663-RA,NNU_20511-RA,NNU_04443-RA,NNU_24659-RA,NNU_21341-RA,NNU_04774-RA,NNU_19856-RA,NNU_13583-RA,NNU_24662-RA,NNU_01544-RA
GO:0006085	acetyl-CoA biosynthetic process	5 of 358 in the list	9 of 3546 in all the Protein	0.000912082	NNU_07122-RA,NNU_01978-RA,NNU_25053-RA,NNU_25052-RA,NNU_22249-RA
GO:0035384	thioester biosynthetic process	5 of 358 in the list	9 of 3546 in all the Protein	0.000912082	NNU_07122-RA,NNU_01978-RA,NNU_25053-RA,NNU_25052-RA,NNU_22249-RA
GO:0071616	acyl-CoA biosynthetic process	5 of 358 in the list	9 of 3546 in all the Protein	0.000912082	NNU_07122-RA,NNU_01978-RA,NNU_25053-RA,NNU_25052-RA,NNU_22249-RA
GO:0042445	hormone metabolic process	6 of 358 in the list	13 of 3546 in all the Protein	0.000941037	NNU_05504-RA,NNU_01456-RA,NNU_05530-RA,NNU_17372-RA,NNU_16265-RA,NNU_22113-RA
GO:0043648	dicarboxylic acid metabolic process	12 of 358 in the list	44 of 3546 in all the Protein	0.00098528	NNU_11680-RA,NNU_06467-RA,NNU_23209-RA,NNU_08135-RA,NNU_08748-RA,NNU_09856-RA,NNU_13224-RA,NNU_13983-RA,NNU_08397-RA,NNU_19769-RA,NNU_12102-RA,NNU_08481-RA
GO:0006855	drug transmembrane transport	3 of 358 in the list	3 of 3546 in all the Protein	0.0010213	NNU_22614-RA,NNU_13276-RA,NNU_25565-RA
GO:0009695	jasmonic acid biosynthetic process	3 of 358 in the list	3 of 3546 in all the Protein	0.0010213	NNU_05504-RA,NNU_17372-RA,NNU_22113-RA
GO:0006720	isoprenoid metabolic process	9 of 358 in the list	28 of 3546 in all the Protein	0.00119002	NNU_04022-RA,NNU_10931-RA,NNU_23921-RA,NNU_16265-RA,NNU_18964-RA,NNU_05530-RA,NNU_12536-RA,NNU_23816-RA,NNU_22256-RA
GO:0045490	pectin catabolic process	8 of 358 in the list	23 of 3546 in all the Protein	0.00125267	NNU_15873-RA,NNU_18238-RA,NNU_13877-RA,NNU_05955-RA,NNU_05007-RA,NNU_19075-RA,NNU_18179-RA,NNU_05764-RA
GO:0006074	3)-beta-D-glucan metabolic process	4 of 358 in the list	6 of 3546 in all the Protein	0.00129971	NNU_02930-RA,NNU_22046-RA,NNU_11671-RA,NNU_22047-RA
GO:0006075	3)-beta-D-glucan biosynthetic process	4 of 358 in the list	6 of 3546 in all the Protein	0.00129971	NNU_02930-RA,NNU_22046-RA,NNU_11671-RA,NNU_22047-RA
GO:0019359	nicotinamide nucleotide biosynthetic process	4 of 358 in the list	6 of 3546 in all the Protein	0.00129971	NNU_22562-RA,NNU_11680-RA,NNU_02236-RA,NNU_22563-RA
GO:0019363	pyridine nucleotide biosynthetic process	4 of 358 in the list	6 of 3546 in all the Protein	0.00129971	NNU_22562-RA,NNU_11680-RA,NNU_02236-RA,NNU_22563-RA
GO:0006721	terpenoid metabolic process	6 of 358 in the list	14 of 3546 in all the Protein	0.00150823	NNU_18964-RA,NNU_10931-RA,NNU_12536-RA,NNU_05530-RA,NNU_16265-RA,NNU_22256-RA
GO:0055085	transmembrane transport	25 of 358 in the list	134 of 3546 in all the Protein	0.00153668	NNU_24663-RA,NNU_05272-RA,NNU_02789-RA,NNU_06182-RA,NNU_04774-RA,NNU_03190-RA,NNU_00197-RA,NNU_22614-RA,NNU_13276-RA,NNU_25100-RA,NNU_03781-RA,NNU_00446-RA,NNU_03736-RA,NNU_24432-RA,NNU_00360-RA,NNU_07511-RA,NNU_24659-RA,NNU_21947-RA,NNU_06899-RA,NNU_13639-RA,NNU_04394-RA,NNU_24662-RA,NNU_21679-RA,NNU_25565-RA,NNU_14190-RA
GO:0072524	pyridine-containing compound metabolic process	17 of 358 in the list	78 of 3546 in all the Protein	0.00155502	NNU_05188-RA,NNU_22622-RA,NNU_13287-RA,NNU_01978-RA,NNU_12974-RA,NNU_22563-RA,NNU_19128-RA,NNU_08128-RA,NNU_26033-RA,NNU_18069-RA,NNU_25287-RA,NNU_02236-RA,NNU_11680-RA,NNU_22249-RA,NNU_22562-RA,NNU_15609-RA,NNU_24887-RA
GO:0071554	cell wall organization or biogenesis	20 of 358 in the list	99 of 3546 in all the Protein	0.00167155	NNU_15873-RA,NNU_22213-RA,NNU_24619-RA,NNU_05955-RA,NNU_05007-RA,NNU_17907-RA,NNU_18238-RA,NNU_17438-RA,NNU_20311-RA,NNU_02349-RA,NNU_19075-RA,NNU_18179-RA,NNU_05764-RA,NNU_18147-RA,NNU_23205-RA,NNU_13877-RA,NNU_12232-RA,NNU_01023-RA,NNU_25629-RA,NNU_20545-RA
GO:0042176	regulation of protein catabolic process	5 of 358 in the list	10 of 3546 in all the Protein	0.00167409	NNU_05473-RA,NNU_23888-RA,NNU_06443-RA,NNU_18464-RA,NNU_18458-RA
GO:0019362	pyridine nucleotide metabolic process	16 of 358 in the list	72 of 3546 in all the Protein	0.00171266	NNU_22622-RA,NNU_13287-RA,NNU_01978-RA,NNU_12974-RA,NNU_22563-RA,NNU_19128-RA,NNU_08128-RA,NNU_26033-RA,NNU_18069-RA,NNU_25287-RA,NNU_02236-RA,NNU_11680-RA,NNU_22249-RA,NNU_22562-RA,NNU_15609-RA,NNU_24887-RA
GO:0046496	nicotinamide nucleotide metabolic process	16 of 358 in the list	72 of 3546 in all the Protein	0.00171266	NNU_22622-RA,NNU_13287-RA,NNU_01978-RA,NNU_12974-RA,NNU_22563-RA,NNU_19128-RA,NNU_08128-RA,NNU_26033-RA,NNU_18069-RA,NNU_25287-RA,NNU_02236-RA,NNU_11680-RA,NNU_22249-RA,NNU_22562-RA,NNU_15609-RA,NNU_24887-RA
GO:0065002	intracellular protein transmembrane transport	7 of 358 in the list	19 of 3546 in all the Protein	0.00173319	NNU_24663-RA,NNU_04774-RA,NNU_24432-RA,NNU_04394-RA,NNU_24662-RA,NNU_07511-RA,NNU_24659-RA
GO:0071806	protein transmembrane transport	7 of 358 in the list	19 of 3546 in all the Protein	0.00173319	NNU_24663-RA,NNU_04774-RA,NNU_24432-RA,NNU_04394-RA,NNU_24662-RA,NNU_07511-RA,NNU_24659-RA
GO:0044262	cellular carbohydrate metabolic process	23 of 358 in the list	122 of 3546 in all the Protein	0.00204016	NNU_22622-RA,NNU_22213-RA,NNU_24619-RA,NNU_18616-RA,NNU_22047-RA,NNU_03244-RA,NNU_02930-RA,NNU_26480-RA,NNU_20311-RA,NNU_17870-RA,NNU_21900-RA,NNU_18147-RA,NNU_11671-RA,NNU_22046-RA,NNU_23818-RA,NNU_03246-RA,NNU_23975-RA,NNU_08135-RA,NNU_23764-RA,NNU_25629-RA,NNU_20545-RA,NNU_18912-RA,NNU_07177-RA
GO:0008299	isoprenoid biosynthetic process	8 of 358 in the list	25 of 3546 in all the Protein	0.00230627	NNU_18964-RA,NNU_04022-RA,NNU_10931-RA,NNU_23921-RA,NNU_12536-RA,NNU_05530-RA,NNU_16265-RA,NNU_23816-RA
GO:0009651	response to salt stress	8 of 358 in the list	25 of 3546 in all the Protein	0.00230627	NNU_01950-RA,NNU_05241-RA,NNU_23600-RA,NNU_07511-RA,NNU_06899-RA,NNU_11617-RA,NNU_04394-RA,NNU_22273-RA
GO:0044264	cellular polysaccharide metabolic process	16 of 358 in the list	75 of 3546 in all the Protein	0.00268064	NNU_22622-RA,NNU_22213-RA,NNU_24619-RA,NNU_18616-RA,NNU_22047-RA,NNU_02930-RA,NNU_20311-RA,NNU_21900-RA,NNU_18147-RA,NNU_11671-RA,NNU_22046-RA,NNU_23818-RA,NNU_23975-RA,NNU_25629-RA,NNU_20545-RA,NNU_18912-RA
GO:0016114	terpenoid biosynthetic process	5 of 358 in the list	11 of 3546 in all the Protein	0.00281732	NNU_18964-RA,NNU_10931-RA,NNU_12536-RA,NNU_05530-RA,NNU_16265-RA
GO:0042446	hormone biosynthetic process	5 of 358 in the list	11 of 3546 in all the Protein	0.00281732	NNU_05504-RA,NNU_05530-RA,NNU_17372-RA,NNU_16265-RA,NNU_22113-RA
GO:0006813	potassium ion transport	3 of 358 in the list	4 of 3546 in all the Protein	0.0037782	NNU_21037-RA,NNU_08744-RA,NNU_06899-RA
GO:0006817	phosphate ion transport	3 of 358 in the list	4 of 3546 in all the Protein	0.0037782	NNU_22614-RA,NNU_13276-RA,NNU_21947-RA
GO:0035435	phosphate ion transmembrane transport	3 of 358 in the list	4 of 3546 in all the Protein	0.0037782	NNU_22614-RA,NNU_13276-RA,NNU_21947-RA
GO:0051273	beta-glucan metabolic process	9 of 358 in the list	33 of 3546 in all the Protein	0.00421266	NNU_22213-RA,NNU_18147-RA,NNU_22046-RA,NNU_11671-RA,NNU_24619-RA,NNU_22047-RA,NNU_02930-RA,NNU_20311-RA,NNU_20545-RA
GO:0009250	glucan biosynthetic process	10 of 358 in the list	39 of 3546 in all the Protein	0.00423208	NNU_22213-RA,NNU_18147-RA,NNU_22046-RA,NNU_11671-RA,NNU_24619-RA,NNU_23975-RA,NNU_22047-RA,NNU_02930-RA,NNU_20545-RA,NNU_20311-RA
GO:0006084	acetyl-CoA metabolic process	5 of 358 in the list	12 of 3546 in all the Protein	0.00443443	NNU_07122-RA,NNU_01978-RA,NNU_25053-RA,NNU_25052-RA,NNU_22249-RA
GO:0006637	acyl-CoA metabolic process	5 of 358 in the list	12 of 3546 in all the Protein	0.00443443	NNU_07122-RA,NNU_01978-RA,NNU_25053-RA,NNU_25052-RA,NNU_22249-RA
GO:0035383	thioester metabolic process	5 of 358 in the list	12 of 3546 in all the Protein	0.00443443	NNU_07122-RA,NNU_01978-RA,NNU_25053-RA,NNU_25052-RA,NNU_22249-RA
GO:0006733	oxidoreduction coenzyme metabolic process	16 of 358 in the list	79 of 3546 in all the Protein	0.00463936	NNU_22622-RA,NNU_13287-RA,NNU_01978-RA,NNU_12974-RA,NNU_22563-RA,NNU_19128-RA,NNU_08128-RA,NNU_26033-RA,NNU_18069-RA,NNU_25287-RA,NNU_02236-RA,NNU_11680-RA,NNU_22249-RA,NNU_22562-RA,NNU_15609-RA,NNU_24887-RA
GO:0006970	response to osmotic stress	8 of 358 in the list	28 of 3546 in all the Protein	0.00505827	NNU_01950-RA,NNU_05241-RA,NNU_23600-RA,NNU_07511-RA,NNU_06899-RA,NNU_11617-RA,NNU_04394-RA,NNU_22273-RA
GO:0042026	protein refolding	4 of 358 in the list	8 of 3546 in all the Protein	0.00514189	NNU_19856-RA,NNU_12690-RA,NNU_16704-RA,NNU_21341-RA
GO:0006096	glycolytic process	10 of 358 in the list	40 of 3546 in all the Protein	0.00514905	NNU_22622-RA,NNU_13287-RA,NNU_01978-RA,NNU_12974-RA,NNU_19128-RA,NNU_08128-RA,NNU_26033-RA,NNU_22249-RA,NNU_24887-RA,NNU_25287-RA
GO:0006165	nucleoside diphosphate phosphorylation	10 of 358 in the list	40 of 3546 in all the Protein	0.00514905	NNU_22622-RA,NNU_13287-RA,NNU_01978-RA,NNU_12974-RA,NNU_19128-RA,NNU_08128-RA,NNU_26033-RA,NNU_22249-RA,NNU_24887-RA,NNU_25287-RA
GO:0006757	ATP generation from ADP	10 of 358 in the list	40 of 3546 in all the Protein	0.00514905	NNU_22622-RA,NNU_13287-RA,NNU_01978-RA,NNU_12974-RA,NNU_19128-RA,NNU_08128-RA,NNU_26033-RA,NNU_22249-RA,NNU_24887-RA,NNU_25287-RA
GO:0009135	purine nucleoside diphosphate metabolic process	10 of 358 in the list	40 of 3546 in all the Protein	0.00514905	NNU_22622-RA,NNU_13287-RA,NNU_01978-RA,NNU_12974-RA,NNU_19128-RA,NNU_08128-RA,NNU_26033-RA,NNU_22249-RA,NNU_24887-RA,NNU_25287-RA
GO:0009179	purine ribonucleoside diphosphate metabolic process	10 of 358 in the list	40 of 3546 in all the Protein	0.00514905	NNU_22622-RA,NNU_13287-RA,NNU_01978-RA,NNU_12974-RA,NNU_19128-RA,NNU_08128-RA,NNU_26033-RA,NNU_22249-RA,NNU_24887-RA,NNU_25287-RA
GO:0009185	ribonucleoside diphosphate metabolic process	10 of 358 in the list	40 of 3546 in all the Protein	0.00514905	NNU_22622-RA,NNU_13287-RA,NNU_01978-RA,NNU_12974-RA,NNU_19128-RA,NNU_08128-RA,NNU_26033-RA,NNU_22249-RA,NNU_24887-RA,NNU_25287-RA
GO:0046031	ADP metabolic process	10 of 358 in the list	40 of 3546 in all the Protein	0.00514905	NNU_22622-RA,NNU_13287-RA,NNU_01978-RA,NNU_12974-RA,NNU_19128-RA,NNU_08128-RA,NNU_26033-RA,NNU_22249-RA,NNU_24887-RA,NNU_25287-RA
GO:0046939	nucleotide phosphorylation	10 of 358 in the list	40 of 3546 in all the Protein	0.00514905	NNU_22622-RA,NNU_13287-RA,NNU_01978-RA,NNU_12974-RA,NNU_19128-RA,NNU_08128-RA,NNU_26033-RA,NNU_22249-RA,NNU_24887-RA,NNU_25287-RA
GO:0009132	nucleoside diphosphate metabolic process	10 of 358 in the list	41 of 3546 in all the Protein	0.0062148	NNU_22622-RA,NNU_13287-RA,NNU_01978-RA,NNU_12974-RA,NNU_19128-RA,NNU_08128-RA,NNU_26033-RA,NNU_22249-RA,NNU_24887-RA,NNU_25287-RA
GO:0017144	drug metabolic process	35 of 358 in the list	230 of 3546 in all the Protein	0.0074481	NNU_12990-RA,NNU_13287-RA,NNU_08716-RA,NNU_08128-RA,NNU_17907-RA,NNU_00197-RA,NNU_02309-RA,NNU_19075-RA,NNU_06322-RA,NNU_11680-RA,NNU_13877-RA,NNU_01023-RA,NNU_25789-RA,NNU_24887-RA,NNU_15873-RA,NNU_22622-RA,NNU_05188-RA,NNU_01978-RA,NNU_12974-RA,NNU_19128-RA,NNU_26033-RA,NNU_05007-RA,NNU_05955-RA,NNU_05299-RA,NNU_01902-RA,NNU_03190-RA,NNU_18238-RA,NNU_22256-RA,NNU_05764-RA,NNU_25287-RA,NNU_18179…
GO:0019674	NAD metabolic process	4 of 358 in the list	9 of 3546 in all the Protein	0.00852573	NNU_22562-RA,NNU_11680-RA,NNU_02236-RA,NNU_22563-RA
GO:0015893	drug transport	3 of 358 in the list	5 of 3546 in all the Protein	0.00873937	NNU_22614-RA,NNU_13276-RA,NNU_25565-RA
GO:0005985	sucrose metabolic process	5 of 358 in the list	14 of 3546 in all the Protein	0.00945646	NNU_23764-RA,NNU_03244-RA,NNU_26480-RA,NNU_17870-RA,NNU_03246-RA
GO:0009894	regulation of catabolic process	5 of 358 in the list	14 of 3546 in all the Protein	0.00945646	NNU_05473-RA,NNU_23888-RA,NNU_06443-RA,NNU_18464-RA,NNU_18458-RA
GO:0009408	response to heat	7 of 358 in the list	25 of 3546 in all the Protein	0.00970627	NNU_19483-RA,NNU_05241-RA,NNU_11732-RA,NNU_04394-RA,NNU_13214-RA,NNU_07511-RA,NNU_20694-RA
GO:0001927	exocyst assembly	2 of 358 in the list	2 of 3546 in all the Protein	0.0101671	NNU_05607-RA,NNU_20006-RA
GO:0008272	sulfate transport	2 of 358 in the list	2 of 3546 in all the Protein	0.0101671	NNU_22614-RA,NNU_13276-RA
GO:0010157	response to chlorate	2 of 358 in the list	2 of 3546 in all the Protein	0.0101671	NNU_04394-RA,NNU_07511-RA
GO:0010265	SCF complex assembly	2 of 358 in the list	2 of 3546 in all the Protein	0.0101671	NNU_24561-RA,NNU_24562-RA
GO:0015709	thiosulfate transport	2 of 358 in the list	2 of 3546 in all the Protein	0.0101671	NNU_22614-RA,NNU_13276-RA
GO:0015729	oxaloacetate transport	2 of 358 in the list	2 of 3546 in all the Protein	0.0101671	NNU_22614-RA,NNU_13276-RA
GO:0016101	diterpenoid metabolic process	2 of 358 in the list	2 of 3546 in all the Protein	0.0101671	NNU_05530-RA,NNU_22256-RA
GO:0032434	regulation of proteasomal ubiquitin-dependent protein catabolic process	2 of 358 in the list	2 of 3546 in all the Protein	0.0101671	NNU_05473-RA,NNU_06443-RA
GO:0032436	positive regulation of proteasomal ubiquitin-dependent protein catabolic process	2 of 358 in the list	2 of 3546 in all the Protein	0.0101671	NNU_05473-RA,NNU_06443-RA
GO:0033356	UDP-L-arabinose metabolic process	2 of 358 in the list	2 of 3546 in all the Protein	0.0101671	NNU_22213-RA,NNU_07894-RA
GO:0051601	exocyst localization	2 of 358 in the list	2 of 3546 in all the Protein	0.0101671	NNU_05607-RA,NNU_14748-RA
GO:0061136	regulation of proteasomal protein catabolic process	2 of 358 in the list	2 of 3546 in all the Protein	0.0101671	NNU_05473-RA,NNU_06443-RA
GO:0071422	succinate transmembrane transport	2 of 358 in the list	2 of 3546 in all the Protein	0.0101671	NNU_22614-RA,NNU_13276-RA
GO:0071423	malate transmembrane transport	2 of 358 in the list	2 of 3546 in all the Protein	0.0101671	NNU_22614-RA,NNU_13276-RA
GO:0072348	sulfur compound transport	2 of 358 in the list	2 of 3546 in all the Protein	0.0101671	NNU_22614-RA,NNU_13276-RA
GO:1901800	positive regulation of proteasomal protein catabolic process	2 of 358 in the list	2 of 3546 in all the Protein	0.0101671	NNU_05473-RA,NNU_06443-RA
GO:0006950	response to stress	43 of 358 in the list	304 of 3546 in all the Protein	0.01169	NNU_12990-RA,NNU_06780-RA,NNU_09002-RA,NNU_18616-RA,NNU_23826-RA,NNU_05504-RA,NNU_23843-RA,NNU_21900-RA,NNU_12666-RA,NNU_17010-RA,NNU_00465-RA,NNU_07511-RA,NNU_20694-RA,NNU_06899-RA,NNU_01322-RA,NNU_11617-RA,NNU_14351-RA,NNU_01023-RA,NNU_04394-RA,NNU_13214-RA,NNU_18621-RA,NNU_08709-RA,NNU_06133-RA,NNU_22113-RA,NNU_05299-RA,NNU_01456-RA,NNU_07070-RA,NNU_11732-RA,NNU_17109-RA,NNU_20033-RA,NNU_03781…
GO:0033692	cellular polysaccharide biosynthetic process	10 of 358 in the list	45 of 3546 in all the Protein	0.0122788	NNU_22213-RA,NNU_18147-RA,NNU_22046-RA,NNU_11671-RA,NNU_24619-RA,NNU_23975-RA,NNU_22047-RA,NNU_02930-RA,NNU_20545-RA,NNU_20311-RA
GO:0072525	pyridine-containing compound biosynthetic process	4 of 358 in the list	10 of 3546 in all the Protein	0.0130935	NNU_22562-RA,NNU_11680-RA,NNU_02236-RA,NNU_22563-RA
GO:0009199	ribonucleoside triphosphate metabolic process	16 of 358 in the list	88 of 3546 in all the Protein	0.0133816	NNU_22622-RA,NNU_13287-RA,NNU_01978-RA,NNU_00065-RA,NNU_12974-RA,NNU_00360-RA,NNU_19128-RA,NNU_08128-RA,NNU_26033-RA,NNU_22249-RA,NNU_01902-RA,NNU_03190-RA,NNU_18183-RA,NNU_00197-RA,NNU_24887-RA,NNU_25287-RA
GO:0010393	galacturonan metabolic process	8 of 358 in the list	33 of 3546 in all the Protein	0.014442	NNU_15873-RA,NNU_18238-RA,NNU_13877-RA,NNU_05955-RA,NNU_05007-RA,NNU_19075-RA,NNU_18179-RA,NNU_05764-RA
GO:0045488	pectin metabolic process	8 of 358 in the list	33 of 3546 in all the Protein	0.014442	NNU_15873-RA,NNU_18238-RA,NNU_13877-RA,NNU_05955-RA,NNU_05007-RA,NNU_19075-RA,NNU_18179-RA,NNU_05764-RA
GO:0009611	response to wounding	3 of 358 in the list	6 of 3546 in all the Protein	0.016179	NNU_01456-RA,NNU_24432-RA,NNU_22113-RA
GO:0031407	oxylipin metabolic process	3 of 358 in the list	6 of 3546 in all the Protein	0.016179	NNU_17372-RA,NNU_05041-RA,NNU_22113-RA
GO:0031408	oxylipin biosynthetic process	3 of 358 in the list	6 of 3546 in all the Protein	0.016179	NNU_17372-RA,NNU_05041-RA,NNU_22113-RA
GO:0098661	inorganic anion transmembrane transport	3 of 358 in the list	6 of 3546 in all the Protein	0.016179	NNU_22614-RA,NNU_13276-RA,NNU_21947-RA
GO:0009144	purine nucleoside triphosphate metabolic process	15 of 358 in the list	83 of 3546 in all the Protein	0.0172469	NNU_22622-RA,NNU_13287-RA,NNU_01978-RA,NNU_12974-RA,NNU_00360-RA,NNU_19128-RA,NNU_08128-RA,NNU_26033-RA,NNU_22249-RA,NNU_01902-RA,NNU_03190-RA,NNU_18183-RA,NNU_00197-RA,NNU_24887-RA,NNU_25287-RA
GO:0009205	purine ribonucleoside triphosphate metabolic process	15 of 358 in the list	83 of 3546 in all the Protein	0.0172469	NNU_22622-RA,NNU_13287-RA,NNU_01978-RA,NNU_12974-RA,NNU_00360-RA,NNU_19128-RA,NNU_08128-RA,NNU_26033-RA,NNU_22249-RA,NNU_01902-RA,NNU_03190-RA,NNU_18183-RA,NNU_00197-RA,NNU_24887-RA,NNU_25287-RA
GO:0010817	regulation of hormone levels	6 of 358 in the list	22 of 3546 in all the Protein	0.0186766	NNU_05504-RA,NNU_01456-RA,NNU_05530-RA,NNU_17372-RA,NNU_16265-RA,NNU_22113-RA
GO:0030001	metal ion transport	6 of 358 in the list	22 of 3546 in all the Protein	0.0186766	NNU_21037-RA,NNU_26607-RA,NNU_23607-RA,NNU_02789-RA,NNU_08744-RA,NNU_06899-RA
GO:0046034	ATP metabolic process	14 of 358 in the list	77 of 3546 in all the Protein	0.0200224	NNU_22622-RA,NNU_13287-RA,NNU_01978-RA,NNU_12974-RA,NNU_00360-RA,NNU_19128-RA,NNU_08128-RA,NNU_26033-RA,NNU_22249-RA,NNU_01902-RA,NNU_03190-RA,NNU_00197-RA,NNU_24887-RA,NNU_25287-RA
GO:0009141	nucleoside triphosphate metabolic process	16 of 358 in the list	93 of 3546 in all the Protein	0.0220571	NNU_22622-RA,NNU_13287-RA,NNU_01978-RA,NNU_00065-RA,NNU_12974-RA,NNU_00360-RA,NNU_19128-RA,NNU_08128-RA,NNU_26033-RA,NNU_22249-RA,NNU_01902-RA,NNU_03190-RA,NNU_18183-RA,NNU_00197-RA,NNU_24887-RA,NNU_25287-RA
GO:0006605	protein targeting	9 of 358 in the list	43 of 3546 in all the Protein	0.024974	NNU_04207-RA,NNU_24663-RA,NNU_24432-RA,NNU_07511-RA,NNU_24659-RA,NNU_04774-RA,NNU_04394-RA,NNU_24662-RA,NNU_08231-RA
GO:0044272	sulfur compound biosynthetic process	9 of 358 in the list	43 of 3546 in all the Protein	0.024974	NNU_14608-RA,NNU_06711-RA,NNU_07122-RA,NNU_01978-RA,NNU_25052-RA,NNU_02699-RA,NNU_22249-RA,NNU_25053-RA,NNU_06322-RA
GO:0042737	drug catabolic process	14 of 358 in the list	80 of 3546 in all the Protein	0.0272294	NNU_15873-RA,NNU_02380-RA,NNU_12990-RA,NNU_11680-RA,NNU_13877-RA,NNU_05955-RA,NNU_05007-RA,NNU_05299-RA,NNU_17907-RA,NNU_01023-RA,NNU_18238-RA,NNU_19075-RA,NNU_18179-RA,NNU_05764-RA
GO:0051188	cofactor biosynthetic process	15 of 358 in the list	88 of 3546 in all the Protein	0.028255	NNU_07122-RA,NNU_11680-RA,NNU_02236-RA,NNU_01978-RA,NNU_25052-RA,NNU_22563-RA,NNU_03409-RA,NNU_22249-RA,NNU_09101-RA,NNU_22562-RA,NNU_02324-RA,NNU_25053-RA,NNU_02351-RA,NNU_02309-RA,NNU_23472-RA
GO:0006887	exocytosis	6 of 358 in the list	24 of 3546 in all the Protein	0.0283661	NNU_05607-RA,NNU_11756-RA,NNU_14744-RA,NNU_23607-RA,NNU_20006-RA,NNU_14748-RA
GO:0005983	starch catabolic process	2 of 358 in the list	3 of 3546 in all the Protein	0.0284586	NNU_23818-RA,NNU_21900-RA
GO:0006102	isocitrate metabolic process	2 of 358 in the list	3 of 3546 in all the Protein	0.0284586	NNU_10646-RA,NNU_21884-RA
GO:0006106	fumarate metabolic process	2 of 358 in the list	3 of 3546 in all the Protein	0.0284586	NNU_13983-RA,NNU_23209-RA
GO:0009704	de-etiolation	2 of 358 in the list	3 of 3546 in all the Protein	0.0284586	NNU_04394-RA,NNU_07511-RA
GO:0009739	response to gibberellin	2 of 358 in the list	3 of 3546 in all the Protein	0.0284586	NNU_25629-RA,NNU_05530-RA
GO:0010143	cutin biosynthetic process	2 of 358 in the list	3 of 3546 in all the Protein	0.0284586	NNU_01046-RA,NNU_18570-RA
GO:0015743	malate transport	2 of 358 in the list	3 of 3546 in all the Protein	0.0284586	NNU_22614-RA,NNU_13276-RA
GO:0015744	succinate transport	2 of 358 in the list	3 of 3546 in all the Protein	0.0284586	NNU_22614-RA,NNU_13276-RA
GO:0034308	primary alcohol metabolic process	2 of 358 in the list	3 of 3546 in all the Protein	0.0284586	NNU_10239-RA,NNU_22256-RA
GO:0045732	positive regulation of protein catabolic process	2 of 358 in the list	3 of 3546 in all the Protein	0.0284586	NNU_05473-RA,NNU_06443-RA
GO:0045862	positive regulation of proteolysis	2 of 358 in the list	3 of 3546 in all the Protein	0.0284586	NNU_05473-RA,NNU_06443-RA
GO:1903050	regulation of proteolysis involved in cellular protein catabolic process	2 of 358 in the list	3 of 3546 in all the Protein	0.0284586	NNU_05473-RA,NNU_06443-RA
GO:1903052	positive regulation of proteolysis involved in cellular protein catabolic process	2 of 358 in the list	3 of 3546 in all the Protein	0.0284586	NNU_05473-RA,NNU_06443-RA
GO:1903362	regulation of cellular protein catabolic process	2 of 358 in the list	3 of 3546 in all the Protein	0.0284586	NNU_05473-RA,NNU_06443-RA
GO:1903364	positive regulation of cellular protein catabolic process	2 of 358 in the list	3 of 3546 in all the Protein	0.0284586	NNU_05473-RA,NNU_06443-RA
GO:0000271	polysaccharide biosynthetic process	10 of 358 in the list	51 of 3546 in all the Protein	0.0285475	NNU_22213-RA,NNU_18147-RA,NNU_22046-RA,NNU_11671-RA,NNU_24619-RA,NNU_23975-RA,NNU_22047-RA,NNU_02930-RA,NNU_20545-RA,NNU_20311-RA
GO:0009108	coenzyme biosynthetic process	10 of 358 in the list	51 of 3546 in all the Protein	0.0285475	NNU_07122-RA,NNU_11680-RA,NNU_02236-RA,NNU_01978-RA,NNU_25052-RA,NNU_22563-RA,NNU_22249-RA,NNU_22562-RA,NNU_02324-RA,NNU_25053-RA
GO:0009266	response to temperature stimulus	9 of 358 in the list	44 of 3546 in all the Protein	0.028706	NNU_05241-RA,NNU_24432-RA,NNU_07511-RA,NNU_20694-RA,NNU_19483-RA,NNU_04394-RA,NNU_11732-RA,NNU_13214-RA,NNU_21900-RA
GO:0046686	response to cadmium ion	5 of 358 in the list	18 of 3546 in all the Protein	0.0288912	NNU_05241-RA,NNU_06780-RA,NNU_19719-RA,NNU_18616-RA,NNU_07894-RA
GO:0006753	nucleoside phosphate metabolic process	24 of 358 in the list	161 of 3546 in all the Protein	0.0309482	NNU_22622-RA,NNU_13287-RA,NNU_01978-RA,NNU_00398-RA,NNU_12974-RA,NNU_22563-RA,NNU_19128-RA,NNU_08128-RA,NNU_26033-RA,NNU_18069-RA,NNU_01902-RA,NNU_03190-RA,NNU_18183-RA,NNU_00197-RA,NNU_20345-RA,NNU_25287-RA,NNU_11680-RA,NNU_02236-RA,NNU_00065-RA,NNU_00360-RA,NNU_22249-RA,NNU_15609-RA,NNU_22562-RA,NNU_24887-RA
GO:0009117	nucleotide metabolic process	24 of 358 in the list	161 of 3546 in all the Protein	0.0309482	NNU_22622-RA,NNU_13287-RA,NNU_01978-RA,NNU_00398-RA,NNU_12974-RA,NNU_22563-RA,NNU_19128-RA,NNU_08128-RA,NNU_26033-RA,NNU_18069-RA,NNU_01902-RA,NNU_03190-RA,NNU_18183-RA,NNU_00197-RA,NNU_20345-RA,NNU_25287-RA,NNU_11680-RA,NNU_02236-RA,NNU_00065-RA,NNU_00360-RA,NNU_22249-RA,NNU_15609-RA,NNU_22562-RA,NNU_24887-RA
GO:0009628	response to abiotic stimulus	18 of 358 in the list	113 of 3546 in all the Protein	0.0322928	NNU_18616-RA,NNU_11732-RA,NNU_13295-RA,NNU_21900-RA,NNU_02654-RA,NNU_03781-RA,NNU_01950-RA,NNU_05241-RA,NNU_24432-RA,NNU_23600-RA,NNU_20694-RA,NNU_07511-RA,NNU_11617-RA,NNU_06899-RA,NNU_19483-RA,NNU_04394-RA,NNU_13214-RA,NNU_22273-RA
GO:0030244	cellulose biosynthetic process	5 of 358 in the list	19 of 3546 in all the Protein	0.0360649	NNU_22213-RA,NNU_18147-RA,NNU_20545-RA,NNU_20311-RA,NNU_24619-RA
GO:0015698	inorganic anion transport	3 of 358 in the list	8 of 3546 in all the Protein	0.0388659	NNU_22614-RA,NNU_13276-RA,NNU_21947-RA
GO:0006457	protein folding	17 of 358 in the list	108 of 3546 in all the Protein	0.0407366	NNU_16092-RA,NNU_21718-RA,NNU_08650-RA,NNU_13209-RA,NNU_12690-RA,NNU_17561-RA,NNU_02014-RA,NNU_05241-RA,NNU_18395-RA,NNU_13792-RA,NNU_07511-RA,NNU_21341-RA,NNU_01322-RA,NNU_22908-RA,NNU_04394-RA,NNU_19856-RA,NNU_16704-RA
GO:0009259	ribonucleotide metabolic process	17 of 358 in the list	108 of 3546 in all the Protein	0.0407366	NNU_22622-RA,NNU_13287-RA,NNU_01978-RA,NNU_12974-RA,NNU_19128-RA,NNU_08128-RA,NNU_26033-RA,NNU_01902-RA,NNU_03190-RA,NNU_18183-RA,NNU_00197-RA,NNU_20345-RA,NNU_25287-RA,NNU_00065-RA,NNU_00360-RA,NNU_22249-RA,NNU_24887-RA
GO:0010038	response to metal ion	6 of 358 in the list	26 of 3546 in all the Protein	0.0408879	NNU_05241-RA,NNU_23600-RA,NNU_06780-RA,NNU_19719-RA,NNU_18616-RA,NNU_07894-RA
GO:0055082	cellular chemical homeostasis	5 of 358 in the list	20 of 3546 in all the Protein	0.0442421	NNU_10636-RA,NNU_14678-RA,NNU_08128-RA,NNU_26033-RA,NNU_06899-RA
GO:0000910	cytokinesis	4 of 358 in the list	14 of 3546 in all the Protein	0.0451449	NNU_20410-RA,NNU_20545-RA,NNU_20311-RA,NNU_15938-RA
GO:0006904	vesicle docking involved in exocytosis	4 of 358 in the list	14 of 3546 in all the Protein	0.0451449	NNU_05607-RA,NNU_14744-RA,NNU_23607-RA,NNU_20006-RA
GO:0140029	exocytic process	4 of 358 in the list	14 of 3546 in all the Protein	0.0451449	NNU_05607-RA,NNU_14744-RA,NNU_23607-RA,NNU_20006-RA
GO:0019725	cellular homeostasis	14 of 358 in the list	86 of 3546 in all the Protein	0.04711	NNU_25890-RA,NNU_10636-RA,NNU_06780-RA,NNU_06449-RA,NNU_08128-RA,NNU_26033-RA,NNU_06899-RA,NNU_23829-RA,NNU_11990-RA,NNU_17109-RA,NNU_14678-RA,NNU_24547-RA,NNU_03901-RA,NNU_04074-RA
GO:0034637	cellular carbohydrate biosynthetic process	11 of 358 in the list	63 of 3546 in all the Protein	0.0479738	NNU_22213-RA,NNU_18147-RA,NNU_22046-RA,NNU_11671-RA,NNU_24619-RA,NNU_23975-RA,NNU_22047-RA,NNU_02930-RA,NNU_20545-RA,NNU_20311-RA,NNU_17870-RA
GO:0016567	protein ubiquitination	6 of 358 in the list	27 of 3546 in all the Protein	0.0482749	NNU_05473-RA,NNU_13295-RA,NNU_06443-RA,NNU_24561-RA,NNU_16553-RA,NNU_24562-RA
GO:0017038	protein import	8 of 358 in the list	41 of 3546 in all the Protein	0.0489432	NNU_24663-RA,NNU_10842-RA,NNU_24432-RA,NNU_07511-RA,NNU_24659-RA,NNU_04774-RA,NNU_04394-RA,NNU_24662-RA

## Sheet: GO analysis in cluster 5
Enriched GO terms in cluster 5
GO terms of cellular component
GO number	GO term	Cluster frequency	Protein frequency of use	P-value	Protein ID
GO:0009521	photosystem	12 of 232 in the list	25 of 3650 in all the Protein	8.17547e-09	NNU_09075-RA,NNU_03808-RA,NNU_16461-RA,NNU_15373-RA,NNU_12682-RA,NNU_06225-RA,NNU_23333-RA,NNU_03890-RA,NNU_05490-RA,NNU_23521-RA,NNU_21431-RA,NNU_06820-RA
GO:0034357	photosynthetic membrane	15 of 232 in the list	58 of 3650 in all the Protein	1.80978e-06	NNU_09075-RA,NNU_11151-RA,NNU_23789-RA,NNU_03808-RA,NNU_16461-RA,NNU_15373-RA,NNU_12682-RA,NNU_06225-RA,NNU_23333-RA,NNU_03890-RA,NNU_05490-RA,NNU_09934-RA,NNU_23521-RA,NNU_21431-RA,NNU_06820-RA
GO:0009579	thylakoid	18 of 232 in the list	81 of 3650 in all the Protein	1.84616e-06	NNU_09075-RA,NNU_03808-RA,NNU_16461-RA,NNU_15373-RA,NNU_12682-RA,NNU_23521-RA,NNU_06820-RA,NNU_16645-RA,NNU_11151-RA,NNU_23789-RA,NNU_19779-RA,NNU_06225-RA,NNU_23230-RA,NNU_23333-RA,NNU_03890-RA,NNU_05490-RA,NNU_21431-RA,NNU_09934-RA
GO:0044436	thylakoid part	15 of 232 in the list	62 of 3650 in all the Protein	4.49626e-06	NNU_09075-RA,NNU_11151-RA,NNU_23789-RA,NNU_03808-RA,NNU_16461-RA,NNU_15373-RA,NNU_12682-RA,NNU_06225-RA,NNU_23333-RA,NNU_03890-RA,NNU_05490-RA,NNU_09934-RA,NNU_23521-RA,NNU_21431-RA,NNU_06820-RA
GO:0009654	photosystem II oxygen evolving complex	7 of 232 in the list	13 of 3650 in all the Protein	4.73351e-06	NNU_23333-RA,NNU_09075-RA,NNU_03890-RA,NNU_05490-RA,NNU_06820-RA,NNU_16461-RA,NNU_15373-RA
GO:0009523	photosystem II	8 of 232 in the list	20 of 3650 in all the Protein	1.52758e-05	NNU_09075-RA,NNU_03808-RA,NNU_16461-RA,NNU_15373-RA,NNU_23333-RA,NNU_03890-RA,NNU_05490-RA,NNU_06820-RA
GO:0009538	photosystem I reaction center	4 of 232 in the list	4 of 3650 in all the Protein	1.59296e-05	NNU_21431-RA,NNU_23521-RA,NNU_12682-RA,NNU_06225-RA
GO:0005886	plasma membrane	28 of 232 in the list	212 of 3650 in all the Protein	0.000125165	NNU_09482-RA,NNU_20993-RA,NNU_20948-RA,NNU_02367-RA,NNU_17211-RA,NNU_10798-RA,NNU_13401-RA,NNU_21171-RA,NNU_19106-RA,NNU_20851-RA,NNU_26184-RA,NNU_18249-RA,NNU_25536-RA,NNU_20813-RA,NNU_19429-RA,NNU_23633-RA,NNU_09174-RA,NNU_09612-RA,NNU_03720-RA,NNU_24517-RA,NNU_12998-RA,NNU_13974-RA,NNU_21843-RA,NNU_04494-RA,NNU_01338-RA,NNU_04573-RA,NNU_16017-RA,NNU_20300-RA
GO:0042651	thylakoid membrane	11 of 232 in the list	53 of 3650 in all the Protein	0.00037944	NNU_09075-RA,NNU_11151-RA,NNU_23789-RA,NNU_03808-RA,NNU_16461-RA,NNU_15373-RA,NNU_23333-RA,NNU_03890-RA,NNU_05490-RA,NNU_09934-RA,NNU_06820-RA
GO:0009522	photosystem I	5 of 232 in the list	12 of 3650 in all the Protein	0.000544147	NNU_21431-RA,NNU_23521-RA,NNU_03808-RA,NNU_12682-RA,NNU_06225-RA
GO:0019898	extrinsic component of membrane	7 of 232 in the list	25 of 3650 in all the Protein	0.000684671	NNU_23333-RA,NNU_09075-RA,NNU_05490-RA,NNU_06820-RA,NNU_16461-RA,NNU_15373-RA,NNU_03255-RA
GO:0031225	anchored component of membrane	7 of 232 in the list	27 of 3650 in all the Protein	0.00113364	NNU_04573-RA,NNU_17211-RA,NNU_16017-RA,NNU_23633-RA,NNU_20851-RA,NNU_18249-RA,NNU_04494-RA
GO:0046658	anchored component of plasma membrane	7 of 232 in the list	27 of 3650 in all the Protein	0.00113364	NNU_04573-RA,NNU_17211-RA,NNU_16017-RA,NNU_23633-RA,NNU_20851-RA,NNU_18249-RA,NNU_04494-RA
GO:0031226	intrinsic component of plasma membrane	8 of 232 in the list	37 of 3650 in all the Protein	0.00182011	NNU_20813-RA,NNU_04573-RA,NNU_17211-RA,NNU_16017-RA,NNU_23633-RA,NNU_20851-RA,NNU_18249-RA,NNU_04494-RA
GO:0071944	cell periphery	32 of 232 in the list	301 of 3650 in all the Protein	0.00214007	NNU_20948-RA,NNU_17211-RA,NNU_10798-RA,NNU_13401-RA,NNU_21171-RA,NNU_26184-RA,NNU_25536-RA,NNU_20813-RA,NNU_08402-RA,NNU_20229-RA,NNU_05086-RA,NNU_03720-RA,NNU_24517-RA,NNU_12998-RA,NNU_21843-RA,NNU_04494-RA,NNU_01338-RA,NNU_09482-RA,NNU_20993-RA,NNU_02367-RA,NNU_19106-RA,NNU_18249-RA,NNU_20851-RA,NNU_19429-RA,NNU_09174-RA,NNU_23633-RA,NNU_09612-RA,NNU_13974-RA,NNU_04573-RA,NNU_16017-RA,NNU_08917…
GO:0005672	transcription factor TFIIA complex	2 of 232 in the list	2 of 3650 in all the Protein	0.00402377	NNU_03653-RA,NNU_18728-RA
GO:0016020	membrane	123 of 232 in the list	1649 of 3650 in all the Protein	0.00807194	NNU_18447-RA,NNU_15308-RA,NNU_01323-RA,NNU_21621-RA,NNU_02059-RA,NNU_17211-RA,NNU_13401-RA,NNU_10276-RA,NNU_05785-RA,NNU_21171-RA,NNU_07379-RA,NNU_11141-RA,NNU_20813-RA,NNU_08402-RA,NNU_21400-RA,NNU_11151-RA,NNU_04999-RA,NNU_20422-RA,NNU_12998-RA,NNU_23789-RA,NNU_20123-RA,NNU_20843-RA,NNU_00682-RA,NNU_04219-RA,NNU_01338-RA,NNU_25319-RA,NNU_23386-RA,NNU_09934-RA,NNU_09175-RA,NNU_04530-RA,NNU_19815…
GO:1990204	oxidoreductase complex	7 of 232 in the list	40 of 3650 in all the Protein	0.0117394	NNU_23333-RA,NNU_09075-RA,NNU_03890-RA,NNU_05490-RA,NNU_06820-RA,NNU_16461-RA,NNU_15373-RA
GO:0044459	plasma membrane part	8 of 232 in the list	50 of 3650 in all the Protein	0.012388	NNU_20813-RA,NNU_04573-RA,NNU_17211-RA,NNU_16017-RA,NNU_23633-RA,NNU_20851-RA,NNU_18249-RA,NNU_04494-RA
GO:0048046	apoplast	6 of 232 in the list	34 of 3650 in all the Protein	0.0184851	NNU_02973-RA,NNU_08402-RA,NNU_21758-RA,NNU_10727-RA,NNU_08917-RA,NNU_23230-RA
GO:0030014	CCR4-NOT complex	2 of 232 in the list	5 of 3650 in all the Protein	0.0353988	NNU_23634-RA,NNU_09846-RA
GO:0044425	membrane part	103 of 232 in the list	1409 of 3650 in all the Protein	0.0363578	NNU_18447-RA,NNU_15308-RA,NNU_01323-RA,NNU_21621-RA,NNU_02059-RA,NNU_17211-RA,NNU_13401-RA,NNU_10276-RA,NNU_21171-RA,NNU_07379-RA,NNU_11141-RA,NNU_20813-RA,NNU_08402-RA,NNU_04999-RA,NNU_20422-RA,NNU_23789-RA,NNU_20123-RA,NNU_20843-RA,NNU_00682-RA,NNU_04219-RA,NNU_01338-RA,NNU_25319-RA,NNU_23386-RA,NNU_09934-RA,NNU_09175-RA,NNU_19815-RA,NNU_10287-RA,NNU_08754-RA,NNU_11003-RA,NNU_07564-RA,NNU_19106…
GO:0005667	transcription factor complex	3 of 232 in the list	13 of 3650 in all the Protein	0.0451073	NNU_06440-RA,NNU_03653-RA,NNU_18728-RA
GO:0044798	nuclear transcription factor complex	3 of 232 in the list	13 of 3650 in all the Protein	0.0451073	NNU_06440-RA,NNU_03653-RA,NNU_18728-RA
GO:0090575	RNA polymerase II transcription factor complex	3 of 232 in the list	13 of 3650 in all the Protein	0.0451073	NNU_06440-RA,NNU_03653-RA,NNU_18728-RA
GO terms of molecular function
GO number	GO term	Cluster frequency	Protein frequency of use	P-value	Protein ID
GO:0004871	signal transducer activity	20 of 300 in the list	81 of 4870 in all the Protein	4.99771e-08	NNU_20993-RA,NNU_00171-RA,NNU_16008-RA,NNU_10798-RA,NNU_13401-RA,NNU_21171-RA,NNU_25143-RA,NNU_26184-RA,NNU_25536-RA,NNU_22506-RA,NNU_09174-RA,NNU_09851-RA,NNU_09612-RA,NNU_05308-RA,NNU_03720-RA,NNU_06854-RA,NNU_12438-RA,NNU_15242-RA,NNU_05840-RA,NNU_05692-RA
GO:0004672	protein kinase activity	36 of 300 in the list	229 of 4870 in all the Protein	1.01831e-07	NNU_10798-RA,NNU_13401-RA,NNU_26105-RA,NNU_21171-RA,NNU_26184-RA,NNU_23734-RA,NNU_17279-RA,NNU_25536-RA,NNU_23763-RA,NNU_11314-RA,NNU_09851-RA,NNU_02135-RA,NNU_02772-RA,NNU_03720-RA,NNU_04999-RA,NNU_05308-RA,NNU_25907-RA,NNU_15242-RA,NNU_05840-RA,NNU_00637-RA,NNU_20993-RA,NNU_24872-RA,NNU_00171-RA,NNU_02367-RA,NNU_10463-RA,NNU_25143-RA,NNU_09174-RA,NNU_09612-RA,NNU_18846-RA,NNU_11641-RA,NNU_12450…
GO:0004674	protein serine/threonine kinase activity	25 of 300 in the list	140 of 4870 in all the Protein	9.41011e-07	NNU_20993-RA,NNU_02367-RA,NNU_10798-RA,NNU_13401-RA,NNU_10463-RA,NNU_21171-RA,NNU_26184-RA,NNU_23734-RA,NNU_17279-RA,NNU_25536-RA,NNU_09174-RA,NNU_11314-RA,NNU_02135-RA,NNU_09612-RA,NNU_05308-RA,NNU_03720-RA,NNU_12450-RA,NNU_12535-RA,NNU_12438-RA,NNU_25907-RA,NNU_23041-RA,NNU_15242-RA,NNU_05840-RA,NNU_01904-RA,NNU_20300-RA
GO:0016773	phosphotransferase activity, alcohol group as acceptor	39 of 300 in the list	307 of 4870 in all the Protein	7.89924e-06	NNU_10798-RA,NNU_13401-RA,NNU_26105-RA,NNU_21171-RA,NNU_26184-RA,NNU_23734-RA,NNU_17279-RA,NNU_25536-RA,NNU_23763-RA,NNU_11314-RA,NNU_09851-RA,NNU_02135-RA,NNU_02772-RA,NNU_03720-RA,NNU_05308-RA,NNU_24101-RA,NNU_04999-RA,NNU_25907-RA,NNU_15242-RA,NNU_05840-RA,NNU_18642-RA,NNU_00637-RA,NNU_20993-RA,NNU_24872-RA,NNU_00171-RA,NNU_02367-RA,NNU_10463-RA,NNU_25143-RA,NNU_09174-RA,NNU_09612-RA,NNU_18846…
GO:0004675	transmembrane receptor protein serine/threonine kinase activity	9 of 300 in the list	28 of 4870 in all the Protein	2.76051e-05	NNU_03720-RA,NNU_20993-RA,NNU_10798-RA,NNU_13401-RA,NNU_21171-RA,NNU_26184-RA,NNU_25536-RA,NNU_09174-RA,NNU_09612-RA
GO:0019199	transmembrane receptor protein kinase activity	9 of 300 in the list	28 of 4870 in all the Protein	2.76051e-05	NNU_03720-RA,NNU_20993-RA,NNU_10798-RA,NNU_13401-RA,NNU_21171-RA,NNU_26184-RA,NNU_25536-RA,NNU_09174-RA,NNU_09612-RA
GO:0004888	transmembrane signaling receptor activity	9 of 300 in the list	29 of 4870 in all the Protein	3.78888e-05	NNU_03720-RA,NNU_20993-RA,NNU_10798-RA,NNU_13401-RA,NNU_21171-RA,NNU_26184-RA,NNU_25536-RA,NNU_09174-RA,NNU_09612-RA
GO:0099600	transmembrane receptor activity	9 of 300 in the list	29 of 4870 in all the Protein	3.78888e-05	NNU_03720-RA,NNU_20993-RA,NNU_10798-RA,NNU_13401-RA,NNU_21171-RA,NNU_26184-RA,NNU_25536-RA,NNU_09174-RA,NNU_09612-RA
GO:0038023	signaling receptor activity	11 of 300 in the list	44 of 4870 in all the Protein	4.94835e-05	NNU_03720-RA,NNU_20993-RA,NNU_10798-RA,NNU_13401-RA,NNU_21171-RA,NNU_26184-RA,NNU_25536-RA,NNU_22506-RA,NNU_09174-RA,NNU_09851-RA,NNU_09612-RA
GO:0004872	receptor activity	11 of 300 in the list	45 of 4870 in all the Protein	6.19544e-05	NNU_03720-RA,NNU_20993-RA,NNU_10798-RA,NNU_13401-RA,NNU_21171-RA,NNU_26184-RA,NNU_25536-RA,NNU_22506-RA,NNU_09174-RA,NNU_09851-RA,NNU_09612-RA
GO:0060089	molecular transducer activity	12 of 300 in the list	54 of 4870 in all the Protein	7.89216e-05	NNU_03720-RA,NNU_20993-RA,NNU_10798-RA,NNU_13401-RA,NNU_21171-RA,NNU_26184-RA,NNU_25536-RA,NNU_22506-RA,NNU_09174-RA,NNU_09851-RA,NNU_02135-RA,NNU_09612-RA
GO:0008171	O-methyltransferase activity	6 of 300 in the list	14 of 4870 in all the Protein	0.000102428	NNU_09736-RA,NNU_23168-RA,NNU_15801-RA,NNU_23605-RA,NNU_03165-RA,NNU_16993-RA
GO:0016301	kinase activity	44 of 300 in the list	410 of 4870 in all the Protein	0.000141815	NNU_10798-RA,NNU_13401-RA,NNU_26105-RA,NNU_21171-RA,NNU_26184-RA,NNU_23734-RA,NNU_17279-RA,NNU_25536-RA,NNU_23763-RA,NNU_11314-RA,NNU_09851-RA,NNU_02135-RA,NNU_02772-RA,NNU_03720-RA,NNU_05308-RA,NNU_24101-RA,NNU_04999-RA,NNU_06854-RA,NNU_25907-RA,NNU_15242-RA,NNU_06853-RA,NNU_05840-RA,NNU_18642-RA,NNU_00637-RA,NNU_20993-RA,NNU_24872-RA,NNU_00171-RA,NNU_02367-RA,NNU_10463-RA,NNU_25143-RA,NNU_13397…
GO:0140096	catalytic activity, acting on a protein	64 of 300 in the list	674 of 4870 in all the Protein	0.000161288	NNU_06350-RA,NNU_10798-RA,NNU_13401-RA,NNU_26105-RA,NNU_21171-RA,NNU_25828-RA,NNU_26184-RA,NNU_23734-RA,NNU_16371-RA,NNU_16255-RA,NNU_17279-RA,NNU_24540-RA,NNU_25536-RA,NNU_23763-RA,NNU_11314-RA,NNU_09851-RA,NNU_02135-RA,NNU_02772-RA,NNU_00021-RA,NNU_09737-RA,NNU_03720-RA,NNU_05308-RA,NNU_04999-RA,NNU_20315-RA,NNU_21864-RA,NNU_00682-RA,NNU_18087-RA,NNU_10778-RA,NNU_04219-RA,NNU_01338-RA,NNU_25907…
GO:0004553	hydrolase activity, hydrolyzing O-glycosyl compounds	20 of 300 in the list	146 of 4870 in all the Protein	0.000545341	NNU_00104-RA,NNU_17211-RA,NNU_11949-RA,NNU_12245-RA,NNU_09910-RA,NNU_21857-RA,NNU_08402-RA,NNU_20678-RA,NNU_23633-RA,NNU_23110-RA,NNU_07672-RA,NNU_01475-RA,NNU_21981-RA,NNU_04494-RA,NNU_18248-RA,NNU_20323-RA,NNU_16017-RA,NNU_08917-RA,NNU_04516-RA,NNU_19815-RA
GO:0042578	phosphoric ester hydrolase activity	17 of 300 in the list	117 of 4870 in all the Protein	0.000717825	NNU_26105-RA,NNU_05785-RA,NNU_25828-RA,NNU_19106-RA,NNU_07379-RA,NNU_12186-RA,NNU_26569-RA,NNU_25387-RA,NNU_24005-RA,NNU_04483-RA,NNU_05304-RA,NNU_13974-RA,NNU_13407-RA,NNU_26567-RA,NNU_11894-RA,NNU_03356-RA,NNU_05822-RA
GO:0001871	pattern binding	6 of 300 in the list	20 of 4870 in all the Protein	0.000964163	NNU_23433-RA,NNU_17211-RA,NNU_16017-RA,NNU_23633-RA,NNU_13397-RA,NNU_04494-RA
GO:0030247	polysaccharide binding	6 of 300 in the list	20 of 4870 in all the Protein	0.000964163	NNU_23433-RA,NNU_17211-RA,NNU_16017-RA,NNU_23633-RA,NNU_13397-RA,NNU_04494-RA
GO:0016798	hydrolase activity, acting on glycosyl bonds	20 of 300 in the list	154 of 4870 in all the Protein	0.00108591	NNU_00104-RA,NNU_17211-RA,NNU_11949-RA,NNU_12245-RA,NNU_09910-RA,NNU_21857-RA,NNU_08402-RA,NNU_20678-RA,NNU_23633-RA,NNU_23110-RA,NNU_07672-RA,NNU_01475-RA,NNU_21981-RA,NNU_04494-RA,NNU_18248-RA,NNU_20323-RA,NNU_16017-RA,NNU_08917-RA,NNU_04516-RA,NNU_19815-RA
GO:0016772	transferase activity, transferring phosphorus-containing groups	45 of 300 in the list	485 of 4870 in all the Protein	0.00282056	NNU_10798-RA,NNU_13401-RA,NNU_26105-RA,NNU_21171-RA,NNU_26184-RA,NNU_23734-RA,NNU_17279-RA,NNU_25536-RA,NNU_11631-RA,NNU_23763-RA,NNU_11314-RA,NNU_09851-RA,NNU_02135-RA,NNU_02772-RA,NNU_03720-RA,NNU_05308-RA,NNU_24101-RA,NNU_04999-RA,NNU_06854-RA,NNU_25907-RA,NNU_15242-RA,NNU_06853-RA,NNU_05840-RA,NNU_18642-RA,NNU_00637-RA,NNU_20993-RA,NNU_24872-RA,NNU_00171-RA,NNU_02367-RA,NNU_10463-RA,NNU_25143…
GO:0004012	phospholipid-translocating ATPase activity	2 of 300 in the list	2 of 4870 in all the Protein	0.00378289	NNU_20948-RA,NNU_21843-RA
GO:0005375	copper ion transmembrane transporter activity	2 of 300 in the list	2 of 4870 in all the Protein	0.00378289	NNU_11786-RA,NNU_02813-RA
GO:0004630	phospholipase D activity	3 of 300 in the list	6 of 4870 in all the Protein	0.00402599	NNU_05785-RA,NNU_26569-RA,NNU_26567-RA
GO:0070290	N-acylphosphatidylethanolamine-specific phospholipase D activity	3 of 300 in the list	6 of 4870 in all the Protein	0.00402599	NNU_05785-RA,NNU_26569-RA,NNU_26567-RA
GO:0004407	histone deacetylase activity	3 of 300 in the list	7 of 4870 in all the Protein	0.006726	NNU_09737-RA,NNU_07918-RA,NNU_02283-RA
GO:0017136	NAD-dependent histone deacetylase activity	3 of 300 in the list	7 of 4870 in all the Protein	0.006726	NNU_09737-RA,NNU_07918-RA,NNU_02283-RA
GO:0019213	deacetylase activity	3 of 300 in the list	7 of 4870 in all the Protein	0.006726	NNU_09737-RA,NNU_07918-RA,NNU_02283-RA
GO:0031078	histone deacetylase activity (H3-K14 specific)	3 of 300 in the list	7 of 4870 in all the Protein	0.006726	NNU_09737-RA,NNU_07918-RA,NNU_02283-RA
GO:0032041	NAD-dependent histone deacetylase activity (H3-K14 specific)	3 of 300 in the list	7 of 4870 in all the Protein	0.006726	NNU_09737-RA,NNU_07918-RA,NNU_02283-RA
GO:0033558	protein deacetylase activity	3 of 300 in the list	7 of 4870 in all the Protein	0.006726	NNU_09737-RA,NNU_07918-RA,NNU_02283-RA
GO:0034979	NAD-dependent protein deacetylase activity	3 of 300 in the list	7 of 4870 in all the Protein	0.006726	NNU_09737-RA,NNU_07918-RA,NNU_02283-RA
GO:0016791	phosphatase activity	13 of 300 in the list	101 of 4870 in all the Protein	0.00851377	NNU_04483-RA,NNU_05304-RA,NNU_13974-RA,NNU_26105-RA,NNU_25828-RA,NNU_19106-RA,NNU_13407-RA,NNU_07379-RA,NNU_12186-RA,NNU_11894-RA,NNU_05822-RA,NNU_24005-RA,NNU_25387-RA
GO:0004791	thioredoxin-disulfide reductase activity	4 of 300 in the list	14 of 4870 in all the Protein	0.00862948	NNU_17079-RA,NNU_17643-RA,NNU_19779-RA,NNU_23898-RA
GO:0016722	oxidoreductase activity, oxidizing metal ions	4 of 300 in the list	14 of 4870 in all the Protein	0.00862948	NNU_13047-RA,NNU_19407-RA,NNU_20851-RA,NNU_18249-RA
GO:0004557	alpha-galactosidase activity	3 of 300 in the list	8 of 4870 in all the Protein	0.0102752	NNU_12245-RA,NNU_08402-RA,NNU_21981-RA
GO:0047134	protein-disulfide reductase activity	3 of 300 in the list	8 of 4870 in all the Protein	0.0102752	NNU_17079-RA,NNU_17643-RA,NNU_19779-RA
GO:0052692	raffinose alpha-galactosidase activity	3 of 300 in the list	8 of 4870 in all the Protein	0.0102752	NNU_12245-RA,NNU_08402-RA,NNU_21981-RA
GO:0005548	phospholipid transporter activity	2 of 300 in the list	3 of 4870 in all the Protein	0.0108855	NNU_20948-RA,NNU_21843-RA
GO:0015925	galactosidase activity	4 of 300 in the list	15 of 4870 in all the Protein	0.0112067	NNU_12245-RA,NNU_11949-RA,NNU_08402-RA,NNU_21981-RA
GO:0016298	lipase activity	4 of 300 in the list	16 of 4870 in all the Protein	0.0142318	NNU_22143-RA,NNU_05785-RA,NNU_26569-RA,NNU_26567-RA
GO:0004066	asparagine synthase (glutamine-hydrolyzing) activity	2 of 300 in the list	4 of 4870 in all the Protein	0.0208871	NNU_12619-RA,NNU_13097-RA
GO:0046915	transition metal ion transmembrane transporter activity	2 of 300 in the list	4 of 4870 in all the Protein	0.0208871	NNU_11786-RA,NNU_02813-RA
GO:0016788	hydrolase activity, acting on ester bonds	26 of 300 in the list	280 of 4870 in all the Protein	0.0217157	NNU_09533-RA,NNU_17651-RA,NNU_07078-RA,NNU_14084-RA,NNU_26105-RA,NNU_05785-RA,NNU_25828-RA,NNU_19106-RA,NNU_06088-RA,NNU_07379-RA,NNU_22143-RA,NNU_12186-RA,NNU_04954-RA,NNU_26569-RA,NNU_25387-RA,NNU_24005-RA,NNU_05086-RA,NNU_04483-RA,NNU_05304-RA,NNU_13974-RA,NNU_13407-RA,NNU_26567-RA,NNU_22725-RA,NNU_11894-RA,NNU_03356-RA,NNU_05822-RA
GO:0016741	transferase activity, transferring one-carbon groups	15 of 300 in the list	139 of 4870 in all the Protein	0.0230268	NNU_09736-RA,NNU_26032-RA,NNU_13409-RA,NNU_23605-RA,NNU_16993-RA,NNU_23168-RA,NNU_06460-RA,NNU_14459-RA,NNU_26506-RA,NNU_15801-RA,NNU_08205-RA,NNU_03165-RA,NNU_15628-RA,NNU_02901-RA,NNU_02732-RA
GO:0004620	phospholipase activity	3 of 300 in the list	11 of 4870 in all the Protein	0.0263766	NNU_05785-RA,NNU_26569-RA,NNU_26567-RA
GO:0004707	MAP kinase activity	3 of 300 in the list	11 of 4870 in all the Protein	0.0263766	NNU_12438-RA,NNU_05308-RA,NNU_15242-RA
GO:0005488	binding	190 of 300 in the list	2824 of 4870 in all the Protein	0.0297464	NNU_14282-RA,NNU_26032-RA,NNU_13401-RA,NNU_10276-RA,NNU_25330-RA,NNU_07489-RA,NNU_24777-RA,NNU_11631-RA,NNU_02446-RA,NNU_11314-RA,NNU_09851-RA,NNU_06298-RA,NNU_13964-RA,NNU_15027-RA,NNU_05630-RA,NNU_09736-RA,NNU_05069-RA,NNU_05308-RA,NNU_04483-RA,NNU_24101-RA,NNU_04999-RA,NNU_16020-RA,NNU_16969-RA,NNU_23386-RA,NNU_12619-RA,NNU_09175-RA,NNU_23757-RA,NNU_10759-RA,NNU_09533-RA,NNU_24872-RA,NNU_16008…
GO:0016811	hydrolase activity, acting on carbon-nitrogen (but not peptide) bonds, in linear amides	5 of 300 in the list	29 of 4870 in all the Protein	0.0300557	NNU_09737-RA,NNU_14459-RA,NNU_07918-RA,NNU_02283-RA,NNU_04417-RA
GO:0003682	chromatin binding	4 of 300 in the list	20 of 4870 in all the Protein	0.0312149	NNU_07075-RA,NNU_24777-RA,NNU_16338-RA,NNU_23098-RA
GO:0004722	protein serine/threonine phosphatase activity	4 of 300 in the list	20 of 4870 in all the Protein	0.0312149	NNU_13974-RA,NNU_11894-RA,NNU_13407-RA,NNU_05822-RA
GO:0016668	oxidoreductase activity, acting on a sulfur group of donors, NAD(P) as acceptor	4 of 300 in the list	20 of 4870 in all the Protein	0.0312149	NNU_17079-RA,NNU_17643-RA,NNU_19779-RA,NNU_23898-RA
GO:0008168	methyltransferase activity	14 of 300 in the list	132 of 4870 in all the Protein	0.0314188	NNU_09736-RA,NNU_26032-RA,NNU_13409-RA,NNU_23605-RA,NNU_16993-RA,NNU_23168-RA,NNU_06460-RA,NNU_26506-RA,NNU_15801-RA,NNU_08205-RA,NNU_03165-RA,NNU_15628-RA,NNU_02901-RA,NNU_02732-RA
GO:0008242	omega peptidase activity	2 of 300 in the list	5 of 4870 in all the Protein	0.033406	NNU_04219-RA,NNU_21864-RA
GO:0090599	alpha-glucosidase activity	2 of 300 in the list	5 of 4870 in all the Protein	0.033406	NNU_18248-RA,NNU_07672-RA
GO:0003700	DNA binding transcription factor activity	7 of 300 in the list	51 of 4870 in all the Protein	0.0351869	NNU_24836-RA,NNU_14734-RA,NNU_16008-RA,NNU_11480-RA,NNU_19902-RA,NNU_02047-RA,NNU_13964-RA
GO:0004702	signal transducer, downstream of receptor, with serine/threonine kinase activity	3 of 300 in the list	13 of 4870 in all the Protein	0.041738	NNU_12438-RA,NNU_05308-RA,NNU_15242-RA
GO:0005057	signal transducer activity, downstream of receptor	3 of 300 in the list	13 of 4870 in all the Protein	0.041738	NNU_12438-RA,NNU_05308-RA,NNU_15242-RA
GO:0008081	phosphoric diester hydrolase activity	3 of 300 in the list	13 of 4870 in all the Protein	0.041738	NNU_05785-RA,NNU_26569-RA,NNU_26567-RA
GO:0005509	calcium ion binding	11 of 300 in the list	101 of 4870 in all the Protein	0.0450521	NNU_09075-RA,NNU_05785-RA,NNU_16461-RA,NNU_22775-RA,NNU_15373-RA,NNU_26567-RA,NNU_23333-RA,NNU_05490-RA,NNU_06820-RA,NNU_26569-RA,NNU_02772-RA
GO:0140110	transcription regulator activity	9 of 300 in the list	77 of 4870 in all the Protein	0.0455889	NNU_14734-RA,NNU_03991-RA,NNU_14282-RA,NNU_16008-RA,NNU_11480-RA,NNU_19902-RA,NNU_24836-RA,NNU_02047-RA,NNU_13964-RA
GO:0016740	transferase activity	79 of 300 in the list	1085 of 4870 in all the Protein	0.0493114	NNU_26032-RA,NNU_13401-RA,NNU_21171-RA,NNU_11631-RA,NNU_11314-RA,NNU_09851-RA,NNU_02135-RA,NNU_09736-RA,NNU_05308-RA,NNU_11364-RA,NNU_24101-RA,NNU_04999-RA,NNU_00682-RA,NNU_18087-RA,NNU_10778-RA,NNU_19182-RA,NNU_01338-RA,NNU_25319-RA,NNU_01909-RA,NNU_18642-RA,NNU_24872-RA,NNU_00171-RA,NNU_03165-RA,NNU_19429-RA,NNU_09612-RA,NNU_02901-RA,NNU_08419-RA,NNU_12450-RA,NNU_23605-RA,NNU_16993-RA,NNU_23168…
GO terms of biological process
GO number	GO term	Cluster frequency	Protein frequency of use	P-value	Protein ID
GO:0015979	photosynthesis	16 of 202 in the list	45 of 3546 in all the Protein	1.02098e-09	NNU_09075-RA,NNU_23789-RA,NNU_03808-RA,NNU_16461-RA,NNU_15373-RA,NNU_12682-RA,NNU_06225-RA,NNU_23333-RA,NNU_10837-RA,NNU_16151-RA,NNU_03890-RA,NNU_05490-RA,NNU_09934-RA,NNU_23521-RA,NNU_21431-RA,NNU_06820-RA
GO:0007165	signal transduction	27 of 202 in the list	172 of 3546 in all the Protein	7.96833e-07	NNU_09482-RA,NNU_20993-RA,NNU_00171-RA,NNU_02367-RA,NNU_10798-RA,NNU_13401-RA,NNU_10463-RA,NNU_21171-RA,NNU_25143-RA,NNU_26184-RA,NNU_25536-RA,NNU_11314-RA,NNU_09851-RA,NNU_09174-RA,NNU_09612-RA,NNU_13964-RA,NNU_05069-RA,NNU_03720-RA,NNU_19190-RA,NNU_13761-RA,NNU_07408-RA,NNU_06854-RA,NNU_02156-RA,NNU_05840-RA,NNU_23898-RA,NNU_03829-RA,NNU_05692-RA
GO:0023052	signaling	27 of 202 in the list	172 of 3546 in all the Protein	7.96833e-07	NNU_09482-RA,NNU_20993-RA,NNU_00171-RA,NNU_02367-RA,NNU_10798-RA,NNU_13401-RA,NNU_10463-RA,NNU_21171-RA,NNU_25143-RA,NNU_26184-RA,NNU_25536-RA,NNU_11314-RA,NNU_09851-RA,NNU_09174-RA,NNU_09612-RA,NNU_13964-RA,NNU_05069-RA,NNU_03720-RA,NNU_19190-RA,NNU_13761-RA,NNU_07408-RA,NNU_06854-RA,NNU_02156-RA,NNU_05840-RA,NNU_23898-RA,NNU_03829-RA,NNU_05692-RA
GO:0007154	cell communication	27 of 202 in the list	184 of 3546 in all the Protein	3.11077e-06	NNU_09482-RA,NNU_20993-RA,NNU_00171-RA,NNU_02367-RA,NNU_10798-RA,NNU_13401-RA,NNU_10463-RA,NNU_21171-RA,NNU_25143-RA,NNU_26184-RA,NNU_25536-RA,NNU_11314-RA,NNU_09851-RA,NNU_09174-RA,NNU_09612-RA,NNU_13964-RA,NNU_05069-RA,NNU_03720-RA,NNU_19190-RA,NNU_13761-RA,NNU_07408-RA,NNU_06854-RA,NNU_02156-RA,NNU_05840-RA,NNU_23898-RA,NNU_03829-RA,NNU_05692-RA
GO:0007166	cell surface receptor signaling pathway	9 of 202 in the list	30 of 3546 in all the Protein	2.65528e-05	NNU_03720-RA,NNU_20993-RA,NNU_10798-RA,NNU_13401-RA,NNU_21171-RA,NNU_26184-RA,NNU_25536-RA,NNU_09174-RA,NNU_09612-RA
GO:0050794	regulation of cellular process	54 of 202 in the list	568 of 3546 in all the Protein	4.32685e-05	NNU_23730-RA,NNU_13813-RA,NNU_10798-RA,NNU_13401-RA,NNU_21171-RA,NNU_26184-RA,NNU_25536-RA,NNU_24777-RA,NNU_11631-RA,NNU_02047-RA,NNU_11314-RA,NNU_09851-RA,NNU_02135-RA,NNU_13964-RA,NNU_01032-RA,NNU_09737-RA,NNU_05069-RA,NNU_02619-RA,NNU_03720-RA,NNU_03991-RA,NNU_13761-RA,NNU_06854-RA,NNU_02156-RA,NNU_17643-RA,NNU_05840-RA,NNU_10759-RA,NNU_09482-RA,NNU_20993-RA,NNU_23634-RA,NNU_16008-RA,NNU_00171…
GO:0006468	protein phosphorylation	15 of 202 in the list	84 of 3546 in all the Protein	5.73875e-05	NNU_03720-RA,NNU_20993-RA,NNU_00171-RA,NNU_02367-RA,NNU_10798-RA,NNU_13401-RA,NNU_10463-RA,NNU_21171-RA,NNU_25143-RA,NNU_26184-RA,NNU_25536-RA,NNU_09174-RA,NNU_11314-RA,NNU_02135-RA,NNU_09612-RA
GO:0050789	regulation of biological process	59 of 202 in the list	653 of 3546 in all the Protein	7.89849e-05	NNU_24497-RA,NNU_23730-RA,NNU_13813-RA,NNU_10798-RA,NNU_13401-RA,NNU_21171-RA,NNU_26184-RA,NNU_25536-RA,NNU_24777-RA,NNU_11631-RA,NNU_02047-RA,NNU_11314-RA,NNU_09851-RA,NNU_02135-RA,NNU_13964-RA,NNU_01032-RA,NNU_09737-RA,NNU_05069-RA,NNU_02619-RA,NNU_03720-RA,NNU_03991-RA,NNU_13761-RA,NNU_06854-RA,NNU_07378-RA,NNU_05699-RA,NNU_02156-RA,NNU_17643-RA,NNU_05840-RA,NNU_25316-RA,NNU_10759-RA,NNU_09482…
GO:0051716	cellular response to stimulus	33 of 202 in the list	294 of 3546 in all the Protein	8.36375e-05	NNU_10798-RA,NNU_13401-RA,NNU_21171-RA,NNU_26184-RA,NNU_25536-RA,NNU_11314-RA,NNU_09851-RA,NNU_02135-RA,NNU_13964-RA,NNU_05069-RA,NNU_03720-RA,NNU_13761-RA,NNU_06854-RA,NNU_02156-RA,NNU_17643-RA,NNU_05840-RA,NNU_09482-RA,NNU_20993-RA,NNU_00171-RA,NNU_02367-RA,NNU_10463-RA,NNU_25143-RA,NNU_17079-RA,NNU_11014-RA,NNU_09174-RA,NNU_12130-RA,NNU_09612-RA,NNU_19190-RA,NNU_07408-RA,NNU_19779-RA,NNU_23898…
GO:0065007	biological regulation	62 of 202 in the list	717 of 3546 in all the Protein	0.000183595	NNU_24497-RA,NNU_23730-RA,NNU_13813-RA,NNU_10798-RA,NNU_13401-RA,NNU_21171-RA,NNU_26184-RA,NNU_25536-RA,NNU_20813-RA,NNU_24777-RA,NNU_11631-RA,NNU_02047-RA,NNU_11314-RA,NNU_09851-RA,NNU_02135-RA,NNU_13964-RA,NNU_01032-RA,NNU_09737-RA,NNU_05069-RA,NNU_02619-RA,NNU_03720-RA,NNU_03991-RA,NNU_13761-RA,NNU_06854-RA,NNU_07378-RA,NNU_05699-RA,NNU_02156-RA,NNU_17643-RA,NNU_05840-RA,NNU_25316-RA,NNU_10759…
GO:0006351	transcription, DNA-templated	19 of 202 in the list	136 of 3546 in all the Protein	0.000196254	NNU_03653-RA,NNU_16008-RA,NNU_07075-RA,NNU_04975-RA,NNU_09851-RA,NNU_13964-RA,NNU_18728-RA,NNU_05069-RA,NNU_14734-RA,NNU_09737-RA,NNU_03991-RA,NNU_02619-RA,NNU_11480-RA,NNU_19902-RA,NNU_07918-RA,NNU_16338-RA,NNU_06440-RA,NNU_03568-RA,NNU_02283-RA
GO:0032774	RNA biosynthetic process	19 of 202 in the list	136 of 3546 in all the Protein	0.000196254	NNU_03653-RA,NNU_16008-RA,NNU_07075-RA,NNU_04975-RA,NNU_09851-RA,NNU_13964-RA,NNU_18728-RA,NNU_05069-RA,NNU_14734-RA,NNU_09737-RA,NNU_03991-RA,NNU_02619-RA,NNU_11480-RA,NNU_19902-RA,NNU_07918-RA,NNU_16338-RA,NNU_06440-RA,NNU_03568-RA,NNU_02283-RA
GO:0097659	nucleic acid-templated transcription	19 of 202 in the list	136 of 3546 in all the Protein	0.000196254	NNU_03653-RA,NNU_16008-RA,NNU_07075-RA,NNU_04975-RA,NNU_09851-RA,NNU_13964-RA,NNU_18728-RA,NNU_05069-RA,NNU_14734-RA,NNU_09737-RA,NNU_03991-RA,NNU_02619-RA,NNU_11480-RA,NNU_19902-RA,NNU_07918-RA,NNU_16338-RA,NNU_06440-RA,NNU_03568-RA,NNU_02283-RA
GO:0035556	intracellular signal transduction	13 of 202 in the list	80 of 3546 in all the Protein	0.000478456	NNU_19190-RA,NNU_00171-RA,NNU_02367-RA,NNU_13761-RA,NNU_06854-RA,NNU_10463-RA,NNU_25143-RA,NNU_23898-RA,NNU_11314-RA,NNU_05840-RA,NNU_03829-RA,NNU_13964-RA,NNU_05692-RA
GO:0050896	response to stimulus	49 of 202 in the list	558 of 3546 in all the Protein	0.000781577	NNU_23730-RA,NNU_10798-RA,NNU_13401-RA,NNU_21171-RA,NNU_26184-RA,NNU_22143-RA,NNU_07713-RA,NNU_25536-RA,NNU_20229-RA,NNU_11314-RA,NNU_09851-RA,NNU_02135-RA,NNU_13964-RA,NNU_15027-RA,NNU_05069-RA,NNU_11151-RA,NNU_02619-RA,NNU_03720-RA,NNU_13761-RA,NNU_06854-RA,NNU_02156-RA,NNU_17643-RA,NNU_09834-RA,NNU_15515-RA,NNU_05840-RA,NNU_14429-RA,NNU_09482-RA,NNU_20993-RA,NNU_16008-RA,NNU_00171-RA,NNU_02367…
GO:0016310	phosphorylation	17 of 202 in the list	143 of 3546 in all the Protein	0.00270631	NNU_20993-RA,NNU_00171-RA,NNU_02367-RA,NNU_10798-RA,NNU_13401-RA,NNU_10463-RA,NNU_21171-RA,NNU_25143-RA,NNU_26184-RA,NNU_25536-RA,NNU_09174-RA,NNU_11314-RA,NNU_02135-RA,NNU_09612-RA,NNU_03720-RA,NNU_05304-RA,NNU_06854-RA
GO:0000160	phosphorelay signal transduction system	3 of 202 in the list	6 of 3546 in all the Protein	0.00320509	NNU_06854-RA,NNU_13964-RA,NNU_03829-RA
GO:0042549	photosystem II stabilization	2 of 202 in the list	2 of 3546 in all the Protein	0.00322992	NNU_23333-RA,NNU_05490-RA
GO:0006355	regulation of transcription, DNA-templated	19 of 202 in the list	187 of 3546 in all the Protein	0.00894645	NNU_23730-RA,NNU_23634-RA,NNU_16008-RA,NNU_24777-RA,NNU_02047-RA,NNU_04975-RA,NNU_09851-RA,NNU_05069-RA,NNU_09737-RA,NNU_03991-RA,NNU_02619-RA,NNU_11480-RA,NNU_07408-RA,NNU_07918-RA,NNU_09671-RA,NNU_05840-RA,NNU_03568-RA,NNU_10759-RA,NNU_02283-RA
GO:0042548	regulation of photosynthesis, light reaction	2 of 202 in the list	3 of 3546 in all the Protein	0.00932522	NNU_23333-RA,NNU_05490-RA
GO:0043467	regulation of generation of precursor metabolites and energy	2 of 202 in the list	3 of 3546 in all the Protein	0.00932522	NNU_23333-RA,NNU_05490-RA
GO:1903506	regulation of nucleic acid-templated transcription	19 of 202 in the list	189 of 3546 in all the Protein	0.00999223	NNU_23730-RA,NNU_23634-RA,NNU_16008-RA,NNU_24777-RA,NNU_02047-RA,NNU_04975-RA,NNU_09851-RA,NNU_05069-RA,NNU_09737-RA,NNU_03991-RA,NNU_02619-RA,NNU_11480-RA,NNU_07408-RA,NNU_07918-RA,NNU_09671-RA,NNU_05840-RA,NNU_03568-RA,NNU_10759-RA,NNU_02283-RA
GO:2001141	regulation of RNA biosynthetic process	19 of 202 in the list	189 of 3546 in all the Protein	0.00999223	NNU_23730-RA,NNU_23634-RA,NNU_16008-RA,NNU_24777-RA,NNU_02047-RA,NNU_04975-RA,NNU_09851-RA,NNU_05069-RA,NNU_09737-RA,NNU_03991-RA,NNU_02619-RA,NNU_11480-RA,NNU_07408-RA,NNU_07918-RA,NNU_09671-RA,NNU_05840-RA,NNU_03568-RA,NNU_10759-RA,NNU_02283-RA
GO:0046470	phosphatidylcholine metabolic process	3 of 202 in the list	9 of 3546 in all the Protein	0.0118481	NNU_05785-RA,NNU_26569-RA,NNU_26567-RA
GO:0006869	lipid transport	3 of 202 in the list	10 of 3546 in all the Protein	0.0162247	NNU_02982-RA,NNU_17247-RA,NNU_02059-RA
GO:0010876	lipid localization	3 of 202 in the list	10 of 3546 in all the Protein	0.0162247	NNU_02982-RA,NNU_17247-RA,NNU_02059-RA
GO:0097164	ammonium ion metabolic process	3 of 202 in the list	10 of 3546 in all the Protein	0.0162247	NNU_05785-RA,NNU_26569-RA,NNU_26567-RA
GO:0006528	asparagine metabolic process	2 of 202 in the list	4 of 3546 in all the Protein	0.0179521	NNU_12619-RA,NNU_13097-RA
GO:0006529	asparagine biosynthetic process	2 of 202 in the list	4 of 3546 in all the Protein	0.0179521	NNU_12619-RA,NNU_13097-RA
GO:0090697	post-embryonic plant organ morphogenesis	2 of 202 in the list	4 of 3546 in all the Protein	0.0179521	NNU_12438-RA,NNU_11631-RA
GO:0070887	cellular response to chemical stimulus	10 of 202 in the list	83 of 3546 in all the Protein	0.0182326	NNU_05069-RA,NNU_03720-RA,NNU_20993-RA,NNU_06854-RA,NNU_19779-RA,NNU_17643-RA,NNU_17079-RA,NNU_11014-RA,NNU_03829-RA,NNU_09612-RA
GO:0051252	regulation of RNA metabolic process	19 of 202 in the list	204 of 3546 in all the Protein	0.0213298	NNU_23730-RA,NNU_23634-RA,NNU_16008-RA,NNU_24777-RA,NNU_02047-RA,NNU_04975-RA,NNU_09851-RA,NNU_05069-RA,NNU_09737-RA,NNU_03991-RA,NNU_02619-RA,NNU_11480-RA,NNU_07408-RA,NNU_07918-RA,NNU_09671-RA,NNU_05840-RA,NNU_03568-RA,NNU_10759-RA,NNU_02283-RA
GO:0034654	nucleobase-containing compound biosynthetic process	21 of 202 in the list	233 of 3546 in all the Protein	0.0221925	NNU_03653-RA,NNU_16008-RA,NNU_07075-RA,NNU_04975-RA,NNU_09851-RA,NNU_13964-RA,NNU_18728-RA,NNU_05069-RA,NNU_14734-RA,NNU_09737-RA,NNU_03991-RA,NNU_02619-RA,NNU_11480-RA,NNU_19902-RA,NNU_07918-RA,NNU_16338-RA,NNU_06440-RA,NNU_14459-RA,NNU_24228-RA,NNU_03568-RA,NNU_02283-RA
GO:0034599	cellular response to oxidative stress	4 of 202 in the list	20 of 3546 in all the Protein	0.0241008	NNU_17079-RA,NNU_17643-RA,NNU_11014-RA,NNU_19779-RA
GO:0006367	transcription initiation from RNA polymerase II promoter	3 of 202 in the list	12 of 3546 in all the Protein	0.0273427	NNU_06440-RA,NNU_03653-RA,NNU_18728-RA
GO:0043162	ubiquitin-dependent protein catabolic process via the multivesicular body sorting pathway	2 of 202 in the list	5 of 3546 in all the Protein	0.028805	NNU_10712-RA,NNU_12998-RA
GO:0045824	negative regulation of innate immune response	2 of 202 in the list	5 of 3546 in all the Protein	0.028805	NNU_06186-RA,NNU_11631-RA
GO:0050777	negative regulation of immune response	2 of 202 in the list	5 of 3546 in all the Protein	0.028805	NNU_06186-RA,NNU_11631-RA
GO:0019219	regulation of nucleobase-containing compound metabolic process	19 of 202 in the list	213 of 3546 in all the Protein	0.0318333	NNU_23730-RA,NNU_23634-RA,NNU_16008-RA,NNU_24777-RA,NNU_02047-RA,NNU_04975-RA,NNU_09851-RA,NNU_05069-RA,NNU_09737-RA,NNU_03991-RA,NNU_02619-RA,NNU_11480-RA,NNU_07408-RA,NNU_07918-RA,NNU_09671-RA,NNU_05840-RA,NNU_03568-RA,NNU_10759-RA,NNU_02283-RA
GO:0010468	regulation of gene expression	24 of 202 in the list	286 of 3546 in all the Protein	0.0324579	NNU_24497-RA,NNU_23730-RA,NNU_23634-RA,NNU_16008-RA,NNU_24777-RA,NNU_04975-RA,NNU_02047-RA,NNU_09851-RA,NNU_02135-RA,NNU_05069-RA,NNU_09737-RA,NNU_03991-RA,NNU_02619-RA,NNU_11480-RA,NNU_07408-RA,NNU_07918-RA,NNU_07378-RA,NNU_12438-RA,NNU_25316-RA,NNU_09671-RA,NNU_05840-RA,NNU_03568-RA,NNU_10759-RA,NNU_02283-RA
GO:0048585	negative regulation of response to stimulus	3 of 202 in the list	13 of 3546 in all the Protein	0.0340864	NNU_02619-RA,NNU_06186-RA,NNU_11631-RA
GO:0018130	heterocycle biosynthetic process	25 of 202 in the list	304 of 3546 in all the Protein	0.0363395	NNU_03653-RA,NNU_16008-RA,NNU_03121-RA,NNU_16409-RA,NNU_07075-RA,NNU_04975-RA,NNU_09851-RA,NNU_13964-RA,NNU_12344-RA,NNU_18728-RA,NNU_05069-RA,NNU_14734-RA,NNU_09737-RA,NNU_02619-RA,NNU_03991-RA,NNU_11480-RA,NNU_19902-RA,NNU_07918-RA,NNU_16338-RA,NNU_06440-RA,NNU_10837-RA,NNU_14459-RA,NNU_24228-RA,NNU_03568-RA,NNU_02283-RA
GO:0019438	aromatic compound biosynthetic process	25 of 202 in the list	306 of 3546 in all the Protein	0.0389143	NNU_03653-RA,NNU_16008-RA,NNU_03121-RA,NNU_16409-RA,NNU_07075-RA,NNU_04975-RA,NNU_09851-RA,NNU_13964-RA,NNU_18728-RA,NNU_05069-RA,NNU_14734-RA,NNU_09737-RA,NNU_02619-RA,NNU_03991-RA,NNU_11480-RA,NNU_19902-RA,NNU_07918-RA,NNU_16338-RA,NNU_16993-RA,NNU_06440-RA,NNU_10837-RA,NNU_14459-RA,NNU_24228-RA,NNU_03568-RA,NNU_02283-RA
GO:0010109	regulation of photosynthesis	2 of 202 in the list	6 of 3546 in all the Protein	0.041605	NNU_23333-RA,NNU_05490-RA
GO:0042219	cellular modified amino acid catabolic process	2 of 202 in the list	6 of 3546 in all the Protein	0.041605	NNU_04219-RA,NNU_02672-RA
GO:0090696	post-embryonic plant organ development	2 of 202 in the list	6 of 3546 in all the Protein	0.041605	NNU_12438-RA,NNU_11631-RA
GO:0019222	regulation of metabolic process	28 of 202 in the list	356 of 3546 in all the Protein	0.0452899	NNU_24497-RA,NNU_23730-RA,NNU_23634-RA,NNU_16008-RA,NNU_02367-RA,NNU_24777-RA,NNU_04975-RA,NNU_02047-RA,NNU_11314-RA,NNU_09851-RA,NNU_02135-RA,NNU_05069-RA,NNU_09737-RA,NNU_02619-RA,NNU_03991-RA,NNU_11480-RA,NNU_07408-RA,NNU_07918-RA,NNU_07378-RA,NNU_23333-RA,NNU_12438-RA,NNU_05490-RA,NNU_05840-RA,NNU_25316-RA,NNU_09671-RA,NNU_03568-RA,NNU_10759-RA,NNU_02283-RA
GO:0046486	glycerolipid metabolic process	5 of 202 in the list	35 of 3546 in all the Protein	0.0459664	NNU_05304-RA,NNU_19429-RA,NNU_05785-RA,NNU_26569-RA,NNU_26567-RA
GO:0060255	regulation of macromolecule metabolic process	26 of 202 in the list	328 of 3546 in all the Protein	0.0487984	NNU_24497-RA,NNU_23730-RA,NNU_23634-RA,NNU_16008-RA,NNU_02367-RA,NNU_24777-RA,NNU_04975-RA,NNU_02047-RA,NNU_11314-RA,NNU_09851-RA,NNU_02135-RA,NNU_05069-RA,NNU_09737-RA,NNU_03991-RA,NNU_02619-RA,NNU_11480-RA,NNU_07408-RA,NNU_07918-RA,NNU_07378-RA,NNU_12438-RA,NNU_05840-RA,NNU_25316-RA,NNU_09671-RA,NNU_03568-RA,NNU_10759-RA,NNU_02283-RA

## Sheet:  KEGG pathway analysis
KEGG pathway enrichment analysis in cluster 3 and 5
KEGG pathway enrichment analysis in cluster 3
#Pathway	Sample1 (559)	Sample2 (6019)	Pvalue	Pathway ID	Level1	Level2	Proteins	KOs
Citrate cycle (TCA cycle)	31	68	3.75205e-15	ko00020	Metabolism	Carbohydrate metabolism	NNU_01978-RA;NNU_03292-RA;NNU_03379-RA;NNU_03831-RA;NNU_05391-RA;NNU_06323-RA;NNU_06467-RA;NNU_07122-RA;NNU_08135-RA;NNU_08397-RA;NNU_08481-RA;NNU_10646-RA;NNU_11665-RA;NNU_11668-RA;NNU_11909-RA;NNU_13983-RA;NNU_14151-RA;NNU_14396-RA;NNU_15099-RA;NNU_15193-RA;NNU_15472-RA;NNU_15836-RA;NNU_20961-RA;NNU_21884-RA;NNU_22249-RA;NNU_23209-RA;NNU_24547-RA;NNU_24631-RA;NNU_25052-RA;NNU_25053-RA;NNU_25258…	K00162+K00235+K01681+K00030+K00234+K00658+K00026+K00161+K01647+K00627+K01679+K00164+K00031+K00382
Biosynthesis of secondary metabolites	136	939	1.06746e-08	ko01110	Metabolism	Global and overview maps	NNU_00240-RA;NNU_00398-RA;NNU_00504-RA;NNU_01023-RA;NNU_01089-RA;NNU_01146-RA;NNU_01520-RA;NNU_01524-RA;NNU_01549-RA;NNU_01743-RA;NNU_01978-RA;NNU_02309-RA;NNU_02337-RA;NNU_02402-RA;NNU_02699-RA;NNU_03250-RA;NNU_03292-RA;NNU_03375-RA;NNU_03379-RA;NNU_03466-RA;NNU_03652-RA;NNU_03780-RA;NNU_03831-RA;NNU_04018-RA;NNU_04022-RA;NNU_04233-RA;NNU_04529-RA;NNU_05041-RA;NNU_05299-RA;NNU_05391-RA;NNU_05504…	K01568+K00948+K15397+K00430+K00052+K10528+K00938+K13427+K22395+K15095+K00162+K03794+K00766+K00128+K01738+K02291+K00235+K00703+K01681+K06892+K09753+K13508+K00030+K05894+K00787+K00850+K00688+K00454+K00234+K01723+K04122+K05282+K00901+K00811+K00658+K00026+K01593+K00161+K09841+K01895+K00826+K01061+K00844+K00083+K15404+K14677+K10526+K13070+K00121+K00919+K01188+K01647+K00627+K01850+K03526+K01803+K00002+…
Carbon metabolism	57	292	2.63416e-08	ko01200	Metabolism	Global and overview maps	NNU_00324-RA;NNU_00398-RA;NNU_01572-RA;NNU_01978-RA;NNU_02380-RA;NNU_02699-RA;NNU_03292-RA;NNU_03379-RA;NNU_03831-RA;NNU_04233-RA;NNU_05017-RA;NNU_05391-RA;NNU_06323-RA;NNU_06467-RA;NNU_06711-RA;NNU_07122-RA;NNU_07566-RA;NNU_08128-RA;NNU_08135-RA;NNU_08397-RA;NNU_08481-RA;NNU_08518-RA;NNU_08748-RA;NNU_09856-RA;NNU_10239-RA;NNU_10646-RA;NNU_11665-RA;NNU_11668-RA;NNU_11909-RA;NNU_12129-RA;NNU_12974…	K00261+K00948+K01602+K00162+K00122+K01738+K00235+K01681+K00030+K00850+K00814+K00234+K00658+K00026+K00161+K01895+K00844+K01595+K00028+K00121+K01647+K00627+K00131+K01803+K01810+K01679+K00164+K01807+K01057+K01623+K03841+K00031+K00382+K01689
Metabolic pathways	196	1637	1.09827e-05	ko01100	Metabolism	Global and overview maps	NNU_00065-RA;NNU_00197-RA;NNU_00240-RA;NNU_00324-RA;NNU_00360-RA;NNU_00398-RA;NNU_00504-RA;NNU_01023-RA;NNU_01089-RA;NNU_01344-RA;NNU_01520-RA;NNU_01524-RA;NNU_01549-RA;NNU_01572-RA;NNU_01978-RA;NNU_02236-RA;NNU_02309-RA;NNU_02337-RA;NNU_02349-RA;NNU_02380-RA;NNU_02402-RA;NNU_02699-RA;NNU_03190-RA;NNU_03233-RA;NNU_03244-RA;NNU_03246-RA;NNU_03250-RA;NNU_03292-RA;NNU_03375-RA;NNU_03379-RA;NNU_03589…	K01937+K02129+K01568+K00261+K02134+K00948+K15397+K00430+K00052+K08232+K00938+K13427+K22395+K01602+K00162+K03517+K03794+K00766+K01213+K00122+K00128+K01738+K02136+K01569+K00695+K02291+K00235+K00703+K01681+K01256+K09753+K13508+K00030+K05894+K00787+K00850+K10536+K00847+K00688+K01051+K00814+K00454+K21797+K00234+K01723+K04122+K05282+K00901+K08726+K00811+K21456+K08967+K00658+K00026+K11816+K01593+K00161+…
Starch and sucrose metabolism	32	169	6.30355e-05	ko00500	Metabolism	Carbohydrate metabolism	NNU_03244-RA;NNU_03246-RA;NNU_03375-RA;NNU_04443-RA;NNU_04529-RA;NNU_06902-RA;NNU_07200-RA;NNU_08128-RA;NNU_10230-RA;NNU_11254-RA;NNU_11582-RA;NNU_11617-RA;NNU_12662-RA;NNU_13287-RA;NNU_16871-RA;NNU_17381-RA;NNU_17870-RA;NNU_18616-RA;NNU_20149-RA;NNU_20896-RA;NNU_21684-RA;NNU_22225-RA;NNU_22622-RA;NNU_22765-RA;NNU_23764-RA;NNU_23808-RA;NNU_23975-RA;NNU_24544-RA;NNU_25396-RA;NNU_26033-RA;NNU_26054…	K00695+K00703+K00847+K00688+K01177+K01176+K00844+K01188+K01810+K19891+K07024+K00705+K01513+K19893+K00696+K01087+K00700
Pyruvate metabolism	23	105	6.94087e-05	ko00620	Metabolism	Carbohydrate metabolism	NNU_01978-RA;NNU_02402-RA;NNU_06467-RA;NNU_07122-RA;NNU_07566-RA;NNU_08135-RA;NNU_08397-RA;NNU_08481-RA;NNU_08518-RA;NNU_08748-RA;NNU_09856-RA;NNU_10116-RA;NNU_11909-RA;NNU_12003-RA;NNU_13983-RA;NNU_14517-RA;NNU_20961-RA;NNU_22249-RA;NNU_23209-RA;NNU_24547-RA;NNU_25052-RA;NNU_25053-RA;NNU_25258-RA	K00162+K00128+K00026+K00161+K01895+K01595+K00028+K00627+K01679+K00016+K00382
Glycolysis / Gluconeogenesis	29	155	0.000172309	ko00010	Metabolism	Carbohydrate metabolism	NNU_00240-RA;NNU_01978-RA;NNU_02402-RA;NNU_04233-RA;NNU_07122-RA;NNU_07566-RA;NNU_08128-RA;NNU_10116-RA;NNU_10239-RA;NNU_11909-RA;NNU_12003-RA;NNU_12129-RA;NNU_12974-RA;NNU_13021-RA;NNU_13287-RA;NNU_13291-RA;NNU_14517-RA;NNU_19128-RA;NNU_19997-RA;NNU_20961-RA;NNU_22249-RA;NNU_22622-RA;NNU_24547-RA;NNU_24887-RA;NNU_25052-RA;NNU_25053-RA;NNU_25258-RA;NNU_25287-RA;NNU_26033-RA	K01568+K00162+K00128+K00850+K00161+K01895+K00844+K00121+K00627+K00131+K01803+K00002+K01810+K00016+K01623+K03841+K00382+K01689
2-Oxocarboxylic acid metabolism	15	59	0.000228295	ko01210	Metabolism	Global and overview maps	NNU_01089-RA;NNU_03379-RA;NNU_03831-RA;NNU_05017-RA;NNU_06006-RA;NNU_07593-RA;NNU_09488-RA;NNU_10646-RA;NNU_11665-RA;NNU_11668-RA;NNU_15099-RA;NNU_15836-RA;NNU_21884-RA;NNU_24044-RA;NNU_25636-RA	K00052+K01681+K00030+K00814+K00811+K00826+K14677+K01647+K00031
Lysine degradation	9	25	0.000252525	ko00310	Metabolism	Amino acid metabolism	NNU_02402-RA;NNU_06323-RA;NNU_10116-RA;NNU_12003-RA;NNU_14151-RA;NNU_14396-RA;NNU_15193-RA;NNU_15472-RA;NNU_24631-RA	K00128+K00658+K00164
Sesquiterpenoid and triterpenoid biosynthesis	5	11	0.0019504	ko00909	Metabolism	Metabolism of terpenoids and polyketides	NNU_01123-RA;NNU_08911-RA;NNU_14544-RA;NNU_19801-RA;NNU_19806-RA	K15803+K15813+K15822
Nicotinate and nicotinamide metabolism	7	22	0.00283093	ko00760	Metabolism	Metabolism of cofactors and vitamins	NNU_02236-RA;NNU_08278-RA;NNU_11680-RA;NNU_20896-RA;NNU_22302-RA;NNU_22562-RA;NNU_22563-RA	K03517+K18551+K00767+K01513+K06210+K01950
Tryptophan metabolism	10	42	0.00420348	ko00380	Metabolism	Amino acid metabolism	NNU_02402-RA;NNU_06893-RA;NNU_07000-RA;NNU_09935-RA;NNU_10116-RA;NNU_11306-RA;NNU_12003-RA;NNU_14151-RA;NNU_15193-RA;NNU_15472-RA	K00128+K11816+K01593+K01426+K00164
Carbon fixation in photosynthetic organisms	13	69	0.00991429	ko00710	Metabolism	Energy metabolism	NNU_01572-RA;NNU_05017-RA;NNU_06467-RA;NNU_08135-RA;NNU_08397-RA;NNU_08481-RA;NNU_08518-RA;NNU_08748-RA;NNU_09856-RA;NNU_12974-RA;NNU_15609-RA;NNU_19128-RA;NNU_19997-RA	K01602+K00814+K00026+K01595+K00028+K01803+K01807+K01623+K03841
Pentose and glucuronate interconversions	13	70	0.0111771	ko00040	Metabolism	Carbohydrate metabolism	NNU_02349-RA;NNU_05007-RA;NNU_05764-RA;NNU_05955-RA;NNU_07894-RA;NNU_13021-RA;NNU_13877-RA;NNU_15873-RA;NNU_17438-RA;NNU_18179-RA;NNU_18238-RA;NNU_19075-RA;NNU_23205-RA	K01213+K01051+K12447+K00002+K01184
alpha-Linolenic acid metabolism	7	29	0.0146459	ko00592	Metabolism	Lipid metabolism	NNU_01146-RA;NNU_04018-RA;NNU_05041-RA;NNU_05504-RA;NNU_09596-RA;NNU_17372-RA;NNU_22113-RA	K10528+K05894+K00454+K01723+K10526
Anthocyanin biosynthesis	3	7	0.0209784	ko00942	Metabolism	Biosynthesis of other secondary metabolites	NNU_02844-RA;NNU_14188-RA;NNU_21189-RA	K21383+K12938+K12930
Glyoxylate and dicarboxylate metabolism	14	87	0.0284699	ko00630	Metabolism	Carbohydrate metabolism	NNU_01572-RA;NNU_02380-RA;NNU_03233-RA;NNU_03379-RA;NNU_06467-RA;NNU_07566-RA;NNU_08135-RA;NNU_08397-RA;NNU_08481-RA;NNU_11665-RA;NNU_11668-RA;NNU_15836-RA;NNU_19769-RA;NNU_24547-RA	K01602+K00122+K01569+K01681+K00026+K01895+K01647+K00284+K00382
Cysteine and methionine metabolism	14	90	0.0368509	ko00270	Metabolism	Amino acid metabolism	NNU_02699-RA;NNU_06006-RA;NNU_06098-RA;NNU_06322-RA;NNU_06467-RA;NNU_06711-RA;NNU_07593-RA;NNU_08135-RA;NNU_08397-RA;NNU_08481-RA;NNU_14517-RA;NNU_14608-RA;NNU_22397-RA;NNU_25636-RA	K01738+K00811+K21456+K08967+K00026+K00826+K00016+K00547+K00827
Fructose and mannose metabolism	11	66	0.0390752	ko00051	Metabolism	Carbohydrate metabolism	NNU_04233-RA;NNU_04443-RA;NNU_08128-RA;NNU_12974-RA;NNU_13291-RA;NNU_17381-RA;NNU_19128-RA;NNU_19719-RA;NNU_19997-RA;NNU_24544-RA;NNU_26033-RA	K00850+K00847+K00844+K01803+K01623+K00966+K03841
Limonene and pinene degradation	3	9	0.043756	ko00903	Metabolism	Metabolism of terpenoids and polyketides	NNU_02402-RA;NNU_10116-RA;NNU_12003-RA	K00128
Diterpenoid biosynthesis	3	9	0.043756	ko00904	Metabolism	Metabolism of terpenoids and polyketides	NNU_05530-RA;NNU_05540-RA;NNU_09688-RA	K04122+K05282+K13070
Monoterpenoid biosynthesis	2	4	0.0455116	ko00902	Metabolism	Metabolism of terpenoids and polyketides	NNU_01743-RA;NNU_21046-RA	K15095
Indole alkaloid biosynthesis	2	4	0.0455116	ko00901	Metabolism	Biosynthesis of other secondary metabolites	NNU_07000-RA;NNU_09935-RA	K01593
Peroxisome	12	76	0.0461597	ko04146	Cellular Processes	Transport and catabolism	NNU_00887-RA;NNU_00889-RA;NNU_05756-RA;NNU_06182-RA;NNU_06780-RA;NNU_10354-RA;NNU_20197-RA;NNU_20337-RA;NNU_21884-RA;NNU_23600-RA;NNU_24182-RA;NNU_26176-RA	K05677+K08726+K13354+K11187+K13347+K11147+K01578+K00031+K04564+K04565+K13348
Carotenoid biosynthesis	6	29	0.0468495	ko00906	Metabolism	Metabolism of terpenoids and polyketides	NNU_03250-RA;NNU_07187-RA;NNU_09688-RA;NNU_14161-RA;NNU_18964-RA;NNU_19960-RA	K02291+K09841+K14593+K15744
Glutathione metabolism	10	62	0.0578381	ko00480	Metabolism	Metabolism of other amino acids	NNU_03589-RA;NNU_04074-RA;NNU_06098-RA;NNU_06133-RA;NNU_08709-RA;NNU_12094-RA;NNU_19348-RA;NNU_21884-RA;NNU_22721-RA;NNU_23843-RA	K01256+K00383+K21456+K00432+K01255+K00031+K00799+K00434
Pentose phosphate pathway	10	64	0.0691224	ko00030	Metabolism	Carbohydrate metabolism	NNU_00398-RA;NNU_04233-RA;NNU_12129-RA;NNU_13287-RA;NNU_13291-RA;NNU_15609-RA;NNU_18069-RA;NNU_19128-RA;NNU_19997-RA;NNU_22622-RA	K00948+K00850+K00131+K01810+K01807+K01057+K01623+K03841
Betalain biosynthesis	2	5	0.0712479	ko00965	Metabolism	Biosynthesis of other secondary metabolites	NNU_07000-RA;NNU_09935-RA	K01593
beta-Alanine metabolism	7	40	0.072511	ko00410	Metabolism	Metabolism of other amino acids	NNU_02402-RA;NNU_10116-RA;NNU_12003-RA;NNU_13224-RA;NNU_18212-RA;NNU_20337-RA;NNU_24193-RA	K00128+K01580+K00276+K01578+K01464
Arginine and proline metabolism	8	49	0.0798256	ko00330	Metabolism	Amino acid metabolism	NNU_01524-RA;NNU_02402-RA;NNU_02844-RA;NNU_04362-RA;NNU_06006-RA;NNU_10116-RA;NNU_11306-RA;NNU_12003-RA	K13427+K00128+K14329+K10536+K00811+K01426
Terpenoid backbone biosynthesis	6	33	0.0799962	ko00900	Metabolism	Metabolism of terpenoids and polyketides	NNU_01520-RA;NNU_04022-RA;NNU_10931-RA;NNU_12536-RA;NNU_23816-RA;NNU_23921-RA	K00938+K00787+K00919+K03526+K00099+K13789
Benzoxazinoid biosynthesis	2	6	0.100439	ko00402	Metabolism	Biosynthesis of other secondary metabolites	NNU_03466-RA;NNU_25445-RA	K13229
Glycerolipid metabolism	11	78	0.10471	ko00561	Metabolism	Lipid metabolism	NNU_02402-RA;NNU_03780-RA;NNU_05609-RA;NNU_05611-RA;NNU_10116-RA;NNU_11254-RA;NNU_12003-RA;NNU_13021-RA;NNU_13583-RA;NNU_18570-RA;NNU_25855-RA	K00128+K13508+K00901+K00679+K00002+K18693+K21362
Phenylpropanoid biosynthesis	14	108	0.124962	ko00940	Metabolism	Biosynthesis of other secondary metabolites	NNU_01023-RA;NNU_01549-RA;NNU_03466-RA;NNU_03652-RA;NNU_05299-RA;NNU_08616-RA;NNU_11254-RA;NNU_11582-RA;NNU_11617-RA;NNU_12990-RA;NNU_23877-RA;NNU_25445-RA;NNU_25890-RA;NNU_26054-RA	K00430+K22395+K06892+K09753+K00083+K01188+K11188
Arginine biosynthesis	6	39	0.148651	ko00220	Metabolism	Amino acid metabolism	NNU_00324-RA;NNU_01524-RA;NNU_05017-RA;NNU_06006-RA;NNU_09488-RA;NNU_24044-RA	K00261+K13427+K00814+K00811+K14677
ABC transporters	7	48	0.153003	ko02010	Environmental Information Processing	Membrane transport	NNU_00075-RA;NNU_00887-RA;NNU_00889-RA;NNU_03463-RA;NNU_08809-RA;NNU_14190-RA;NNU_25059-RA	K02045+K05677+K05658+K05657+K05666
Tropane, piperidine and pyridine alkaloid biosynthesis	4	23	0.159423	ko00960	Metabolism	Biosynthesis of other secondary metabolites	NNU_06006-RA;NNU_18212-RA;NNU_18711-RA;NNU_24971-RA	K00811+K00276+K08081
Isoquinoline alkaloid biosynthesis	4	23	0.159423	ko00950	Metabolism	Biosynthesis of other secondary metabolites	NNU_06006-RA;NNU_07000-RA;NNU_09935-RA;NNU_18212-RA	K00811+K01593+K00276
Ascorbate and aldarate metabolism	7	49	0.165199	ko00053	Metabolism	Carbohydrate metabolism	NNU_01344-RA;NNU_02402-RA;NNU_07894-RA;NNU_10116-RA;NNU_12003-RA;NNU_23675-RA;NNU_23843-RA	K08232+K00128+K12447+K14190+K00434
Isoflavonoid biosynthesis	2	9	0.200758	ko00943	Metabolism	Biosynthesis of other secondary metabolites	NNU_02844-RA;NNU_14188-RA	K13264+K13263
Linoleic acid metabolism	2	9	0.200758	ko00591	Metabolism	Lipid metabolism	NNU_05041-RA;NNU_22113-RA	K00454
Nitrogen metabolism	4	26	0.217704	ko00910	Metabolism	Energy metabolism	NNU_00324-RA;NNU_02371-RA;NNU_19769-RA;NNU_23819-RA	K00261+K01673+K00284
Histidine metabolism	3	18	0.230599	ko00340	Metabolism	Amino acid metabolism	NNU_02402-RA;NNU_10116-RA;NNU_12003-RA	K00128
Tyrosine metabolism	6	46	0.252018	ko00350	Metabolism	Amino acid metabolism	NNU_06006-RA;NNU_07000-RA;NNU_09935-RA;NNU_10239-RA;NNU_18080-RA;NNU_18212-RA	K00811+K01593+K00121+K02510+K00276
Amino sugar and nucleotide sugar metabolism	14	124	0.259378	ko00520	Metabolism	Carbohydrate metabolism	NNU_04443-RA;NNU_07894-RA;NNU_08128-RA;NNU_13287-RA;NNU_17381-RA;NNU_17907-RA;NNU_19719-RA;NNU_19738-RA;NNU_22213-RA;NNU_22622-RA;NNU_23596-RA;NNU_24544-RA;NNU_26033-RA;NNU_26345-RA	K00847+K12447+K00844+K01810+K01183+K00966+K01097+K13379+K12373+K00326
Biosynthesis of amino acids	27	256	0.268614	ko01230	Metabolism	Global and overview maps	NNU_00398-RA;NNU_01089-RA;NNU_02337-RA;NNU_02699-RA;NNU_03379-RA;NNU_03831-RA;NNU_04233-RA;NNU_05017-RA;NNU_06006-RA;NNU_06711-RA;NNU_07593-RA;NNU_09488-RA;NNU_10646-RA;NNU_11665-RA;NNU_11668-RA;NNU_12102-RA;NNU_12974-RA;NNU_13291-RA;NNU_15099-RA;NNU_15609-RA;NNU_15836-RA;NNU_19128-RA;NNU_21884-RA;NNU_24044-RA;NNU_24887-RA;NNU_25287-RA;NNU_25636-RA	K00948+K00052+K00766+K01738+K01681+K00030+K00850+K00814+K00811+K00826+K14677+K01647+K01850+K01803+K01807+K01623+K00031+K01689
Arachidonic acid metabolism	3	20	0.282549	ko00590	Metabolism	Lipid metabolism	NNU_05756-RA;NNU_06133-RA;NNU_08709-RA	K08726+K00432
Cutin, suberine and wax biosynthesis	3	20	0.282549	ko00073	Metabolism	Lipid metabolism	NNU_05570-RA;NNU_08660-RA;NNU_08884-RA	K15400+K15398+K15404
Pyrimidine metabolism	7	58	0.290801	ko00240	Metabolism	Nucleotide metabolism	NNU_00065-RA;NNU_12002-RA;NNU_18183-RA;NNU_20345-RA;NNU_20892-RA;NNU_20896-RA;NNU_24193-RA	K01937+K01489+K00940+K00609+K01513+K01464
Valine, leucine and isoleucine degradation	7	58	0.290801	ko00280	Metabolism	Amino acid metabolism	NNU_02402-RA;NNU_07593-RA;NNU_10116-RA;NNU_12003-RA;NNU_22397-RA;NNU_24547-RA;NNU_25636-RA	K00128+K00826+K00827+K00382
Protein processing in endoplasmic reticulum	18	168	0.295679	ko04141	Genetic Information Processing	Folding, sorting and degradation	NNU_01322-RA;NNU_01763-RA;NNU_03718-RA;NNU_04090-RA;NNU_04394-RA;NNU_07153-RA;NNU_07511-RA;NNU_08995-RA;NNU_11732-RA;NNU_15243-RA;NNU_15654-RA;NNU_17652-RA;NNU_18282-RA;NNU_18395-RA;NNU_19483-RA;NNU_20694-RA;NNU_21354-RA;NNU_22908-RA	K09487+K13993+K07953+K03283+K13249+K08288+K13525+K08057
Glycerophospholipid metabolism	8	69	0.308858	ko00564	Metabolism	Lipid metabolism	NNU_03780-RA;NNU_05609-RA;NNU_05611-RA;NNU_13583-RA;NNU_18491-RA;NNU_18570-RA;NNU_19835-RA;NNU_20197-RA	K13508+K00901+K18693+K01115+K00111+K06123
Pantothenate and CoA biosynthesis	4	31	0.324028	ko00770	Metabolism	Metabolism of cofactors and vitamins	NNU_07593-RA;NNU_20896-RA;NNU_24193-RA;NNU_25636-RA	K00826+K01513+K01464
Glycosaminoglycan degradation	3	22	0.335362	ko00531	Metabolism	Glycan biosynthesis and metabolism	NNU_23596-RA;NNU_25200-RA;NNU_26512-RA	K12373+K12309+K07964
Valine, leucine and isoleucine biosynthesis	3	22	0.335362	ko00290	Metabolism	Amino acid metabolism	NNU_01089-RA;NNU_07593-RA;NNU_25636-RA	K00052+K00826
Oxidative phosphorylation	10	91	0.336403	ko00190	Metabolism	Energy metabolism	NNU_00197-RA;NNU_00360-RA;NNU_03190-RA;NNU_03292-RA;NNU_05391-RA;NNU_10208-RA;NNU_12327-RA;NNU_17972-RA;NNU_22671-RA;NNU_23472-RA	K02129+K02134+K02136+K00235+K00234+K02149+K01507+K02130+K02267+K02259
Spliceosome	16	153	0.346267	ko03040	Genetic Information Processing	Transcription	NNU_00338-RA;NNU_01453-RA;NNU_05482-RA;NNU_06975-RA;NNU_08995-RA;NNU_10780-RA;NNU_12366-RA;NNU_14056-RA;NNU_15164-RA;NNU_15542-RA;NNU_17482-RA;NNU_18496-RA;NNU_21121-RA;NNU_23738-RA;NNU_24964-RA;NNU_25742-RA	K12885+K12869+K12811+K03283+K12741+K12830+K12890+K12867+K12844+K12897+K12822+K12856+K12896
Sulfur metabolism	4	33	0.367814	ko00920	Metabolism	Energy metabolism	NNU_00075-RA;NNU_02699-RA;NNU_06711-RA;NNU_19738-RA	K02045+K01738+K01082
RNA degradation	12	115	0.380139	ko03018	Genetic Information Processing	Folding, sorting and degradation	NNU_04233-RA;NNU_05241-RA;NNU_12690-RA;NNU_13291-RA;NNU_16704-RA;NNU_17069-RA;NNU_18936-RA;NNU_19856-RA;NNU_21341-RA;NNU_23874-RA;NNU_24887-RA;NNU_25287-RA	K00850+K04043+K04077+K12619+K01689
Alanine, aspartate and glutamate metabolism	6	54	0.38662	ko00250	Metabolism	Amino acid metabolism	NNU_00324-RA;NNU_05017-RA;NNU_06006-RA;NNU_13224-RA;NNU_20345-RA;NNU_22397-RA	K00261+K00814+K00811+K01580+K00609+K00827
Flavone and flavonol biosynthesis	2	15	0.412479	ko00944	Metabolism	Biosynthesis of other secondary metabolites	NNU_02844-RA;NNU_21189-RA	K13264+K10757
Taurine and hypotaurine metabolism	1	6	0.442944	ko00430	Metabolism	Metabolism of other amino acids	NNU_13224-RA	K01580
Fatty acid degradation	5	48	0.464394	ko00071	Metabolism	Lipid metabolism	NNU_02402-RA;NNU_10116-RA;NNU_10239-RA;NNU_10758-RA;NNU_12003-RA	K00128+K00121+K07517
Glycosphingolipid biosynthesis - ganglio series	2	17	0.477615	ko00604	Metabolism	Glycan biosynthesis and metabolism	NNU_23596-RA;NNU_25200-RA	K12373+K12309
Plant-pathogen interaction	10	102	0.47808	ko04626	Organismal Systems	Environmental adaptation	NNU_01322-RA;NNU_01524-RA;NNU_01871-RA;NNU_02655-RA;NNU_04394-RA;NNU_07381-RA;NNU_07511-RA;NNU_09883-RA;NNU_11582-RA;NNU_18395-RA	K09487+K13427+K13447+K18875+K13420+K13449
Cyanoamino acid metabolism	4	40	0.516669	ko00460	Metabolism	Metabolism of other amino acids	NNU_11254-RA;NNU_11582-RA;NNU_11617-RA;NNU_26054-RA	K01188
Propanoate metabolism	4	41	0.536694	ko00640	Metabolism	Carbohydrate metabolism	NNU_07566-RA;NNU_14517-RA;NNU_20337-RA;NNU_24547-RA	K01895+K00016+K01578+K00382
DNA replication	5	52	0.537031	ko03030	Genetic Information Processing	Replication and repair	NNU_04556-RA;NNU_07070-RA;NNU_13589-RA;NNU_15082-RA;NNU_24987-RA	K10755+K10745+K02320+K07466
Phenylalanine metabolism	5	52	0.537031	ko00360	Metabolism	Amino acid metabolism	NNU_06006-RA;NNU_07000-RA;NNU_09935-RA;NNU_11306-RA;NNU_18212-RA	K00811+K01593+K01426+K00276
Ether lipid metabolism	2	19	0.538151	ko00565	Metabolism	Lipid metabolism	NNU_18491-RA;NNU_20197-RA	K01115+K06123
Plant hormone signal transduction	10	107	0.540998	ko04075	Environmental Information Processing	Signal transduction	NNU_01456-RA;NNU_03670-RA;NNU_04013-RA;NNU_04619-RA;NNU_05272-RA;NNU_07070-RA;NNU_07153-RA;NNU_09883-RA;NNU_24987-RA;NNU_25178-RA	K14506+K13422+K14493+K14514+K14500+K14496+K16189+K13449
Ubiquitin mediated proteolysis	6	64	0.553529	ko04120	Genetic Information Processing	Folding, sorting and degradation	NNU_02654-RA;NNU_05215-RA;NNU_05452-RA;NNU_12914-RA;NNU_18419-RA;NNU_23849-RA	K10614+K10592+K10576+K10590
Biotin metabolism	2	20	0.566551	ko00780	Metabolism	Metabolism of cofactors and vitamins	NNU_08616-RA;NNU_20197-RA	K19562+K00059
Porphyrin and chlorophyll metabolism	4	43	0.575442	ko00860	Metabolism	Metabolism of cofactors and vitamins	NNU_02309-RA;NNU_21743-RA;NNU_21744-RA;NNU_23472-RA	K03794+K13071+K02259
Proteasome	6	68	0.61442	ko03050	Genetic Information Processing	Folding, sorting and degradation	NNU_13295-RA;NNU_18458-RA;NNU_18464-RA;NNU_20565-RA;NNU_21703-RA;NNU_23888-RA	K03063+K03033+K06699
Phosphatidylinositol signaling system	4	46	0.629957	ko04070	Environmental Information Processing	Signal transduction	NNU_05087-RA;NNU_05609-RA;NNU_05611-RA;NNU_07177-RA	K21797+K00901+K13024
Galactose metabolism	6	71	0.656891	ko00052	Metabolism	Carbohydrate metabolism	NNU_04233-RA;NNU_07894-RA;NNU_08128-RA;NNU_13291-RA;NNU_25200-RA;NNU_26033-RA	K00850+K12447+K00844+K12309
C5-Branched dibasic acid metabolism	1	11	0.658064	ko00660	Metabolism	Carbohydrate metabolism	NNU_01089-RA	K00052
Glycosphingolipid biosynthesis - globo and isoglobo series	1	12	0.689879	ko00603	Metabolism	Glycan biosynthesis and metabolism	NNU_23596-RA	K12373
MAPK signaling pathway - plant	9	109	0.694411	ko04016	Environmental Information Processing	Signal transduction	NNU_01871-RA;NNU_03670-RA;NNU_04619-RA;NNU_07070-RA;NNU_07381-RA;NNU_09883-RA;NNU_11582-RA;NNU_18183-RA;NNU_24987-RA	K13447+K13422+K14514+K14496+K13420+K13449+K00940
Inositol phosphate metabolism	4	50	0.695306	ko00562	Metabolism	Carbohydrate metabolism	NNU_05087-RA;NNU_12974-RA;NNU_14878-RA;NNU_20141-RA	K21797+K01803+K00010
Endocytosis	11	135	0.721047	ko04144	Cellular Processes	Transport and catabolism	NNU_00338-RA;NNU_03986-RA;NNU_04207-RA;NNU_06639-RA;NNU_08995-RA;NNU_11418-RA;NNU_16941-RA;NNU_18424-RA;NNU_18491-RA;NNU_23861-RA;NNU_24914-RA	K05747+K12486+K12471+K18442+K03283+K07937+K12193+K18468+K01115
Other types of O-glycan biosynthesis	1	14	0.744916	ko00514	Metabolism	Glycan biosynthesis and metabolism	NNU_21781-RA	K20782
RNA polymerase	3	42	0.762131	ko03020	Genetic Information Processing	Transcription	NNU_08145-RA;NNU_11306-RA;NNU_15764-RA	K03006
Vitamin B6 metabolism	1	15	0.768662	ko00750	Metabolism	Metabolism of cofactors and vitamins	NNU_25339-RA	K05275
Mismatch repair	2	30	0.78207	ko03430	Genetic Information Processing	Replication and repair	NNU_04556-RA;NNU_15082-RA	K10755+K07466
Fatty acid elongation	1	16	0.7902	ko00062	Metabolism	Lipid metabolism	NNU_00504-RA	K15397
Sphingolipid metabolism	2	31	0.797408	ko00600	Metabolism	Lipid metabolism	NNU_13492-RA;NNU_25200-RA	K04708+K12309
Nucleotide excision repair	3	45	0.802105	ko03420	Genetic Information Processing	Replication and repair	NNU_04556-RA;NNU_09002-RA;NNU_15082-RA	K10755+K03143+K07466
Folate biosynthesis	1	17	0.809737	ko00790	Metabolism	Metabolism of cofactors and vitamins	NNU_17270-RA	K20457
Other glycan degradation	2	32	0.811782	ko00511	Metabolism	Glycan biosynthesis and metabolism	NNU_23596-RA;NNU_25200-RA	K12373+K12309
Glycine, serine and threonine metabolism	5	73	0.821013	ko00260	Metabolism	Amino acid metabolism	NNU_08716-RA;NNU_18212-RA;NNU_21217-RA;NNU_22397-RA;NNU_24547-RA	K12235+K00276+K00499+K00827+K00382
Phenylalanine, tyrosine and tryptophan biosynthesis	3	51	0.865263	ko00400	Metabolism	Amino acid metabolism	NNU_02337-RA;NNU_06006-RA;NNU_12102-RA	K00766+K00811+K01850
Riboflavin metabolism	1	21	0.871329	ko00740	Metabolism	Metabolism of cofactors and vitamins	NNU_20896-RA	K01513
Butanoate metabolism	1	25	0.913007	ko00650	Metabolism	Carbohydrate metabolism	NNU_13224-RA	K01580
Homologous recombination	1	26	0.92112	ko03440	Genetic Information Processing	Replication and repair	NNU_15082-RA	K07466
Photosynthesis	1	26	0.92112	ko00195	Metabolism	Energy metabolism	NNU_24313-RA	K03542
Flavonoid biosynthesis	2	44	0.925195	ko00941	Metabolism	Biosynthesis of other secondary metabolites	NNU_13116-RA;NNU_24753-RA	K05278+K05277
Ubiquinone and other terpenoid-quinone biosynthesis	1	29	0.941201	ko00130	Metabolism	Metabolism of cofactors and vitamins	NNU_03012-RA	K12501
Basal transcription factors	1	31	0.951664	ko03022	Genetic Information Processing	Transcription	NNU_09002-RA	K03143
Protein export	1	32	0.956176	ko03060	Genetic Information Processing	Folding, sorting and degradation	NNU_08231-RA	K03110
Circadian rhythm - plant	1	38	0.975668	ko04712	Organismal Systems	Environmental adaptation	NNU_09382-RA	K16223
Phagosome	2	58	0.976143	ko04145	Cellular Processes	Transport and catabolism	NNU_10208-RA;NNU_22908-RA	K02149+K08057
mRNA surveillance pathway	5	111	0.981342	ko03015	Genetic Information Processing	Translation	NNU_08024-RA;NNU_09558-RA;NNU_10469-RA;NNU_18621-RA;NNU_24698-RA	K14411+K14325+K11583+K13917+K13114
Fatty acid biosynthesis	1	42	0.983568	ko00061	Metabolism	Lipid metabolism	NNU_20197-RA	K00059
Purine metabolism	3	89	0.991604	ko00230	Metabolism	Nucleotide metabolism	NNU_00398-RA;NNU_18183-RA;NNU_20896-RA	K00948+K00940+K01513
Ribosome biogenesis in eukaryotes	2	79	0.996048	ko03008	Genetic Information Processing	Translation	NNU_17069-RA;NNU_23874-RA	K12619+K14568
Fatty acid metabolism	1	60	0.997201	ko01212	Metabolism	Global and overview maps	NNU_20197-RA	K00059
Ribosome	8	196	0.998446	ko03010	Genetic Information Processing	Translation	NNU_03652-RA;NNU_04415-RA;NNU_13456-RA;NNU_14841-RA;NNU_16542-RA;NNU_20042-RA;NNU_21038-RA;NNU_24361-RA	K02960+K02936+K02986+K02988+K02955+K02925+K02945+K02872
RNA transport	6	174	0.99927	ko03013	Genetic Information Processing	Translation	NNU_03384-RA;NNU_09558-RA;NNU_11492-RA;NNU_15091-RA;NNU_19359-RA;NNU_24698-RA	K03113+K14325+K03252+K03254+K13114
KEGG pathway enrichment analysis in cluster 5
#Pathway	Sample1 (362)	Sample2 (6019)	Pvalue	Pathway ID	Level1	Level2	Proteins	KOs
Photosynthesis	12	26	8.39698e-09	ko00195	Metabolism	Energy metabolism	NNU_03890-RA;NNU_05490-RA;NNU_06225-RA;NNU_09075-RA;NNU_09934-RA;NNU_12682-RA;NNU_15373-RA;NNU_16151-RA;NNU_16461-RA;NNU_21431-RA;NNU_23333-RA;NNU_23521-RA	K03541+K02716+K02692+K02717+K02636+K02693+K02706+K08901+K02695+K02694
Plant hormone signal transduction	16	107	0.000590652	ko04075	Environmental Information Processing	Signal transduction	NNU_01477-RA;NNU_03720-RA;NNU_03829-RA;NNU_03991-RA;NNU_05069-RA;NNU_06854-RA;NNU_07223-RA;NNU_09612-RA;NNU_10798-RA;NNU_11480-RA;NNU_11894-RA;NNU_13964-RA;NNU_16008-RA;NNU_20993-RA;NNU_23882-RA;NNU_24836-RA	K14496+K14500+K14513+K14494+K14486+K14490+K13422+K13416+K14491+K14497+K14489+K14432
MAPK signaling pathway - plant	16	109	0.000727776	ko04016	Environmental Information Processing	Signal transduction	NNU_00637-RA;NNU_01477-RA;NNU_02813-RA;NNU_03829-RA;NNU_05308-RA;NNU_06853-RA;NNU_07223-RA;NNU_08087-RA;NNU_10798-RA;NNU_11894-RA;NNU_13621-RA;NNU_14734-RA;NNU_15242-RA;NNU_18846-RA;NNU_19902-RA;NNU_24457-RA	K20718+K14496+K17686+K14513+K20535+K13422+K13420+K13416+K14497+K13425+K20536
Stilbenoid, diarylheptanoid and gingerol biosynthesis	4	15	0.0103379	ko00945	Metabolism	Biosynthesis of other secondary metabolites	NNU_03165-RA;NNU_15801-RA;NNU_23168-RA;NNU_23605-RA	K16040+K00588
Plant-pathogen interaction	12	102	0.0187197	ko04626	Organismal Systems	Environmental adaptation	NNU_02772-RA;NNU_03538-RA;NNU_07084-RA;NNU_08087-RA;NNU_10798-RA;NNU_13621-RA;NNU_14734-RA;NNU_19902-RA;NNU_20813-RA;NNU_22775-RA;NNU_24935-RA;NNU_25907-RA	K13412+K18875+K13420+K13416+K13425+K05391+K13448+K13458+K13436
Glycosphingolipid biosynthesis - globo and isoglobo series	3	12	0.0316128	ko00603	Metabolism	Glycan biosynthesis and metabolism	NNU_08402-RA;NNU_12245-RA;NNU_21981-RA	K07407
Basal transcription factors	5	31	0.0357143	ko03022	Genetic Information Processing	Transcription	NNU_03653-RA;NNU_04467-RA;NNU_06440-RA;NNU_17279-RA;NNU_18728-RA	K03122+K14649+K03139+K02202
Sphingolipid metabolism	5	31	0.0357143	ko00600	Metabolism	Lipid metabolism	NNU_08402-RA;NNU_10801-RA;NNU_11949-RA;NNU_12245-RA;NNU_21981-RA	K07407+K12349+K12309
Flavone and flavonol biosynthesis	3	15	0.0572419	ko00944	Metabolism	Biosynthesis of other secondary metabolites	NNU_04498-RA;NNU_20422-RA;NNU_23605-RA	K05280+K13272
Starch and sucrose metabolism	15	169	0.0827086	ko00500	Metabolism	Carbohydrate metabolism	NNU_00104-RA;NNU_02575-RA;NNU_04494-RA;NNU_04516-RA;NNU_16017-RA;NNU_17211-RA;NNU_18248-RA;NNU_18642-RA;NNU_19182-RA;NNU_19730-RA;NNU_20323-RA;NNU_20678-RA;NNU_23110-RA;NNU_23633-RA;NNU_23789-RA	K19891+K01087+K01188+K19892+K01193+K00847+K00703+K01513+K00700+K01177+K19893+K00706
Ether lipid metabolism	3	19	0.10233	ko00565	Metabolism	Lipid metabolism	NNU_05785-RA;NNU_26567-RA;NNU_26569-RA	K01115
Alanine, aspartate and glutamate metabolism	6	54	0.103541	ko00250	Metabolism	Amino acid metabolism	NNU_01172-RA;NNU_11364-RA;NNU_11710-RA;NNU_12619-RA;NNU_13097-RA;NNU_20298-RA	K01953+K00820+K00814
Arachidonic acid metabolism	3	20	0.11528	ko00590	Metabolism	Lipid metabolism	NNU_04219-RA;NNU_10276-RA;NNU_13813-RA	K18592+K07418+K15717
Glycosylphosphatidylinositol (GPI)-anchor biosynthesis	2	10	0.117933	ko00563	Metabolism	Glycan biosynthesis and metabolism	NNU_15804-RA;NNU_16357-RA	K07541
Flavonoid biosynthesis	5	44	0.122259	ko00941	Metabolism	Biosynthesis of other secondary metabolites	NNU_00580-RA;NNU_04498-RA;NNU_20422-RA;NNU_23605-RA;NNU_26506-RA	K13081+K05280+K00588+K05278
Tyrosine metabolism	5	46	0.140397	ko00350	Metabolism	Amino acid metabolism	NNU_08140-RA;NNU_14240-RA;NNU_14241-RA;NNU_16255-RA;NNU_21934-RA	K00276+K18857+K00121
Ascorbate and aldarate metabolism	5	49	0.169631	ko00053	Metabolism	Carbohydrate metabolism	NNU_05304-RA;NNU_11014-RA;NNU_21400-RA;NNU_23882-RA;NNU_25330-RA	K18649+K00434+K00225+K16190+K08232
Phenylpropanoid biosynthesis	9	108	0.200526	ko00940	Metabolism	Biosynthesis of other secondary metabolites	NNU_02973-RA;NNU_04516-RA;NNU_09736-RA;NNU_14328-RA;NNU_14757-RA;NNU_16993-RA;NNU_20229-RA;NNU_23605-RA;NNU_24517-RA	K10775+K01188+K13066+K09753+K06892+K00430+K00588
Phenylalanine metabolism	5	52	0.201003	ko00360	Metabolism	Amino acid metabolism	NNU_02973-RA;NNU_04573-RA;NNU_08140-RA;NNU_21934-RA;NNU_23605-RA	K10775+K01426+K00276+K00588
RNA polymerase	4	42	0.244295	ko03020	Genetic Information Processing	Transcription	NNU_04494-RA;NNU_04573-RA;NNU_08954-RA;NNU_11141-RA	K03006
Thiamine metabolism	2	16	0.249761	ko00730	Metabolism	Metabolism of cofactors and vitamins	NNU_16409-RA;NNU_24005-RA	K03146+K06928
alpha-Linolenic acid metabolism	3	29	0.252023	ko00592	Metabolism	Lipid metabolism	NNU_08543-RA;NNU_14240-RA;NNU_14241-RA	K05894+K18857
Other glycan degradation	3	32	0.302084	ko00511	Metabolism	Glycan biosynthesis and metabolism	NNU_06088-RA;NNU_11949-RA;NNU_19815-RA	K01206+K12309
Taurine and hypotaurine metabolism	1	6	0.310869	ko00430	Metabolism	Metabolism of other amino acids	NNU_04219-RA	K18592
Benzoxazinoid biosynthesis	1	6	0.310869	ko00402	Metabolism	Biosynthesis of other secondary metabolites	NNU_14757-RA	K13229
Terpenoid backbone biosynthesis	3	33	0.31891	ko00900	Metabolism	Metabolism of terpenoids and polyketides	NNU_01608-RA;NNU_02672-RA;NNU_07078-RA	K15891+K05906+K11778
Fatty acid degradation	4	48	0.326405	ko00071	Metabolism	Lipid metabolism	NNU_14240-RA;NNU_14241-RA;NNU_16255-RA;NNU_20781-RA	K18857+K00121+K07517
Photosynthesis - antenna proteins	1	7	0.352357	ko00196	Metabolism	Energy metabolism	NNU_03808-RA	K08915
Sulfur relay system	1	7	0.352357	ko04122	Genetic Information Processing	Folding, sorting and degradation	NNU_12344-RA	K03635
Glycosaminoglycan degradation	2	22	0.385023	ko00531	Metabolism	Glycan biosynthesis and metabolism	NNU_02392-RA;NNU_11949-RA	K10532+K12309
Carbon fixation in photosynthetic organisms	5	69	0.401375	ko00710	Metabolism	Energy metabolism	NNU_11710-RA;NNU_15295-RA;NNU_22220-RA;NNU_23230-RA;NNU_24228-RA	K00814+K01006+K01807+K00051+K00855
Circadian rhythm - plant	3	38	0.402601	ko04712	Organismal Systems	Environmental adaptation	NNU_09851-RA;NNU_21599-RA;NNU_22506-RA	K12120+K03097+K12118
Tropane, piperidine and pyridine alkaloid biosynthesis	2	23	0.406701	ko00960	Metabolism	Biosynthesis of other secondary metabolites	NNU_08140-RA;NNU_21934-RA	K00276
Isoquinoline alkaloid biosynthesis	2	23	0.406701	ko00950	Metabolism	Biosynthesis of other secondary metabolites	NNU_08140-RA;NNU_21934-RA	K00276
Pentose and glucuronate interconversions	5	70	0.413517	ko00040	Metabolism	Carbohydrate metabolism	NNU_01475-RA;NNU_03673-RA;NNU_05086-RA;NNU_21857-RA;NNU_23882-RA	K01184+K01213+K00002+K01051+K16190
Endocytosis	9	135	0.424671	ko04144	Cellular Processes	Transport and catabolism	NNU_04177-RA;NNU_05785-RA;NNU_06088-RA;NNU_06923-RA;NNU_18551-RA;NNU_20409-RA;NNU_23815-RA;NNU_26567-RA;NNU_26569-RA	K12197+K01115+K10396+K12486+K18441+K12199+K11866
Galactose metabolism	5	71	0.425623	ko00052	Metabolism	Carbohydrate metabolism	NNU_08402-RA;NNU_11949-RA;NNU_12245-RA;NNU_18248-RA;NNU_21981-RA	K07407+K12309+K01193
Linoleic acid metabolism	1	9	0.428008	ko00591	Metabolism	Lipid metabolism	NNU_10276-RA	K07418
Homologous recombination	2	26	0.469356	ko03440	Genetic Information Processing	Replication and repair	NNU_02446-RA;NNU_16135-RA	K03111+K03504
Sesquiterpenoid and triterpenoid biosynthesis	1	11	0.494843	ko00909	Metabolism	Metabolism of terpenoids and polyketides	NNU_01608-RA	K15891
Glycerolipid metabolism	5	78	0.508511	ko00561	Metabolism	Lipid metabolism	NNU_03673-RA;NNU_08402-RA;NNU_12245-RA;NNU_19106-RA;NNU_21981-RA	K00002+K07407+K18693
Glutathione metabolism	4	62	0.517293	ko00480	Metabolism	Metabolism of other amino acids	NNU_04219-RA;NNU_11014-RA;NNU_12419-RA;NNU_25319-RA	K18592+K00434+K00799
Ribosome biogenesis in eukaryotes	5	79	0.519985	ko03008	Genetic Information Processing	Translation	NNU_01203-RA;NNU_05989-RA;NNU_16255-RA;NNU_21599-RA;NNU_25181-RA	K14552+K14565+K12619+K14568+K03097+K03264
Phosphatidylinositol signaling system	3	46	0.528942	ko04070	Environmental Information Processing	Signal transduction	NNU_03356-RA;NNU_05304-RA;NNU_25828-RA	K21797+K18649+K01110
Mismatch repair	2	30	0.54642	ko03430	Genetic Information Processing	Replication and repair	NNU_02446-RA;NNU_16135-RA	K03111+K03504
Pantothenate and CoA biosynthesis	2	31	0.564428	ko00770	Metabolism	Metabolism of cofactors and vitamins	NNU_09676-RA;NNU_19730-RA	K00826+K01513
Arginine and proline metabolism	3	49	0.572392	ko00330	Metabolism	Amino acid metabolism	NNU_04573-RA;NNU_06849-RA;NNU_15313-RA	K01426+K00472
Inositol phosphate metabolism	3	50	0.586313	ko00562	Metabolism	Carbohydrate metabolism	NNU_03356-RA;NNU_05304-RA;NNU_25828-RA	K21797+K18649+K01110
Glycerophospholipid metabolism	4	69	0.603177	ko00564	Metabolism	Lipid metabolism	NNU_05785-RA;NNU_19106-RA;NNU_26567-RA;NNU_26569-RA	K01115+K18693
Base excision repair	1	15	0.606049	ko03410	Genetic Information Processing	Replication and repair	NNU_16135-RA	K03504
Fatty acid elongation	1	16	0.629802	ko00062	Metabolism	Lipid metabolism	NNU_06360-RA	K01074
AGE-RAGE signaling pathway in diabetic complications	1	16	0.629802	ko04933	Human Diseases	Endocrine and metabolic diseases	NNU_12438-RA	K04371
Glycosphingolipid biosynthesis - ganglio series	1	17	0.652126	ko00604	Metabolism	Glycan biosynthesis and metabolism	NNU_11949-RA	K12309
Folate biosynthesis	1	17	0.652126	ko00790	Metabolism	Metabolism of cofactors and vitamins	NNU_12344-RA	K03635
Histidine metabolism	1	18	0.673107	ko00340	Metabolism	Amino acid metabolism	NNU_05304-RA	K18649
Autophagy - other	1	19	0.692827	ko04136	Cellular Processes	Transport and catabolism	NNU_04954-RA	K08269
RNA degradation	6	115	0.698675	ko03018	Genetic Information Processing	Folding, sorting and degradation	NNU_00066-RA;NNU_02619-RA;NNU_04975-RA;NNU_16255-RA;NNU_23634-RA;NNU_24497-RA	K12598+K13126+K12619+K12580
Cyanoamino acid metabolism	2	40	0.703225	ko00460	Metabolism	Metabolism of other amino acids	NNU_04219-RA;NNU_04516-RA	K18592+K01188
beta-Alanine metabolism	2	40	0.703225	ko00410	Metabolism	Metabolism of other amino acids	NNU_08140-RA;NNU_21934-RA	K00276
Cutin, suberine and wax biosynthesis	1	20	0.711359	ko00073	Metabolism	Lipid metabolism	NNU_19429-RA	K15406
Riboflavin metabolism	1	21	0.728777	ko00740	Metabolism	Metabolism of cofactors and vitamins	NNU_19730-RA	K01513
Porphyrin and chlorophyll metabolism	2	43	0.740543	ko00860	Metabolism	Metabolism of cofactors and vitamins	NNU_03121-RA;NNU_10837-RA	K03403+K04035
Nicotinate and nicotinamide metabolism	1	22	0.745146	ko00760	Metabolism	Metabolism of cofactors and vitamins	NNU_19730-RA	K01513
SNARE interactions in vesicular transport	1	22	0.745146	ko04130	Genetic Information Processing	Folding, sorting and degradation	NNU_01888-RA	K08488
Valine, leucine and isoleucine biosynthesis	1	22	0.745146	ko00290	Metabolism	Amino acid metabolism	NNU_09676-RA	K00826
Nucleotide excision repair	2	45	0.763137	ko03420	Genetic Information Processing	Replication and repair	NNU_16135-RA;NNU_17279-RA	K03504+K02202
Aminoacyl-tRNA biosynthesis	3	68	0.785402	ko00970	Genetic Information Processing	Translation	NNU_02973-RA;NNU_10727-RA;NNU_22725-RA	K01870+K01869
Steroid biosynthesis	1	25	0.788575	ko00100	Metabolism	Lipid metabolism	NNU_22143-RA	K01052
One carbon pool by folate	1	25	0.788575	ko00670	Metabolism	Metabolism of cofactors and vitamins	NNU_14459-RA	K01433
Nitrogen metabolism	1	26	0.801343	ko00910	Metabolism	Energy metabolism	NNU_22314-RA	K00366
mRNA surveillance pathway	5	111	0.806506	ko03015	Genetic Information Processing	Translation	NNU_02156-RA;NNU_02619-RA;NNU_04975-RA;NNU_06060-RA;NNU_11631-RA	K11584+K13126+K14376
Glycine, serine and threonine metabolism	3	73	0.824196	ko00260	Metabolism	Amino acid metabolism	NNU_08140-RA;NNU_21934-RA;NNU_26595-RA	K00276+K15919
Selenocompound metabolism	1	28	0.82462	ko00450	Metabolism	Metabolism of other amino acids	NNU_06923-RA	K00549
DNA replication	2	52	0.829263	ko03030	Genetic Information Processing	Replication and repair	NNU_02446-RA;NNU_16135-RA	K03111+K03504
Ubiquinone and other terpenoid-quinone biosynthesis	1	29	0.835217	ko00130	Metabolism	Metabolism of cofactors and vitamins	NNU_18902-RA	K12501
Ribosome	9	196	0.843105	ko03010	Genetic Information Processing	Translation	NNU_11151-RA;NNU_11898-RA;NNU_16020-RA;NNU_16480-RA;NNU_16969-RA;NNU_17268-RA;NNU_22220-RA;NNU_22703-RA;NNU_25934-RA	K02988+K02864+K02946+K02895+K02939+K02906+K02902+K02875+K02968
Protein export	1	32	0.863328	ko03060	Genetic Information Processing	Folding, sorting and degradation	NNU_26174-RA	K03100
Valine, leucine and isoleucine degradation	2	58	0.8722	ko00280	Metabolism	Amino acid metabolism	NNU_09676-RA;NNU_11294-RA	K00826+K00166
Phagosome	2	58	0.8722	ko04145	Cellular Processes	Transport and catabolism	NNU_01888-RA;NNU_23602-RA	K08488+K07374
2-Oxocarboxylic acid metabolism	2	59	0.87831	ko01210	Metabolism	Global and overview maps	NNU_09676-RA;NNU_11710-RA	K00826+K00814
Pentose phosphate pathway	2	64	0.90501	ko00030	Metabolism	Carbohydrate metabolism	NNU_22220-RA;NNU_24101-RA	K01807+K00895
Ubiquitin mediated proteolysis	2	64	0.90501	ko04120	Genetic Information Processing	Folding, sorting and degradation	NNU_02619-RA;NNU_23398-RA	K03094+K10614
Arginine biosynthesis	1	39	0.911697	ko00220	Metabolism	Amino acid metabolism	NNU_11710-RA	K00814
Glycolysis / Gluconeogenesis	6	155	0.912254	ko00010	Metabolism	Carbohydrate metabolism	NNU_03673-RA;NNU_08478-RA;NNU_14240-RA;NNU_14241-RA;NNU_16255-RA;NNU_24101-RA	K00002+K01568+K18857+K00121+K00895
Fructose and mannose metabolism	2	66	0.914075	ko00051	Metabolism	Carbohydrate metabolism	NNU_18642-RA;NNU_24101-RA	K00847+K00895
Cysteine and methionine metabolism	3	90	0.914458	ko00270	Metabolism	Amino acid metabolism	NNU_06923-RA;NNU_09676-RA;NNU_12186-RA	K00549+K00826+K16054
Propanoate metabolism	1	41	0.922065	ko00640	Metabolism	Carbohydrate metabolism	NNU_11294-RA	K00166
Tryptophan metabolism	1	42	0.926785	ko00380	Metabolism	Amino acid metabolism	NNU_04573-RA	K01426
Metabolic pathways	86	1637	0.944256	ko01100	Metabolism	Global and overview maps	NNU_01172-RA;NNU_01475-RA;NNU_02392-RA;NNU_02575-RA;NNU_02973-RA;NNU_03121-RA;NNU_03356-RA;NNU_03673-RA;NNU_03808-RA;NNU_03890-RA;NNU_04219-RA;NNU_04498-RA;NNU_04516-RA;NNU_05086-RA;NNU_05304-RA;NNU_05490-RA;NNU_05785-RA;NNU_06225-RA;NNU_06360-RA;NNU_06849-RA;NNU_06923-RA;NNU_08140-RA;NNU_08402-RA;NNU_08478-RA;NNU_08543-RA;NNU_09075-RA;NNU_09676-RA;NNU_09736-RA;NNU_09910-RA;NNU_09934-RA;NNU_10276…	K01953+K01184+K01213+K10532+K01087+K10775+K03403+K21797+K00002+K08915+K03541+K18592+K05280+K01188+K01051+K18649+K02716+K01115+K02692+K01074+K00472+K00549+K00276+K07407+K01568+K05894+K02717+K00826+K13066+K15920+K02636+K07418+K12349+K04035+K00166+K00820+K00814+K12309+K16054+K03635+K02693+K15717+K18857+K09753+K01006+K07541+K02706+K00121+K03146+K08901+K01193+K00847+K00703+K01513+K00430+K00700+K00225+…
Amino sugar and nucleotide sugar metabolism	4	124	0.946285	ko00520	Metabolism	Carbohydrate metabolism	NNU_09910-RA;NNU_11364-RA;NNU_18642-RA;NNU_23882-RA	K15920+K00820+K00847+K16190
ABC transporters	1	48	0.949681	ko02010	Environmental Information Processing	Membrane transport	NNU_26506-RA	K05658
Spliceosome	5	153	0.958053	ko03040	Genetic Information Processing	Transcription	NNU_04975-RA;NNU_04982-RA;NNU_09378-RA;NNU_13616-RA;NNU_20123-RA	K12862+K12867+K12819+K11091+K12833
Glyoxylate and dicarboxylate metabolism	2	87	0.971029	ko00630	Metabolism	Carbohydrate metabolism	NNU_14459-RA;NNU_26595-RA	K01433+K15919
Pyrimidine metabolism	1	58	0.973091	ko00240	Metabolism	Nucleotide metabolism	NNU_19730-RA	K01513
Purine metabolism	2	89	0.97395	ko00230	Metabolism	Nucleotide metabolism	NNU_19730-RA;NNU_24005-RA	K01513+K06928
Biosynthesis of amino acids	9	256	0.975456	ko01230	Metabolism	Global and overview maps	NNU_01172-RA;NNU_05304-RA;NNU_06923-RA;NNU_09676-RA;NNU_11710-RA;NNU_12619-RA;NNU_13097-RA;NNU_20298-RA;NNU_22220-RA	K01953+K18649+K00549+K00826+K00814+K01807
Fatty acid metabolism	1	60	0.97626	ko01212	Metabolism	Global and overview maps	NNU_06360-RA	K01074
Proteasome	1	68	0.985625	ko03050	Genetic Information Processing	Folding, sorting and degradation	NNU_22580-RA	K03063
Pyruvate metabolism	2	105	0.989021	ko00620	Metabolism	Carbohydrate metabolism	NNU_15295-RA;NNU_23230-RA	K01006+K00051
Biosynthesis of secondary metabolites	42	939	0.989478	ko01110	Metabolism	Global and overview maps	NNU_00580-RA;NNU_01172-RA;NNU_02973-RA;NNU_03121-RA;NNU_03673-RA;NNU_04498-RA;NNU_04516-RA;NNU_05304-RA;NNU_05785-RA;NNU_06923-RA;NNU_07078-RA;NNU_08140-RA;NNU_08478-RA;NNU_08543-RA;NNU_09676-RA;NNU_09736-RA;NNU_10837-RA;NNU_11294-RA;NNU_12619-RA;NNU_13097-RA;NNU_14240-RA;NNU_14241-RA;NNU_14328-RA;NNU_14757-RA;NNU_16255-RA;NNU_16993-RA;NNU_19106-RA;NNU_19182-RA;NNU_20229-RA;NNU_20298-RA;NNU_20323…	K13081+K01953+K10775+K03403+K00002+K05280+K01188+K18649+K01115+K00549+K11778+K00276+K01568+K05894+K00826+K13066+K04035+K00166+K18857+K09753+K06892+K00121+K18693+K00703+K00430+K00700+K00225+K01807+K00588+K00895+K05278+K15919
Peroxisome	1	76	0.991302	ko04146	Cellular Processes	Transport and catabolism	NNU_03961-RA	K00477
Protein processing in endoplasmic reticulum	3	168	0.998134	ko04141	Genetic Information Processing	Folding, sorting and degradation	NNU_02050-RA;NNU_02619-RA;NNU_14429-RA	K09518+K03094+K09503
RNA transport	3	174	0.998641	ko03013	Genetic Information Processing	Translation	NNU_02619-RA;NNU_04975-RA;NNU_13376-RA	K13126+K14299
Carbon metabolism	7	292	0.999109	ko01200	Metabolism	Global and overview maps	NNU_11710-RA;NNU_15295-RA;NNU_16255-RA;NNU_22220-RA;NNU_23230-RA;NNU_24228-RA;NNU_26595-RA	K00814+K01006+K00121+K01807+K00051+K00855+K15919

## Sheet:  KOG annotation
KOG anntation in cluster 3 and 5
KOG anntation in cluster 3
Code	Functional-Categories	Family	Protein-Number	Proteins
A	RNA processing and modification	INFORMATION STORAGE AND PROCESSING	20	NNU_01453-RA;NNU_10469-RA;NNU_24964-RA;NNU_09558-RA;NNU_23738-RA;NNU_18993-RA;NNU_23068-RA;NNU_25742-RA;NNU_06975-RA;NNU_17010-RA;NNU_21038-RA;NNU_15164-RA;NNU_14056-RA;NNU_21121-RA;NNU_18621-RA;NNU_12366-RA;NNU_03379-RA;NNU_15542-RA;NNU_00338-RA;NNU_15836-RA
B	Chromatin structure and dynamics	INFORMATION STORAGE AND PROCESSING	3	NNU_21579-RA;NNU_10444-RA;NNU_20934-RA
C	Energy production and conversion	METABOLISM	61	NNU_08748-RA;NNU_22614-RA;NNU_06467-RA;NNU_12129-RA;NNU_17372-RA;NNU_04018-RA;NNU_01978-RA;NNU_03736-RA;NNU_19648-RA;NNU_20961-RA;NNU_25258-RA;NNU_09312-RA;NNU_00360-RA;NNU_01950-RA;NNU_14188-RA;NNU_24960-RA;NNU_06323-RA;NNU_02402-RA;NNU_08397-RA;NNU_19835-RA;NNU_06665-RA;NNU_25339-RA;NNU_12611-RA;NNU_11668-RA;NNU_02351-RA;NNU_09263-RA;NNU_10208-RA;NNU_08481-RA;NNU_21679-RA;NNU_22273-RA;NNU_22249…
D	Cell cycle control, cell division, chromosome partitioning	CELLULAR PROCESSES AND SIGNALING	13	NNU_01453-RA;NNU_20410-RA;NNU_15938-RA;NNU_22593-RA;NNU_21579-RA;NNU_11418-RA;NNU_10444-RA;NNU_16553-RA;NNU_17109-RA;NNU_12558-RA;NNU_10780-RA;NNU_15542-RA;NNU_20934-RA
E	Amino acid transport and metabolism	METABOLISM	28	NNU_13224-RA;NNU_20345-RA;NNU_06711-RA;NNU_02699-RA;NNU_04330-RA;NNU_10646-RA;NNU_06006-RA;NNU_02337-RA;NNU_05017-RA;NNU_03831-RA;NNU_09935-RA;NNU_22397-RA;NNU_08716-RA;NNU_17454-RA;NNU_02380-RA;NNU_11199-RA;NNU_09488-RA;NNU_14524-RA;NNU_00240-RA;NNU_03379-RA;NNU_12102-RA;NNU_14608-RA;NNU_24044-RA;NNU_19769-RA;NNU_00398-RA;NNU_15099-RA;NNU_00324-RA;NNU_15836-RA
F	Nucleotide transport and metabolism	METABOLISM	8	NNU_18183-RA;NNU_12002-RA;NNU_20892-RA;NNU_00065-RA;NNU_24193-RA;NNU_04207-RA;NNU_11680-RA;NNU_00398-RA
G	Carbohydrate transport and metabolism	METABOLISM	49	NNU_23596-RA;NNU_03589-RA;NNU_26033-RA;NNU_14151-RA;NNU_23975-RA;NNU_25287-RA;NNU_20337-RA;NNU_19997-RA;NNU_14188-RA;NNU_24960-RA;NNU_24887-RA;NNU_15472-RA;NNU_26054-RA;NNU_24544-RA;NNU_12549-RA;NNU_12974-RA;NNU_12662-RA;NNU_13903-RA;NNU_13835-RA;NNU_14878-RA;NNU_20141-RA;NNU_22622-RA;NNU_18616-RA;NNU_11617-RA;NNU_21189-RA;NNU_18912-RA;NNU_15609-RA;NNU_18069-RA;NNU_05272-RA;NNU_17381-RA;NNU_07200…
H	Coenzyme transport and metabolism	METABOLISM	8	NNU_17270-RA;NNU_02324-RA;NNU_22563-RA;NNU_26345-RA;NNU_04022-RA;NNU_22562-RA;NNU_00240-RA;NNU_23921-RA
I	Lipid transport and metabolism	METABOLISM	27	NNU_10633-RA;NNU_13528-RA;NNU_00887-RA;NNU_18491-RA;NNU_10758-RA;NNU_19801-RA;NNU_05611-RA;NNU_05087-RA;NNU_00889-RA;NNU_19806-RA;NNU_02324-RA;NNU_13492-RA;NNU_07566-RA;NNU_08660-RA;NNU_05756-RA;NNU_23209-RA;NNU_16252-RA;NNU_13979-RA;NNU_16265-RA;NNU_00075-RA;NNU_21902-RA;NNU_09596-RA;NNU_01520-RA;NNU_05609-RA;NNU_01146-RA;NNU_13983-RA;NNU_03250-RA
J	Translation, ribosomal structure and biogenesis	INFORMATION STORAGE AND PROCESSING	19	NNU_14841-RA;NNU_03384-RA;NNU_00040-RA;NNU_15091-RA;NNU_12665-RA;NNU_12666-RA;NNU_11492-RA;NNU_24361-RA;NNU_26358-RA;NNU_18993-RA;NNU_22164-RA;NNU_21855-RA;NNU_20042-RA;NNU_15825-RA;NNU_04415-RA;NNU_19359-RA;NNU_02187-RA;NNU_03379-RA;NNU_15836-RA
K	Transcription	INFORMATION STORAGE AND PROCESSING	10	NNU_23849-RA;NNU_06842-RA;NNU_05215-RA;NNU_09002-RA;NNU_12914-RA;NNU_25699-RA;NNU_25249-RA;NNU_25396-RA;NNU_17109-RA;NNU_18496-RA
L	Replication, recombination and repair	INFORMATION STORAGE AND PROCESSING	6	NNU_09002-RA;NNU_23068-RA;NNU_15164-RA;NNU_12366-RA;NNU_00691-RA;NNU_13589-RA
M	Cell wall/membrane/envelope biogenesis	CELLULAR PROCESSES AND SIGNALING	11	NNU_02930-RA;NNU_23764-RA;NNU_03246-RA;NNU_19783-RA;NNU_26480-RA;NNU_22046-RA;NNU_19719-RA;NNU_07894-RA;NNU_22047-RA;NNU_03244-RA;NNU_11671-RA
O	Posttranslational modification, protein turnover, chaperones	CELLULAR PROCESSES AND SIGNALING	76	NNU_23849-RA;NNU_19856-RA;NNU_21354-RA;NNU_15654-RA;NNU_18395-RA;NNU_05215-RA;NNU_17069-RA;NNU_08995-RA;NNU_04090-RA;NNU_22721-RA;NNU_22013-RA;NNU_11990-RA;NNU_13209-RA;NNU_05700-RA;NNU_01763-RA;NNU_16704-RA;NNU_12914-RA;NNU_23874-RA;NNU_25108-RA;NNU_11732-RA;NNU_03901-RA;NNU_04394-RA;NNU_07511-RA;NNU_24941-RA;NNU_24894-RA;NNU_08285-RA;NNU_25890-RA;NNU_11367-RA;NNU_01322-RA;NNU_12690-RA;NNU_19783…
P	Inorganic ion transport and metabolism	METABOLISM	17	NNU_02371-RA;NNU_24182-RA;NNU_08744-RA;NNU_08958-RA;NNU_23600-RA;NNU_26025-RA;NNU_01318-RA;NNU_25401-RA;NNU_18085-RA;NNU_23819-RA;NNU_21947-RA;NNU_14345-RA;NNU_26607-RA;NNU_21037-RA;NNU_23922-RA;NNU_01871-RA;NNU_06899-RA
Q	Secondary metabolites biosynthesis, transport and catabolism	METABOLISM	29	NNU_03466-RA;NNU_13528-RA;NNU_21046-RA;NNU_06893-RA;NNU_05540-RA;NNU_01046-RA;NNU_05530-RA;NNU_25059-RA;NNU_06098-RA;NNU_10239-RA;NNU_18519-RA;NNU_14190-RA;NNU_14878-RA;NNU_20197-RA;NNU_13492-RA;NNU_23877-RA;NNU_13116-RA;NNU_20141-RA;NNU_08660-RA;NNU_05504-RA;NNU_00075-RA;NNU_18212-RA;NNU_24547-RA;NNU_08809-RA;NNU_25445-RA;NNU_04074-RA;NNU_01146-RA;NNU_24753-RA;NNU_01871-RA
R	General function prediction only	POORLY CHARACTERIZED	93	NNU_23849-RA;NNU_25565-RA;NNU_06842-RA;NNU_03466-RA;NNU_01150-RA;NNU_25322-RA;NNU_23829-RA;NNU_13528-RA;NNU_17372-RA;NNU_17907-RA;NNU_04018-RA;NNU_10642-RA;NNU_02548-RA;NNU_05540-RA;NNU_20345-RA;NNU_00887-RA;NNU_19738-RA;NNU_18711-RA;NNU_15221-RA;NNU_09558-RA;NNU_06998-RA;NNU_23675-RA;NNU_19348-RA;NNU_26378-RA;NNU_15763-RA;NNU_12094-RA;NNU_08285-RA;NNU_25786-RA;NNU_01344-RA;NNU_14667-RA;NNU_02690…
S	Function unknown	POORLY CHARACTERIZED	15	NNU_01902-RA;NNU_14678-RA;NNU_09883-RA;NNU_26086-RA;NNU_18513-RA;NNU_18516-RA;NNU_00552-RA;NNU_02676-RA;NNU_10636-RA;NNU_21703-RA;NNU_06322-RA;NNU_04566-RA;NNU_04571-RA;NNU_02654-RA;NNU_16130-RA
T	Signal transduction mechanisms	CELLULAR PROCESSES AND SIGNALING	20	NNU_17652-RA;NNU_06850-RA;NNU_25322-RA;NNU_05611-RA;NNU_08971-RA;NNU_01344-RA;NNU_11367-RA;NNU_19783-RA;NNU_15022-RA;NNU_08716-RA;NNU_13979-RA;NNU_02852-RA;NNU_18458-RA;NNU_02187-RA;NNU_04235-RA;NNU_05609-RA;NNU_19782-RA;NNU_24378-RA;NNU_23888-RA;NNU_23741-RA
U	Intracellular trafficking, secretion, and vesicular transport	CELLULAR PROCESSES AND SIGNALING	27	NNU_09827-RA;NNU_06639-RA;NNU_24693-RA;NNU_20006-RA;NNU_17221-RA;NNU_17013-RA;NNU_26612-RA;NNU_05607-RA;NNU_26613-RA;NNU_11756-RA;NNU_10842-RA;NNU_18424-RA;NNU_25401-RA;NNU_23607-RA;NNU_23280-RA;NNU_23861-RA;NNU_05406-RA;NNU_16941-RA;NNU_08809-RA;NNU_04619-RA;NNU_07002-RA;NNU_24914-RA;NNU_17244-RA;NNU_19092-RA;NNU_14748-RA;NNU_15243-RA;NNU_08231-RA
V	Defense mechanisms	CELLULAR PROCESSES AND SIGNALING	6	NNU_20381-RA;NNU_18912-RA;NNU_25178-RA;NNU_23818-RA;NNU_04013-RA;NNU_08505-RA
Y	Nuclear structure	CELLULAR PROCESSES AND SIGNALING	1	NNU_10842-RA
Z	Cytoskeleton	CELLULAR PROCESSES AND SIGNALING	9	NNU_20410-RA;NNU_15938-RA;NNU_11892-RA;NNU_23280-RA;NNU_26015-RA;NNU_07177-RA;NNU_24698-RA;NNU_11405-RA;NNU_23808-RA
KOG anntation in cluster 5
Code	Functional-Categories	Family	Protein-Number	Proteins
A	RNA processing and modification	INFORMATION STORAGE AND PROCESSING	13	NNU_11631-RA;NNU_24497-RA;NNU_09378-RA;NNU_14084-RA;NNU_01411-RA;NNU_05989-RA;NNU_07300-RA;NNU_26032-RA;NNU_20984-RA;NNU_10281-RA;NNU_15813-RA;NNU_02901-RA;NNU_00066-RA
B	Chromatin structure and dynamics	INFORMATION STORAGE AND PROCESSING	9	NNU_02283-RA;NNU_07918-RA;NNU_09493-RA;NNU_22821-RA;NNU_09737-RA;NNU_15601-RA;NNU_07861-RA;NNU_12233-RA;NNU_16338-RA
C	Energy production and conversion	METABOLISM	7	NNU_11294-RA;NNU_24681-RA;NNU_08543-RA;NNU_08419-RA;NNU_09934-RA;NNU_23230-RA;NNU_26595-RA
D	Cell cycle control, cell division, chromosome partitioning	CELLULAR PROCESSES AND SIGNALING	8	NNU_12130-RA;NNU_14846-RA;NNU_16562-RA;NNU_21522-RA;NNU_01411-RA;NNU_02770-RA;NNU_17279-RA;NNU_05630-RA
E	Amino acid transport and metabolism	METABOLISM	17	NNU_04417-RA;NNU_04219-RA;NNU_12186-RA;NNU_09676-RA;NNU_01608-RA;NNU_06060-RA;NNU_12619-RA;NNU_13097-RA;NNU_20824-RA;NNU_15313-RA;NNU_23882-RA;NNU_11710-RA;NNU_08478-RA;NNU_06849-RA;NNU_10778-RA;NNU_21370-RA;NNU_01172-RA
G	Carbohydrate transport and metabolism	METABOLISM	19	NNU_24101-RA;NNU_07379-RA;NNU_12186-RA;NNU_07672-RA;NNU_08402-RA;NNU_05304-RA;NNU_24681-RA;NNU_14459-RA;NNU_11949-RA;NNU_04516-RA;NNU_21981-RA;NNU_04483-RA;NNU_08419-RA;NNU_18642-RA;NNU_18248-RA;NNU_20323-RA;NNU_19815-RA;NNU_18447-RA;NNU_12245-RA
H	Coenzyme transport and metabolism	METABOLISM	5	NNU_09378-RA;NNU_12344-RA;NNU_08478-RA;NNU_04511-RA;NNU_03255-RA
I	Lipid transport and metabolism	METABOLISM	14	NNU_11484-RA;NNU_26569-RA;NNU_20781-RA;NNU_01608-RA;NNU_03356-RA;NNU_13376-RA;NNU_01323-RA;NNU_26567-RA;NNU_06360-RA;NNU_03961-RA;NNU_19106-RA;NNU_22143-RA;NNU_03538-RA;NNU_05785-RA
J	Translation, ribosomal structure and biogenesis	INFORMATION STORAGE AND PROCESSING	12	NNU_16020-RA;NNU_16480-RA;NNU_17268-RA;NNU_05989-RA;NNU_06820-RA;NNU_22725-RA;NNU_11151-RA;NNU_25181-RA;NNU_16969-RA;NNU_10281-RA;NNU_22703-RA;NNU_21370-RA
K	Transcription	INFORMATION STORAGE AND PROCESSING	18	NNU_14282-RA;NNU_13964-RA;NNU_23024-RA;NNU_11480-RA;NNU_23634-RA;NNU_09671-RA;NNU_07075-RA;NNU_17279-RA;NNU_04467-RA;NNU_01271-RA;NNU_03653-RA;NNU_18902-RA;NNU_12233-RA;NNU_06440-RA;NNU_18728-RA;NNU_16338-RA;NNU_24836-RA;NNU_20678-RA
L	Replication, recombination and repair	INFORMATION STORAGE AND PROCESSING	4	NNU_22506-RA;NNU_02446-RA;NNU_02770-RA;NNU_17279-RA
M	Cell wall/membrane/envelope biogenesis	CELLULAR PROCESSES AND SIGNALING	1	NNU_11364-RA
O	Posttranslational modification, protein turnover, chaperones	CELLULAR PROCESSES AND SIGNALING	27	NNU_25230-RA;NNU_19779-RA;NNU_25119-RA;NNU_16255-RA;NNU_14429-RA;NNU_06350-RA;NNU_07489-RA;NNU_23398-RA;NNU_23815-RA;NNU_24540-RA;NNU_09533-RA;NNU_12419-RA;NNU_02050-RA;NNU_16372-RA;NNU_26264-RA;NNU_06360-RA;NNU_04184-RA;NNU_17643-RA;NNU_07160-RA;NNU_20315-RA;NNU_06186-RA;NNU_17079-RA;NNU_26174-RA;NNU_16371-RA;NNU_21864-RA;NNU_10778-RA;NNU_00021-RA
P	Inorganic ion transport and metabolism	METABOLISM	6	NNU_02813-RA;NNU_03829-RA;NNU_12419-RA;NNU_13047-RA;NNU_20813-RA;NNU_11786-RA
Q	Secondary metabolites biosynthesis, transport and catabolism	METABOLISM	12	NNU_14240-RA;NNU_14757-RA;NNU_04498-RA;NNU_16924-RA;NNU_20422-RA;NNU_26506-RA;NNU_20851-RA;NNU_21372-RA;NNU_10276-RA;NNU_14241-RA;NNU_18249-RA;NNU_23605-RA
R	General function prediction only	POORLY CHARACTERIZED	65	NNU_19190-RA;NNU_25828-RA;NNU_06923-RA;NNU_14757-RA;NNU_03361-RA;NNU_13761-RA;NNU_08087-RA;NNU_23898-RA;NNU_04975-RA;NNU_00788-RA;NNU_00637-RA;NNU_03673-RA;NNU_10463-RA;NNU_25330-RA;NNU_07078-RA;NNU_07489-RA;NNU_00478-RA;NNU_16562-RA;NNU_01411-RA;NNU_19937-RA;NNU_09894-RA;NNU_20948-RA;NNU_23168-RA;NNU_06853-RA;NNU_09736-RA;NNU_08823-RA;NNU_26506-RA;NNU_16409-RA;NNU_09533-RA;NNU_04954-RA;NNU_20843…
S	Function unknown	POORLY CHARACTERIZED	15	NNU_20409-RA;NNU_06923-RA;NNU_06403-RA;NNU_09457-RA;NNU_13813-RA;NNU_23398-RA;NNU_09846-RA;NNU_01411-RA;NNU_02392-RA;NNU_18087-RA;NNU_06362-RA;NNU_13409-RA;NNU_06298-RA;NNU_02047-RA;NNU_01747-RA
T	Signal transduction mechanisms	CELLULAR PROCESSES AND SIGNALING	60	NNU_22775-RA;NNU_11003-RA;NNU_25828-RA;NNU_06923-RA;NNU_03720-RA;NNU_09174-RA;NNU_11894-RA;NNU_10581-RA;NNU_12438-RA;NNU_25536-RA;NNU_24872-RA;NNU_04999-RA;NNU_10801-RA;NNU_25330-RA;NNU_07489-RA;NNU_22506-RA;NNU_11314-RA;NNU_23763-RA;NNU_23815-RA;NNU_18846-RA;NNU_02156-RA;NNU_00171-RA;NNU_25009-RA;NNU_13407-RA;NNU_05308-RA;NNU_11641-RA;NNU_12535-RA;NNU_26184-RA;NNU_21987-RA;NNU_13397-RA;NNU_02367…
U	Intracellular trafficking, secretion, and vesicular transport	CELLULAR PROCESSES AND SIGNALING	15	NNU_19190-RA;NNU_06923-RA;NNU_12998-RA;NNU_13761-RA;NNU_20541-RA;NNU_19937-RA;NNU_11495-RA;NNU_01888-RA;NNU_04177-RA;NNU_23386-RA;NNU_16006-RA;NNU_22462-RA;NNU_18551-RA;NNU_23757-RA;NNU_04530-RA
V	Defense mechanisms	CELLULAR PROCESSES AND SIGNALING	4	NNU_01608-RA;NNU_24517-RA;NNU_21400-RA;NNU_14328-RA
W	Extracellular structures	CELLULAR PROCESSES AND SIGNALING	1	NNU_11141-RA
Z	Cytoskeleton	CELLULAR PROCESSES AND SIGNALING	7	NNU_14846-RA;NNU_25009-RA;NNU_23602-RA;NNU_18551-RA;NNU_23730-RA;NNU_24228-RA;NNU_02575-RA
