# Supplementary material for: DIA-Based Quantitative Proteomics Reveals the Protein Regulatory Networks of Floral Thermogenesis in Nelumbo nucifera
Source: Int J Mol Sci. 2021 Jul 31;22(15):8251. doi: 10.3390/ijms22158251 (PMC8347412; doi:10.3390/ijms22158251)
Supplement: Supplementary file 1 [file ijms-22-08251-s001.zip › ijms-1311797-supplementary/Supplementary data/Table S7.xlsx]

## Sheet: Sheet1
Table S7. Ten modules identified by WGCNA analysis
red (78 proteins)	green (106 proteins)	pink (44 proteins)	turquoise (700 proteins)	brown (326 proteins)	yellow (235 proteins)	magenta (36 proteins)	blue (399 proteins)	black (56 proteins)	grey (20 proteins)
NNU_14680-RA	NNU_19855-RA	NNU_21938-RA	NNU_26004-RA	NNU_26289-RA	NNU_16461-RA	NNU_01515-RA	NNU_14334-RA	NNU_20892-RA	NNU_05949-RA
NNU_09325-RA	NNU_26307-RA	NNU_03725-RA	NNU_01779-RA	NNU_11971-RA	NNU_22692-RA	NNU_10513-RA	NNU_01698-RA	NNU_22681-RA	NNU_05612-RA
NNU_20835-RA	NNU_18282-RA	NNU_20565-RA	NNU_14003-RA	NNU_11154-RA	NNU_23117-RA	NNU_25295-RA	NNU_17439-RA	NNU_18910-RA	NNU_19585-RA
NNU_08603-RA	NNU_18570-RA	NNU_16806-RA	NNU_16635-RA	NNU_12977-RA	NNU_24228-RA	NNU_00323-RA	NNU_10976-RA	NNU_00338-RA	NNU_21814-RA
NNU_05509-RA	NNU_13276-RA	NNU_14748-RA	NNU_14092-RA	NNU_23175-RA	NNU_05699-RA	NNU_03374-RA	NNU_04581-RA	NNU_02690-RA	NNU_25735-RA
NNU_05331-RA	NNU_22765-RA	NNU_04090-RA	NNU_03963-RA	NNU_17538-RA	NNU_15295-RA	NNU_25452-RA	NNU_24408-RA	NNU_20055-RA	NNU_17150-RA
NNU_15914-RA	NNU_06050-RA	NNU_23992-RA	NNU_05400-RA	NNU_09851-RA	NNU_21431-RA	NNU_26080-RA	NNU_18085-RA	NNU_23168-RA	NNU_22796-RA
NNU_21914-RA	NNU_20694-RA	NNU_11405-RA	NNU_03079-RA	NNU_23119-RA	NNU_08555-RA	NNU_08921-RA	NNU_13877-RA	NNU_03165-RA	NNU_08627-RA
NNU_20227-RA	NNU_17482-RA	NNU_08600-RA	NNU_06068-RA	NNU_14114-RA	NNU_17700-RA	NNU_25756-RA	NNU_01298-RA	NNU_22371-RA	NNU_09533-RA
NNU_15862-RA	NNU_12002-RA	NNU_01871-RA	NNU_00725-RA	NNU_21404-RA	NNU_09934-RA	NNU_18254-RA	NNU_09718-RA	NNU_26054-RA	NNU_24971-RA
NNU_03404-RA	NNU_05504-RA	NNU_21046-RA	NNU_00584-RA	NNU_22518-RA	NNU_07713-RA	NNU_07729-RA	NNU_12990-RA	NNU_11095-RA	NNU_07221-RA
NNU_04860-RA	NNU_24044-RA	NNU_08911-RA	NNU_18966-RA	NNU_01634-RA	NNU_15687-RA	NNU_17168-RA	NNU_19904-RA	NNU_10416-RA	NNU_20295-RA
NNU_21915-RA	NNU_19997-RA	NNU_13583-RA	NNU_14496-RA	NNU_07236-RA	NNU_03808-RA	NNU_25241-RA	NNU_05540-RA	NNU_00019-RA	NNU_05221-RA
NNU_10205-RA	NNU_07177-RA	NNU_01089-RA	NNU_06069-RA	NNU_13683-RA	NNU_01997-RA	NNU_26621-RA	NNU_22302-RA	NNU_21731-RA	NNU_08363-RA
NNU_16657-RA	NNU_08135-RA	NNU_06051-RA	NNU_18790-RA	NNU_16135-RA	NNU_07300-RA	NNU_05246-RA	NNU_24313-RA	NNU_05681-RA	NNU_05443-RA
NNU_22437-RA	NNU_03466-RA	NNU_22256-RA	NNU_14620-RA	NNU_21039-RA	NNU_07489-RA	NNU_06582-RA	NNU_23738-RA	NNU_10345-RA	NNU_19201-RA
NNU_05467-RA	NNU_10481-RA	NNU_08884-RA	NNU_23026-RA	NNU_01531-RA	NNU_03760-RA	NNU_00029-RA	NNU_13428-RA	NNU_18395-RA	NNU_10685-RA
NNU_19543-RA	NNU_21121-RA	NNU_03233-RA	NNU_14833-RA	NNU_25155-RA	NNU_17295-RA	NNU_01873-RA	NNU_23222-RA	NNU_19622-RA	NNU_10338-RA
NNU_14002-RA	NNU_04697-RA	NNU_11254-RA	NNU_13765-RA	NNU_11647-RA	NNU_03361-RA	NNU_15122-RA	NNU_01456-RA	NNU_26066-RA	NNU_23541-RA
NNU_18981-RA	NNU_08518-RA	NNU_03780-RA	NNU_10447-RA	NNU_01895-RA	NNU_09075-RA	NNU_11526-RA	NNU_25542-RA	NNU_14149-RA	NNU_10543-RA
NNU_21424-RA	NNU_12536-RA	NNU_06778-RA	NNU_08457-RA	NNU_07817-RA	NNU_12682-RA	NNU_17603-RA	NNU_21744-RA	NNU_14108-RA
NNU_22212-RA	NNU_07360-RA	NNU_01544-RA	NNU_14470-RA	NNU_23748-RA	NNU_08954-RA	NNU_11108-RA	NNU_17833-RA	NNU_07971-RA
NNU_07200-RA	NNU_10489-RA	NNU_02471-RA	NNU_09092-RA	NNU_23491-RA	NNU_01180-RA	NNU_01576-RA	NNU_21579-RA	NNU_24153-RA
NNU_22523-RA	NNU_23280-RA	NNU_14544-RA	NNU_17383-RA	NNU_00150-RA	NNU_26184-RA	NNU_26270-RA	NNU_00065-RA	NNU_23334-RA
NNU_06155-RA	NNU_13456-RA	NNU_15082-RA	NNU_18321-RA	NNU_14780-RA	NNU_13175-RA	NNU_23571-RA	NNU_01453-RA	NNU_20058-RA
NNU_14076-RA	NNU_22614-RA	NNU_07000-RA	NNU_14230-RA	NNU_06184-RA	NNU_24850-RA	NNU_08114-RA	NNU_13116-RA	NNU_06712-RA
NNU_07381-RA	NNU_07331-RA	NNU_19782-RA	NNU_02074-RA	NNU_21621-RA	NNU_22509-RA	NNU_13227-RA	NNU_24378-RA	NNU_26599-RA
NNU_05451-RA	NNU_06182-RA	NNU_22593-RA	NNU_13429-RA	NNU_24970-RA	NNU_21318-RA	NNU_06370-RA	NNU_01035-RA	NNU_10941-RA
NNU_06209-RA	NNU_09263-RA	NNU_14744-RA	NNU_15904-RA	NNU_18197-RA	NNU_11364-RA	NNU_19299-RA	NNU_26025-RA	NNU_04050-RA
NNU_05764-RA	NNU_13528-RA	NNU_02017-RA	NNU_12063-RA	NNU_23587-RA	NNU_03890-RA	NNU_17152-RA	NNU_00040-RA	NNU_09105-RA
NNU_23835-RA	NNU_13818-RA	NNU_18920-RA	NNU_17996-RA	NNU_16749-RA	NNU_03777-RA	NNU_00913-RA	NNU_03960-RA	NNU_14757-RA
NNU_25699-RA	NNU_25287-RA	NNU_03766-RA	NNU_21552-RA	NNU_09399-RA	NNU_04954-RA	NNU_17702-RA	NNU_11671-RA	NNU_12929-RA
NNU_10432-RA	NNU_05570-RA	NNU_18818-RA	NNU_11618-RA	NNU_16338-RA	NNU_06106-RA	NNU_04384-RA	NNU_17244-RA	NNU_26321-RA
NNU_14345-RA	NNU_06467-RA	NNU_20197-RA	NNU_24539-RA	NNU_11161-RA	NNU_03568-RA	NNU_06830-RA	NNU_14841-RA	NNU_23018-RA
NNU_02874-RA	NNU_10811-RA	NNU_18928-RA	NNU_20312-RA	NNU_17014-RA	NNU_08087-RA	NNU_03761-RA	NNU_18464-RA	NNU_08595-RA
NNU_23732-RA	NNU_18147-RA	NNU_24619-RA	NNU_02517-RA	NNU_08689-RA	NNU_26041-RA	NNU_00720-RA	NNU_26205-RA	NNU_05963-RA
NNU_23506-RA	NNU_08716-RA	NNU_05452-RA	NNU_17393-RA	NNU_17660-RA	NNU_02667-RA		NNU_03652-RA	NNU_18252-RA
NNU_13820-RA	NNU_01902-RA	NNU_18964-RA	NNU_22277-RA	NNU_01203-RA	NNU_08419-RA		NNU_26512-RA	NNU_09624-RA
NNU_12768-RA	NNU_10633-RA	NNU_23605-RA	NNU_08885-RA	NNU_04501-RA	NNU_14429-RA		NNU_19806-RA	NNU_22501-RA
NNU_19318-RA	NNU_19648-RA	NNU_15210-RA	NNU_23287-RA	NNU_20734-RA	NNU_12020-RA		NNU_25629-RA	NNU_07926-RA
NNU_10298-RA	NNU_02633-RA	NNU_06842-RA	NNU_06007-RA	NNU_13313-RA	NNU_21599-RA		NNU_25890-RA	NNU_23740-RA
NNU_14001-RA	NNU_04233-RA	NNU_14498-RA	NNU_13681-RA	NNU_06014-RA	NNU_04530-RA		NNU_15764-RA	NNU_09537-RA
NNU_25219-RA	NNU_22273-RA	NNU_20866-RA	NNU_03980-RA	NNU_07570-RA	NNU_15262-RA		NNU_12260-RA	NNU_26271-RA
NNU_19433-RA	NNU_18604-RA	NNU_03556-RA	NNU_25605-RA	NNU_26267-RA	NNU_01434-RA		NNU_08995-RA	NNU_06276-RA
NNU_00683-RA	NNU_19128-RA		NNU_08601-RA	NNU_22690-RA	NNU_01559-RA		NNU_23963-RA	NNU_20229-RA
NNU_02611-RA	NNU_00197-RA		NNU_22639-RA	NNU_13443-RA	NNU_22819-RA		NNU_11683-RA	NNU_24455-RA
NNU_12861-RA	NNU_24432-RA		NNU_23402-RA	NNU_26595-RA	NNU_08543-RA		NNU_20268-RA	NNU_06410-RA
NNU_06920-RA	NNU_08809-RA		NNU_18842-RA	NNU_18960-RA	NNU_10837-RA		NNU_23354-RA	NNU_17836-RA
NNU_02890-RA	NNU_18370-RA		NNU_07367-RA	NNU_04508-RA	NNU_21035-RA		NNU_17931-RA	NNU_09368-RA
NNU_20629-RA	NNU_01046-RA		NNU_11985-RA	NNU_18442-RA	NNU_09601-RA		NNU_22156-RA	NNU_03227-RA
NNU_07282-RA	NNU_25786-RA		NNU_17831-RA	NNU_01755-RA	NNU_24935-RA		NNU_23596-RA	NNU_12761-RA
NNU_01355-RA	NNU_22562-RA		NNU_21234-RA	NNU_11840-RA	NNU_02913-RA		NNU_17435-RA	NNU_20978-RA
NNU_12544-RA	NNU_09312-RA		NNU_24244-RA	NNU_08381-RA	NNU_09100-RA		NNU_06899-RA	NNU_03458-RA
NNU_22701-RA	NNU_13454-RA		NNU_18161-RA	NNU_12203-RA	NNU_07078-RA		NNU_18458-RA	NNU_21123-RA
NNU_21570-RA	NNU_02654-RA		NNU_24409-RA	NNU_16039-RA	NNU_06186-RA		NNU_15243-RA	NNU_23444-RA
NNU_25238-RA	NNU_11680-RA		NNU_15338-RA	NNU_21356-RA	NNU_09448-RA		NNU_06975-RA	NNU_00407-RA
NNU_03910-RA	NNU_24332-RA		NNU_12073-RA	NNU_17279-RA	NNU_15813-RA		NNU_01763-RA
NNU_10931-RA	NNU_13529-RA		NNU_14433-RA	NNU_08661-RA	NNU_19750-RA		NNU_00489-RA
NNU_06208-RA	NNU_25059-RA		NNU_04035-RA	NNU_13905-RA	NNU_23633-RA		NNU_02324-RA
NNU_20511-RA	NNU_26024-RA		NNU_01293-RA	NNU_21237-RA	NNU_13906-RA		NNU_12234-RA
NNU_26089-RA	NNU_05990-RA		NNU_19358-RA	NNU_10055-RA	NNU_21522-RA		NNU_12232-RA
NNU_22096-RA	NNU_23843-RA		NNU_22051-RA	NNU_16966-RA	NNU_06403-RA		NNU_16553-RA
NNU_15291-RA	NNU_19664-RA		NNU_13526-RA	NNU_15094-RA	NNU_06225-RA		NNU_01730-RA
NNU_24854-RA	NNU_04566-RA		NNU_18121-RA	NNU_19182-RA	NNU_10200-RA		NNU_01146-RA
NNU_10758-RA	NNU_19015-RA		NNU_11211-RA	NNU_21977-RA	NNU_20460-RA		NNU_00698-RA
NNU_02909-RA	NNU_01950-RA		NNU_20810-RA	NNU_10575-RA	NNU_14019-RA		NNU_22377-RA
NNU_08714-RA	NNU_04680-RA		NNU_03144-RA	NNU_22465-RA	NNU_14328-RA		NNU_12558-RA
NNU_23516-RA	NNU_23816-RA		NNU_16363-RA	NNU_15832-RA	NNU_03991-RA		NNU_12029-RA
NNU_23434-RA	NNU_19960-RA		NNU_12830-RA	NNU_11433-RA	NNU_25119-RA		NNU_20376-RA
NNU_24195-RA	NNU_24547-RA		NNU_18953-RA	NNU_25038-RA	NNU_14416-RA		NNU_11418-RA
NNU_17601-RA	NNU_04571-RA		NNU_25420-RA	NNU_15523-RA	NNU_13397-RA		NNU_22705-RA
NNU_12210-RA	NNU_05756-RA		NNU_25912-RA	NNU_19223-RA	NNU_03378-RA		NNU_19270-RA
NNU_21708-RA	NNU_17372-RA		NNU_07908-RA	NNU_08917-RA	NNU_18045-RA		NNU_22858-RA
NNU_00680-RA	NNU_13835-RA		NNU_15617-RA	NNU_21242-RA	NNU_06350-RA		NNU_15542-RA
NNU_20489-RA	NNU_15022-RA		NNU_07173-RA	NNU_24129-RA	NNU_22703-RA		NNU_20006-RA
NNU_23937-RA	NNU_15983-RA		NNU_17203-RA	NNU_14894-RA	NNU_15285-RA		NNU_14678-RA
NNU_16920-RA	NNU_12094-RA		NNU_19013-RA	NNU_19290-RA	NNU_16532-RA		NNU_12389-RA
NNU_07566-RA	NNU_12436-RA		NNU_04002-RA	NNU_25299-RA	NNU_25536-RA		NNU_12412-RA
	NNU_05241-RA		NNU_05166-RA	NNU_12438-RA	NNU_02135-RA		NNU_00889-RA
	NNU_10354-RA		NNU_24031-RA	NNU_12810-RA	NNU_15801-RA		NNU_04013-RA
	NNU_01743-RA		NNU_04704-RA	NNU_18517-RA	NNU_13409-RA		NNU_24222-RA
	NNU_07242-RA		NNU_21321-RA	NNU_14543-RA	NNU_11484-RA		NNU_08650-RA
	NNU_23178-RA		NNU_13277-RA	NNU_25039-RA	NNU_12233-RA		NNU_18711-RA
	NNU_08397-RA		NNU_04106-RA	NNU_23927-RA	NNU_25451-RA		NNU_12619-RA
	NNU_12327-RA		NNU_01110-RA	NNU_24777-RA	NNU_21129-RA		NNU_25178-RA
	NNU_23826-RA		NNU_08236-RA	NNU_03385-RA	NNU_09281-RA		NNU_26015-RA
	NNU_24887-RA		NNU_01073-RA	NNU_20365-RA	NNU_15515-RA		NNU_18936-RA
	NNU_13492-RA		NNU_17029-RA	NNU_25904-RA	NNU_00104-RA		NNU_16921-RA
	NNU_08616-RA		NNU_13303-RA	NNU_11489-RA	NNU_03479-RA		NNU_17907-RA
	NNU_17308-RA		NNU_07483-RA	NNU_00194-RA	NNU_13621-RA		NNU_26480-RA
	NNU_00398-RA		NNU_02038-RA	NNU_01188-RA	NNU_21554-RA		NNU_05607-RA
	NNU_26176-RA		NNU_12689-RA	NNU_26032-RA	NNU_05086-RA		NNU_14437-RA
	NNU_14188-RA		NNU_14742-RA	NNU_24205-RA	NNU_09906-RA		NNU_11892-RA
	NNU_03734-RA		NNU_25352-RA	NNU_17817-RA	NNU_05716-RA		NNU_18610-RA
	NNU_10642-RA		NNU_03827-RA	NNU_15330-RA	NNU_23521-RA		NNU_25249-RA
	NNU_14667-RA		NNU_12688-RA	NNU_01202-RA	NNU_16008-RA		NNU_19269-RA
	NNU_03034-RA		NNU_23436-RA	NNU_23692-RA	NNU_19857-RA		NNU_18238-RA
	NNU_24659-RA		NNU_10344-RA	NNU_23730-RA	NNU_10225-RA		NNU_13691-RA
	NNU_20934-RA		NNU_21435-RA	NNU_05525-RA	NNU_20843-RA		NNU_01023-RA
	NNU_17870-RA		NNU_17407-RA	NNU_19399-RA	NNU_09457-RA		NNU_25307-RA
	NNU_04529-RA		NNU_01637-RA	NNU_01958-RA	NNU_16151-RA		NNU_11492-RA
	NNU_22164-RA		NNU_16030-RA	NNU_16971-RA	NNU_21534-RA		NNU_15605-RA
	NNU_04105-RA		NNU_05129-RA	NNU_03076-RA	NNU_16645-RA		NNU_05188-RA
	NNU_07070-RA		NNU_26609-RA	NNU_22334-RA	NNU_00788-RA		NNU_16599-RA
	NNU_01520-RA		NNU_00824-RA	NNU_06060-RA	NNU_09150-RA		NNU_06529-RA
	NNU_17318-RA		NNU_21397-RA	NNU_07247-RA	NNU_23041-RA		NNU_23997-RA
			NNU_01631-RA	NNU_00682-RA	NNU_23110-RA		NNU_15429-RA
			NNU_23469-RA	NNU_16006-RA	NNU_18248-RA		NNU_20979-RA
			NNU_12944-RA	NNU_02813-RA	NNU_20186-RA		NNU_06893-RA
			NNU_19028-RA	NNU_20469-RA	NNU_22314-RA		NNU_10646-RA
			NNU_16860-RA	NNU_06970-RA	NNU_26506-RA		NNU_11756-RA
			NNU_12025-RA	NNU_17562-RA	NNU_20422-RA		NNU_00691-RA
			NNU_13370-RA	NNU_09308-RA	NNU_12419-RA		NNU_16330-RA
			NNU_01409-RA	NNU_17668-RA	NNU_14734-RA		NNU_06076-RA
			NNU_03191-RA	NNU_24991-RA	NNU_07210-RA		NNU_01123-RA
			NNU_22947-RA	NNU_14018-RA	NNU_01608-RA		NNU_02187-RA
			NNU_14052-RA	NNU_01065-RA	NNU_24551-RA		NNU_23101-RA
			NNU_05457-RA	NNU_21549-RA	NNU_20984-RA		NNU_08958-RA
			NNU_09872-RA	NNU_24836-RA	NNU_21878-RA		NNU_16311-RA
			NNU_06437-RA	NNU_26106-RA	NNU_06689-RA		NNU_13021-RA
			NNU_08298-RA	NNU_24310-RA	NNU_24117-RA		NNU_05299-RA
			NNU_03047-RA	NNU_22836-RA	NNU_15804-RA		NNU_21038-RA
			NNU_17200-RA	NNU_13703-RA	NNU_20539-RA		NNU_04691-RA
			NNU_19795-RA	NNU_06853-RA	NNU_08096-RA		NNU_03246-RA
			NNU_07402-RA	NNU_25873-RA	NNU_05490-RA		NNU_15654-RA
			NNU_12552-RA	NNU_23040-RA	NNU_23333-RA		NNU_05482-RA
			NNU_24871-RA	NNU_25316-RA	NNU_17587-RA		NNU_11199-RA
			NNU_02771-RA	NNU_19730-RA	NNU_08669-RA		NNU_00609-RA
			NNU_17068-RA	NNU_14696-RA	NNU_06362-RA		NNU_20337-RA
			NNU_25023-RA	NNU_08350-RA	NNU_24101-RA		NNU_17652-RA
			NNU_11758-RA	NNU_14492-RA	NNU_18728-RA		NNU_02402-RA
			NNU_09130-RA	NNU_12958-RA	NNU_25972-RA		NNU_00823-RA
			NNU_24472-RA	NNU_17238-RA	NNU_24374-RA		NNU_20033-RA
			NNU_01938-RA	NNU_25162-RA	NNU_17581-RA		NNU_07437-RA
			NNU_05389-RA	NNU_22790-RA	NNU_20668-RA		NNU_25623-RA
			NNU_03541-RA	NNU_17602-RA	NNU_23898-RA		NNU_08285-RA
			NNU_02389-RA	NNU_07207-RA	NNU_17680-RA		NNU_06699-RA
			NNU_20468-RA	NNU_13668-RA	NNU_00142-RA		NNU_18993-RA
			NNU_02146-RA	NNU_05006-RA	NNU_16372-RA		NNU_01039-RA
			NNU_02743-RA	NNU_20400-RA	NNU_20824-RA		NNU_21037-RA
			NNU_25277-RA	NNU_23466-RA	NNU_08913-RA		NNU_05955-RA
			NNU_19765-RA	NNU_09493-RA	NNU_17236-RA		NNU_10636-RA
			NNU_14510-RA	NNU_07370-RA	NNU_20300-RA		NNU_23888-RA
			NNU_25954-RA	NNU_17640-RA	NNU_00314-RA		NNU_24683-RA
			NNU_14165-RA	NNU_19351-RA	NNU_17683-RA		NNU_23059-RA
			NNU_06378-RA	NNU_16371-RA	NNU_05243-RA		NNU_20939-RA
			NNU_16743-RA	NNU_23225-RA	NNU_08771-RA		NNU_03244-RA
			NNU_22070-RA	NNU_01024-RA	NNU_23098-RA		NNU_23068-RA
			NNU_19908-RA	NNU_20567-RA	NNU_20993-RA		NNU_02169-RA
			NNU_18462-RA	NNU_18226-RA	NNU_23634-RA		NNU_03245-RA
			NNU_25018-RA	NNU_26608-RA	NNU_11480-RA		NNU_04957-RA
			NNU_11850-RA	NNU_01271-RA	NNU_10276-RA		NNU_25275-RA
			NNU_25282-RA	NNU_25013-RA	NNU_25466-RA		NNU_25892-RA
			NNU_26081-RA	NNU_20678-RA	NNU_04982-RA		NNU_23808-RA
			NNU_01496-RA	NNU_18225-RA	NNU_04467-RA		NNU_22021-RA
			NNU_24191-RA	NNU_18846-RA	NNU_24517-RA		NNU_19801-RA
			NNU_20643-RA	NNU_10299-RA	NNU_26264-RA		NNU_19226-RA
			NNU_13633-RA	NNU_09671-RA	NNU_12741-RA		NNU_25636-RA
			NNU_01903-RA	NNU_24496-RA	NNU_21934-RA		NNU_12611-RA
			NNU_08856-RA	NNU_02691-RA	NNU_03356-RA		NNU_00107-RA
			NNU_10360-RA	NNU_00227-RA	NNU_13974-RA		NNU_24753-RA
			NNU_15088-RA	NNU_04114-RA	NNU_07379-RA		NNU_25445-RA
			NNU_01633-RA	NNU_05370-RA	NNU_23789-RA		NNU_22908-RA
			NNU_21469-RA	NNU_10378-RA	NNU_16088-RA		NNU_19359-RA
			NNU_22040-RA	NNU_00510-RA	NNU_08986-RA		NNU_09463-RA
			NNU_07948-RA	NNU_09316-RA	NNU_12450-RA		NNU_23629-RA
			NNU_07410-RA	NNU_00066-RA	NNU_11141-RA		NNU_22410-RA
			NNU_05714-RA	NNU_05364-RA	NNU_12842-RA		NNU_18616-RA
			NNU_06487-RA	NNU_12401-RA	NNU_01790-RA		NNU_08971-RA
			NNU_24185-RA	NNU_13753-RA	NNU_09378-RA		NNU_02634-RA
			NNU_14842-RA	NNU_08074-RA	NNU_00580-RA		NNU_08267-RA
			NNU_23013-RA	NNU_17218-RA	NNU_18769-RA		NNU_24266-RA
			NNU_25615-RA	NNU_04157-RA	NNU_16017-RA		NNU_25099-RA
			NNU_02494-RA	NNU_15962-RA	NNU_04219-RA		NNU_26378-RA
			NNU_09090-RA	NNU_01462-RA	NNU_14908-RA		NNU_24662-RA
			NNU_10733-RA	NNU_17153-RA	NNU_21171-RA		NNU_19092-RA
			NNU_22240-RA	NNU_06482-RA	NNU_19902-RA		NNU_00218-RA
			NNU_01692-RA	NNU_20099-RA	NNU_24005-RA		NNU_02127-RA
			NNU_02272-RA	NNU_01475-RA	NNU_07075-RA		NNU_22234-RA
			NNU_01906-RA	NNU_05198-RA	NNU_08325-RA		NNU_19570-RA
			NNU_10380-RA	NNU_25591-RA	NNU_02901-RA		NNU_09371-RA
			NNU_05968-RA	NNU_13052-RA	NNU_07087-RA		NNU_02852-RA
			NNU_18373-RA	NNU_10529-RA	NNU_08140-RA		NNU_08278-RA
			NNU_18206-RA	NNU_03829-RA	NNU_10798-RA		NNU_09558-RA
			NNU_02466-RA	NNU_19550-RA	NNU_09471-RA		NNU_01865-RA
			NNU_03130-RA	NNU_20534-RA	NNU_03255-RA		NNU_26026-RA
			NNU_13361-RA	NNU_07731-RA	NNU_21400-RA		NNU_24698-RA
			NNU_22342-RA	NNU_17566-RA	NNU_26569-RA		NNU_02597-RA
			NNU_03852-RA	NNU_15606-RA	NNU_25330-RA		NNU_01524-RA
			NNU_12847-RA	NNU_25143-RA	NNU_26567-RA		NNU_24544-RA
			NNU_11222-RA	NNU_08171-RA	NNU_02770-RA		NNU_05638-RA
			NNU_16869-RA	NNU_17117-RA	NNU_03380-RA		NNU_15367-RA
			NNU_23854-RA	NNU_09165-RA	NNU_06088-RA		NNU_05481-RA
			NNU_24387-RA	NNU_06298-RA	NNU_02575-RA		NNU_15418-RA
			NNU_19846-RA	NNU_17904-RA	NNU_25048-RA		NNU_03781-RA
			NNU_17182-RA	NNU_01571-RA	NNU_21307-RA		NNU_21413-RA
			NNU_21619-RA	NNU_07733-RA	NNU_05989-RA		NNU_10230-RA
			NNU_19455-RA	NNU_16154-RA	NNU_18642-RA		NNU_23874-RA
			NNU_05882-RA	NNU_02247-RA	NNU_08823-RA		NNU_03590-RA
			NNU_13694-RA	NNU_08717-RA	NNU_15242-RA		NNU_03831-RA
			NNU_02639-RA	NNU_26331-RA	NNU_21372-RA		NNU_03665-RA
			NNU_00692-RA	NNU_11746-RA	NNU_05630-RA		NNU_23861-RA
			NNU_16462-RA	NNU_02226-RA	NNU_10178-RA		NNU_25742-RA
			NNU_07615-RA	NNU_10692-RA	NNU_23230-RA		NNU_18912-RA
			NNU_02362-RA	NNU_04945-RA	NNU_10581-RA		NNU_00253-RA
			NNU_06773-RA	NNU_26105-RA	NNU_25009-RA		NNU_04394-RA
			NNU_05874-RA	NNU_23496-RA	NNU_22462-RA		NNU_05628-RA
			NNU_14500-RA	NNU_00171-RA	NNU_16357-RA		NNU_09609-RA
			NNU_16365-RA	NNU_02751-RA	NNU_02047-RA		NNU_08981-RA
			NNU_17596-RA	NNU_11326-RA	NNU_01519-RA		NNU_02844-RA
			NNU_16962-RA	NNU_11605-RA	NNU_20315-RA		NNU_22894-RA
			NNU_05031-RA	NNU_25387-RA	NNU_11631-RA		NNU_25303-RA
			NNU_20862-RA	NNU_09174-RA	NNU_02672-RA		NNU_20410-RA
			NNU_20472-RA	NNU_14046-RA	NNU_05308-RA		NNU_03901-RA
			NNU_03823-RA	NNU_15993-RA	NNU_05232-RA		NNU_13972-RA
			NNU_05072-RA	NNU_09198-RA	NNU_25566-RA		NNU_21363-RA
			NNU_19590-RA	NNU_04494-RA	NNU_24211-RA		NNU_05041-RA
			NNU_07499-RA	NNU_07358-RA	NNU_06463-RA		NNU_07593-RA
			NNU_20127-RA	NNU_09846-RA	NNU_23325-RA		NNU_12047-RA
			NNU_09186-RA	NNU_12313-RA	NNU_09801-RA		NNU_04018-RA
			NNU_20586-RA	NNU_16924-RA	NNU_24497-RA		NNU_24915-RA
			NNU_13442-RA	NNU_10727-RA	NNU_18796-RA		NNU_09148-RA
			NNU_09287-RA	NNU_02501-RA	NNU_09894-RA		NNU_22013-RA
			NNU_24885-RA	NNU_11316-RA	NNU_17247-RA		NNU_10595-RA
			NNU_08935-RA	NNU_23234-RA	NNU_15554-RA		NNU_24553-RA
			NNU_10028-RA	NNU_02105-RA	NNU_01681-RA		NNU_14096-RA
			NNU_15294-RA	NNU_00994-RA	NNU_01909-RA		NNU_20887-RA
			NNU_17216-RA	NNU_02075-RA	NNU_24022-RA		NNU_02930-RA
			NNU_23025-RA	NNU_25870-RA	NNU_22192-RA		NNU_06402-RA
			NNU_25438-RA	NNU_14590-RA	NNU_21128-RA		NNU_04774-RA
			NNU_16511-RA	NNU_21758-RA	NNU_01411-RA		NNU_08145-RA
			NNU_22479-RA	NNU_11710-RA	NNU_20161-RA		NNU_22918-RA
			NNU_01540-RA	NNU_08104-RA	NNU_03121-RA		NNU_21743-RA
			NNU_22024-RA	NNU_00485-RA	NNU_11898-RA		NNU_15891-RA
			NNU_12201-RA	NNU_02201-RA	NNU_05840-RA		NNU_01549-RA
			NNU_26504-RA	NNU_03538-RA			NNU_15938-RA
			NNU_22066-RA	NNU_19418-RA			NNU_21718-RA
			NNU_18954-RA	NNU_11467-RA			NNU_00240-RA
			NNU_15734-RA	NNU_08205-RA			NNU_14190-RA
			NNU_11293-RA	NNU_25351-RA			NNU_10867-RA
			NNU_03128-RA	NNU_22220-RA			NNU_13224-RA
			NNU_04470-RA	NNU_03721-RA			NNU_11499-RA
			NNU_14038-RA	NNU_24897-RA			NNU_11367-RA
			NNU_03129-RA	NNU_02108-RA			NNU_01322-RA
			NNU_07568-RA	NNU_09720-RA			NNU_04556-RA
			NNU_06531-RA	NNU_02446-RA			NNU_21045-RA
			NNU_22023-RA	NNU_24457-RA			NNU_13787-RA
			NNU_00348-RA	NNU_21004-RA			NNU_09803-RA
			NNU_19700-RA	NNU_24681-RA			NNU_18539-RA
			NNU_10934-RA	NNU_05397-RA			NNU_26033-RA
			NNU_06036-RA	NNU_21520-RA			NNU_14342-RA
			NNU_17690-RA	NNU_15313-RA			NNU_21684-RA
			NNU_20621-RA	NNU_03272-RA			NNU_22006-RA
			NNU_26263-RA	NNU_02295-RA			NNU_13511-RA
			NNU_01066-RA	NNU_06344-RA			NNU_09382-RA
			NNU_05118-RA	NNU_22246-RA			NNU_24147-RA
			NNU_24546-RA	NNU_22919-RA			NNU_10183-RA
			NNU_08783-RA	NNU_19298-RA			NNU_08660-RA
			NNU_18009-RA	NNU_10126-RA			NNU_02349-RA
			NNU_08857-RA	NNU_16914-RA			NNU_23764-RA
			NNU_02051-RA	NNU_14253-RA			NNU_13333-RA
			NNU_03252-RA	NNU_01964-RA			NNU_12666-RA
			NNU_17172-RA	NNU_25181-RA			NNU_00809-RA
			NNU_19858-RA	NNU_13005-RA			NNU_22046-RA
			NNU_11395-RA	NNU_07861-RA			NNU_17013-RA
			NNU_11502-RA	NNU_12018-RA			NNU_08711-RA
			NNU_14751-RA	NNU_19407-RA			NNU_23913-RA
			NNU_00236-RA	NNU_03228-RA			NNU_26660-RA
			NNU_10631-RA	NNU_22912-RA			NNU_08231-RA
			NNU_08687-RA	NNU_11021-RA			NNU_22671-RA
			NNU_25653-RA	NNU_24091-RA			NNU_00349-RA
			NNU_21380-RA	NNU_21987-RA			NNU_17381-RA
			NNU_17669-RA	NNU_26039-RA			NNU_22397-RA
			NNU_22585-RA	NNU_20481-RA			NNU_19583-RA
			NNU_01040-RA	NNU_07408-RA			NNU_05473-RA
			NNU_23665-RA	NNU_12973-RA			NNU_07187-RA
			NNU_19759-RA	NNU_01321-RA			NNU_16982-RA
			NNU_19695-RA	NNU_06460-RA			NNU_03691-RA
			NNU_18636-RA	NNU_13616-RA			NNU_07912-RA
			NNU_03053-RA	NNU_06960-RA			NNU_15921-RA
			NNU_23719-RA	NNU_19322-RA			NNU_11992-RA
			NNU_06602-RA	NNU_07683-RA			NNU_02527-RA
			NNU_08358-RA	NNU_13104-RA			NNU_14056-RA
			NNU_05688-RA	NNU_04498-RA			NNU_02235-RA
			NNU_09181-RA	NNU_02367-RA			NNU_04074-RA
			NNU_12828-RA	NNU_21885-RA			NNU_06804-RA
			NNU_07660-RA	NNU_24052-RA			NNU_08744-RA
			NNU_10450-RA	NNU_18944-RA			NNU_03986-RA
			NNU_06150-RA	NNU_19429-RA			NNU_21947-RA
			NNU_16772-RA	NNU_24994-RA			NNU_21246-RA
			NNU_21830-RA	NNU_16528-RA			NNU_10780-RA
			NNU_15108-RA	NNU_05069-RA			NNU_14532-RA
			NNU_02273-RA	NNU_18551-RA			NNU_06552-RA
			NNU_16316-RA	NNU_06473-RA			NNU_23829-RA
			NNU_12413-RA	NNU_07223-RA			NNU_10444-RA
			NNU_10960-RA	NNU_06675-RA			NNU_18419-RA
			NNU_26557-RA	NNU_21382-RA			NNU_15193-RA
			NNU_03239-RA	NNU_21422-RA			NNU_24987-RA
			NNU_18917-RA	NNU_24490-RA			NNU_25020-RA
			NNU_05357-RA	NNU_23790-RA			NNU_07259-RA
			NNU_24880-RA	NNU_10164-RA			NNU_01500-RA
			NNU_23747-RA	NNU_10821-RA			NNU_12226-RA
			NNU_16945-RA	NNU_22291-RA			NNU_07002-RA
			NNU_18312-RA	NNU_19674-RA			NNU_14351-RA
			NNU_14310-RA	NNU_20171-RA			NNU_25108-RA
			NNU_09238-RA	NNU_01717-RA			NNU_05215-RA
			NNU_22127-RA	NNU_19163-RA			NNU_12356-RA
			NNU_17392-RA	NNU_22417-RA			NNU_21929-RA
			NNU_26461-RA	NNU_13035-RA			NNU_25855-RA
			NNU_23813-RA	NNU_18639-RA			NNU_19100-RA
			NNU_00696-RA	NNU_04999-RA			NNU_22113-RA
			NNU_02972-RA	NNU_07554-RA			NNU_15073-RA
			NNU_24922-RA	NNU_10089-RA			NNU_19179-RA
			NNU_24719-RA	NNU_03936-RA			NNU_16130-RA
			NNU_11613-RA	NNU_15107-RA			NNU_22005-RA
			NNU_19761-RA	NNU_01491-RA			NNU_04693-RA
			NNU_24241-RA	NNU_11966-RA			NNU_25200-RA
			NNU_02806-RA	NNU_21843-RA			NNU_24941-RA
			NNU_18211-RA	NNU_12946-RA			NNU_12665-RA
			NNU_11702-RA	NNU_00406-RA			NNU_20265-RA
			NNU_25095-RA	NNU_25132-RA			NNU_14981-RA
			NNU_02525-RA	NNU_19315-RA			NNU_24914-RA
			NNU_07092-RA	NNU_24652-RA			NNU_12264-RA
			NNU_02026-RA	NNU_07084-RA			NNU_25869-RA
			NNU_05333-RA	NNU_00221-RA			NNU_20141-RA
			NNU_01093-RA	NNU_15308-RA			NNU_19783-RA
			NNU_02554-RA				NNU_08550-RA
			NNU_03386-RA				NNU_16897-RA
			NNU_10823-RA				NNU_19738-RA
			NNU_05806-RA				NNU_00566-RA
			NNU_05573-RA				NNU_16959-RA
			NNU_19786-RA				NNU_11356-RA
			NNU_03107-RA				NNU_15721-RA
			NNU_26589-RA				NNU_03190-RA
			NNU_02744-RA				NNU_18621-RA
			NNU_04997-RA				NNU_12764-RA
			NNU_02307-RA				NNU_26549-RA
			NNU_24826-RA				NNU_13979-RA
			NNU_08144-RA				NNU_10469-RA
			NNU_00651-RA				NNU_03589-RA
			NNU_15255-RA				NNU_08128-RA
			NNU_26346-RA				NNU_03379-RA
			NNU_08003-RA				NNU_12914-RA
			NNU_21876-RA				NNU_18212-RA
			NNU_23293-RA				NNU_24182-RA
			NNU_06496-RA				NNU_12019-RA
			NNU_20182-RA				NNU_18424-RA
			NNU_18038-RA				NNU_22341-RA
			NNU_05859-RA				NNU_24193-RA
			NNU_11735-RA				NNU_24050-RA
			NNU_21719-RA				NNU_02222-RA
			NNU_17930-RA				NNU_07712-RA
			NNU_14219-RA				NNU_17221-RA
			NNU_04424-RA				NNU_10233-RA
			NNU_09401-RA				NNU_14237-RA
			NNU_21982-RA				NNU_03009-RA
			NNU_05344-RA				NNU_01150-RA
			NNU_05373-RA				NNU_10208-RA
			NNU_02497-RA				NNU_06608-RA
			NNU_26354-RA				NNU_21902-RA
			NNU_15496-RA				NNU_06665-RA
			NNU_22064-RA				NNU_14099-RA
			NNU_00376-RA				NNU_19483-RA
			NNU_22792-RA				NNU_20345-RA
			NNU_06708-RA				NNU_24631-RA
			NNU_15100-RA				NNU_02215-RA
			NNU_22356-RA				NNU_13717-RA
			NNU_00445-RA				NNU_05348-RA
			NNU_08834-RA				NNU_26228-RA
			NNU_02670-RA				NNU_20896-RA
			NNU_22694-RA				NNU_16373-RA
			NNU_17720-RA				NNU_21595-RA
			NNU_22834-RA				NNU_15836-RA
			NNU_19220-RA				NNU_14878-RA
			NNU_25936-RA				NNU_01857-RA
			NNU_19724-RA				NNU_23877-RA
			NNU_14936-RA				NNU_08212-RA
			NNU_01312-RA				NNU_11732-RA
			NNU_22752-RA				NNU_12129-RA
			NNU_09968-RA				NNU_09852-RA
			NNU_23392-RA				NNU_09435-RA
			NNU_26084-RA				NNU_02236-RA
			NNU_12767-RA				NNU_00597-RA
			NNU_01336-RA				NNU_16542-RA
			NNU_08360-RA				NNU_04389-RA
			NNU_21765-RA				NNU_02337-RA
			NNU_00307-RA				NNU_22249-RA
			NNU_12035-RA				NNU_14396-RA
			NNU_09789-RA				NNU_13654-RA
			NNU_07183-RA				NNU_15495-RA
			NNU_04402-RA				NNU_00465-RA
			NNU_26650-RA				NNU_24361-RA
			NNU_18541-RA				NNU_13430-RA
			NNU_07234-RA				NNU_15099-RA
			NNU_24401-RA				NNU_16785-RA
			NNU_17774-RA				NNU_07602-RA
			NNU_18941-RA				NNU_25052-RA
			NNU_24159-RA				NNU_15591-RA
			NNU_25074-RA				NNU_17454-RA
			NNU_00598-RA
			NNU_23358-RA
			NNU_14430-RA
			NNU_22995-RA
			NNU_04531-RA
			NNU_15567-RA
			NNU_05203-RA
			NNU_17821-RA
			NNU_06304-RA
			NNU_09302-RA
			NNU_03421-RA
			NNU_23909-RA
			NNU_02754-RA
			NNU_10558-RA
			NNU_25383-RA
			NNU_25207-RA
			NNU_04458-RA
			NNU_23292-RA
			NNU_25568-RA
			NNU_17794-RA
			NNU_18930-RA
			NNU_07618-RA
			NNU_18429-RA
			NNU_14282-RA
			NNU_10192-RA
			NNU_25850-RA
			NNU_22584-RA
			NNU_20017-RA
			NNU_20016-RA
			NNU_21229-RA
			NNU_26411-RA
			NNU_04211-RA
			NNU_00603-RA
			NNU_26579-RA
			NNU_18037-RA
			NNU_16351-RA
			NNU_15483-RA
			NNU_23394-RA
			NNU_07213-RA
			NNU_18628-RA
			NNU_10781-RA
			NNU_09639-RA
			NNU_17225-RA
			NNU_01445-RA
			NNU_07359-RA
			NNU_13647-RA
			NNU_13634-RA
			NNU_03055-RA
			NNU_00693-RA
			NNU_18242-RA
			NNU_06674-RA
			NNU_21190-RA
			NNU_02199-RA
			NNU_11458-RA
			NNU_11173-RA
			NNU_03663-RA
			NNU_01627-RA
			NNU_13461-RA
			NNU_26198-RA
			NNU_23912-RA
			NNU_03259-RA
			NNU_23935-RA
			NNU_09908-RA
			NNU_16955-RA
			NNU_11870-RA
			NNU_23009-RA
			NNU_21626-RA
			NNU_07387-RA
			NNU_01373-RA
			NNU_03939-RA
			NNU_07026-RA
			NNU_20224-RA
			NNU_23623-RA
			NNU_13136-RA
			NNU_24346-RA
			NNU_11468-RA
			NNU_10647-RA
			NNU_20079-RA
			NNU_25505-RA
			NNU_00266-RA
			NNU_05410-RA
			NNU_11926-RA
			NNU_19906-RA
			NNU_23447-RA
			NNU_04089-RA
			NNU_14406-RA
			NNU_02232-RA
			NNU_03108-RA
			NNU_20216-RA
			NNU_12322-RA
			NNU_10713-RA
			NNU_17519-RA
			NNU_00203-RA
			NNU_03801-RA
			NNU_00619-RA
			NNU_02180-RA
			NNU_26098-RA
			NNU_02161-RA
			NNU_18745-RA
			NNU_07262-RA
			NNU_19628-RA
			NNU_24835-RA
			NNU_07181-RA
			NNU_14120-RA
			NNU_12309-RA
			NNU_03747-RA
			NNU_07065-RA
			NNU_06666-RA
			NNU_25430-RA
			NNU_01067-RA
			NNU_17116-RA
			NNU_06542-RA
			NNU_15622-RA
			NNU_22316-RA
			NNU_23453-RA
			NNU_18386-RA
			NNU_04006-RA
			NNU_07404-RA
			NNU_23807-RA
			NNU_11942-RA
			NNU_08155-RA
			NNU_09085-RA
			NNU_11188-RA
			NNU_25711-RA
			NNU_01558-RA
			NNU_11779-RA
			NNU_25475-RA
			NNU_02748-RA
			NNU_23164-RA
			NNU_07444-RA
			NNU_01224-RA
			NNU_16963-RA
			NNU_25149-RA
			NNU_03475-RA
			NNU_16777-RA
			NNU_04502-RA
			NNU_17796-RA
			NNU_05047-RA
			NNU_23859-RA
			NNU_15773-RA
			NNU_04500-RA
			NNU_17164-RA
			NNU_12598-RA
			NNU_16755-RA
			NNU_21301-RA
			NNU_07320-RA
			NNU_11501-RA
			NNU_03207-RA
			NNU_01075-RA
			NNU_21658-RA
			NNU_14044-RA
			NNU_23356-RA
			NNU_20341-RA
			NNU_23791-RA
			NNU_11098-RA
			NNU_14758-RA
			NNU_16638-RA
			NNU_12305-RA
			NNU_09774-RA
			NNU_24206-RA
			NNU_13299-RA
			NNU_17191-RA
			NNU_02100-RA
			NNU_17569-RA
			NNU_24158-RA
			NNU_12591-RA
			NNU_18825-RA
			NNU_05427-RA
			NNU_02671-RA
			NNU_19077-RA
			NNU_24586-RA
			NNU_11094-RA
			NNU_00595-RA
			NNU_17978-RA
			NNU_17274-RA
			NNU_15412-RA
			NNU_18106-RA
			NNU_00457-RA
			NNU_18033-RA
			NNU_13772-RA
			NNU_05261-RA
			NNU_03837-RA
			NNU_20953-RA
			NNU_05878-RA
			NNU_22605-RA
			NNU_12011-RA
			NNU_22439-RA
			NNU_11519-RA
			NNU_21581-RA
			NNU_10172-RA
			NNU_11470-RA
			NNU_00425-RA
			NNU_11241-RA
			NNU_06910-RA
			NNU_12062-RA
			NNU_26202-RA
			NNU_05908-RA
			NNU_13948-RA
			NNU_20108-RA
			NNU_22942-RA
			NNU_14641-RA
			NNU_19101-RA
			NNU_17469-RA
			NNU_18573-RA
			NNU_24505-RA
			NNU_18770-RA
			NNU_13696-RA
			NNU_17375-RA
			NNU_10496-RA
			NNU_01029-RA
			NNU_25957-RA
			NNU_12966-RA
			NNU_08157-RA
			NNU_12014-RA
			NNU_12730-RA
			NNU_04118-RA
			NNU_19710-RA
			NNU_21031-RA
			NNU_21210-RA
			NNU_25443-RA
			NNU_06930-RA
			NNU_01853-RA
			NNU_23933-RA
			NNU_14063-RA
			NNU_07098-RA
			NNU_05024-RA
			NNU_02290-RA
			NNU_00383-RA
			NNU_01771-RA
			NNU_23522-RA
			NNU_17518-RA
			NNU_22434-RA
			NNU_02154-RA
			NNU_23980-RA
			NNU_06246-RA
			NNU_01919-RA
			NNU_17399-RA
			NNU_00940-RA
			NNU_13476-RA
			NNU_00190-RA
			NNU_01109-RA
			NNU_15869-RA
			NNU_06926-RA
			NNU_19530-RA
			NNU_12683-RA
			NNU_13643-RA
			NNU_21785-RA
			NNU_22914-RA
			NNU_17548-RA
			NNU_16825-RA
			NNU_03420-RA
			NNU_02279-RA
			NNU_13910-RA
			NNU_22042-RA
			NNU_01179-RA
			NNU_21282-RA
			NNU_12048-RA
			NNU_25991-RA
			NNU_03025-RA
			NNU_12455-RA
			NNU_03740-RA
			NNU_14016-RA
			NNU_02294-RA
			NNU_13716-RA
			NNU_20228-RA
			NNU_20134-RA
			NNU_13462-RA
			NNU_13631-RA
			NNU_23214-RA
			NNU_16415-RA
			NNU_08955-RA
			NNU_05653-RA
			NNU_16374-RA
			NNU_01683-RA
			NNU_25643-RA
			NNU_15684-RA
			NNU_05287-RA
			NNU_09156-RA
			NNU_07336-RA
			NNU_04579-RA
			NNU_07099-RA
			NNU_13448-RA
			NNU_26217-RA
			NNU_19754-RA
			NNU_21248-RA
			NNU_18528-RA
			NNU_02277-RA
			NNU_04514-RA
			NNU_23801-RA
			NNU_18908-RA
			NNU_07278-RA
			NNU_20680-RA
			NNU_24465-RA
			NNU_04841-RA
			NNU_17664-RA
			NNU_19294-RA
			NNU_24169-RA
			NNU_08403-RA
			NNU_22374-RA
			NNU_20549-RA
			NNU_03584-RA
