# Supplementary material for: DIA-Based Quantitative Proteomics Reveals the Protein Regulatory Networks of Floral Thermogenesis in Nelumbo nucifera
Source: Int J Mol Sci. 2021 Jul 31;22(15):8251. doi: 10.3390/ijms22158251 (PMC8347412; doi:10.3390/ijms22158251)
Supplement: Supplementary file 1 [file ijms-22-08251-s001.zip › ijms-1311797-supplementary/Supplementary data/Table S8.xlsx]

## Sheet: Sheet1
Table S8. KEGG pathway enrichment analysis of the 'red' module
#Pathway	Sample1 (70)	Sample2 (6019)	Pvalue	Pathway ID	Level1	Level2	Proteins	KOs
Biosynthesis of secondary metabolites	26	939	8.29595e-06	ko01110	Metabolism	Global and overview maps	NNU_08603-RA;NNU_05331-RA;NNU_03404-RA;NNU_10205-RA;NNU_05467-RA;NNU_19543-RA;NNU_21424-RA;NNU_06155-RA;NNU_05451-RA;NNU_19318-RA;NNU_14001-RA;NNU_19433-RA;NNU_02611-RA;NNU_20629-RA;NNU_07282-RA;NNU_01355-RA;NNU_22701-RA;NNU_25238-RA;NNU_10931-RA;NNU_22096-RA;NNU_23516-RA;NNU_23434-RA;NNU_12210-RA;NNU_21708-RA;NNU_16920-RA;NNU_07566-RA	K15746+K00975+K13509+K00655+K01647+K03527+K05278+K10527+K01953+K13789+K09753+K00249+K00939+K00128+K00703+K01770+K11517+K01754+K00919+K00134+K12502+K01859+K01904+K01895
Metabolic pathways	36	1637	1.31239e-05	ko01100	Metabolism	Global and overview maps	NNU_08603-RA;NNU_05331-RA;NNU_15862-RA;NNU_03404-RA;NNU_10205-RA;NNU_05467-RA;NNU_19543-RA;NNU_14002-RA;NNU_21424-RA;NNU_07200-RA;NNU_06155-RA;NNU_05451-RA;NNU_06209-RA;NNU_05764-RA;NNU_23835-RA;NNU_19318-RA;NNU_14001-RA;NNU_25219-RA;NNU_19433-RA;NNU_02611-RA;NNU_20629-RA;NNU_07282-RA;NNU_01355-RA;NNU_12544-RA;NNU_22701-RA;NNU_25238-RA;NNU_10931-RA;NNU_06208-RA;NNU_22096-RA;NNU_02909-RA;NNU_23516…	K15746+K00975+K08679+K13509+K00655+K01647+K03527+K05278+K01051+K10527+K01176+K01953+K13789+K01897+K09680+K09753+K00249+K00939+K00128+K00703+K01770+K01054+K11517+K01754+K00919+K00134+K00059+K12502+K01859+K01904+K01895
Fatty acid degradation	6	48	1.66276e-05	ko00071	Metabolism	Lipid metabolism	NNU_21424-RA;NNU_06209-RA;NNU_14001-RA;NNU_02611-RA;NNU_06208-RA;NNU_10758-RA	K10527+K01897+K00249+K00128+K07517
Peroxisome	7	76	2.45317e-05	ko04146	Cellular Processes	Transport and catabolism	NNU_22212-RA;NNU_06209-RA;NNU_00683-RA;NNU_22701-RA;NNU_06208-RA;NNU_23516-RA;NNU_00680-RA	K13237+K01897+K11517
Terpenoid backbone biosynthesis	4	33	0.00053227	ko00900	Metabolism	Metabolism of terpenoids and polyketides	NNU_05467-RA;NNU_05451-RA;NNU_01355-RA;NNU_10931-RA	K03527+K13789+K01770+K00919
Fatty acid metabolism	5	60	0.000612534	ko01212	Metabolism	Global and overview maps	NNU_21424-RA;NNU_06209-RA;NNU_14001-RA;NNU_06208-RA;NNU_02909-RA	K10527+K01897+K00249+K00059
beta-Alanine metabolism	3	40	0.0109435	ko00410	Metabolism	Metabolism of other amino acids	NNU_20835-RA;NNU_14001-RA;NNU_02611-RA	K17839+K00249+K00128
Fatty acid biosynthesis	3	42	0.0125078	ko00061	Metabolism	Lipid metabolism	NNU_06209-RA;NNU_06208-RA;NNU_02909-RA	K01897+K00059
Amino sugar and nucleotide sugar metabolism	5	124	0.0142572	ko00520	Metabolism	Carbohydrate metabolism	NNU_05331-RA;NNU_15862-RA;NNU_25219-RA;NNU_20629-RA;NNU_21708-RA	K00975+K08679
Glyoxylate and dicarboxylate metabolism	4	87	0.0181099	ko00630	Metabolism	Carbohydrate metabolism	NNU_10205-RA;NNU_22701-RA;NNU_23516-RA;NNU_07566-RA	K01647+K11517+K01895
Ubiquinone and other terpenoid-quinone biosynthesis	2	29	0.0442374	ko00130	Metabolism	Metabolism of cofactors and vitamins	NNU_23434-RA;NNU_16920-RA	K12502+K01904
Starch and sucrose metabolism	5	169	0.0460505	ko00500	Metabolism	Carbohydrate metabolism	NNU_05331-RA;NNU_07200-RA;NNU_20629-RA;NNU_07282-RA;NNU_21708-RA	K00975+K01176+K00703
Carbon metabolism	7	292	0.0519033	ko01200	Metabolism	Global and overview maps	NNU_10205-RA;NNU_14001-RA;NNU_22701-RA;NNU_25238-RA;NNU_22096-RA;NNU_23516-RA;NNU_07566-RA	K01647+K00249+K11517+K01754+K00134+K01895
Glycerolipid metabolism	3	78	0.0617789	ko00561	Metabolism	Lipid metabolism	NNU_03404-RA;NNU_02611-RA;NNU_12544-RA	K13509+K00655+K00128+K01054
Propanoate metabolism	2	41	0.081802	ko00640	Metabolism	Carbohydrate metabolism	NNU_14001-RA;NNU_07566-RA	K00249+K01895
Flavonoid biosynthesis	2	44	0.092327	ko00941	Metabolism	Biosynthesis of other secondary metabolites	NNU_19543-RA;NNU_12210-RA	K05278+K01859
Limonene and pinene degradation	1	9	0.0999927	ko00903	Metabolism	Metabolism of terpenoids and polyketides	NNU_02611-RA	K00128
Arginine and proline metabolism	2	49	0.110675	ko00330	Metabolism	Amino acid metabolism	NNU_20835-RA;NNU_02611-RA	K17839+K00128
Valine, leucine and isoleucine degradation	2	58	0.145773	ko00280	Metabolism	Amino acid metabolism	NNU_14001-RA;NNU_02611-RA	K00249+K00128
Thiamine metabolism	1	16	0.17089	ko00730	Metabolism	Metabolism of cofactors and vitamins	NNU_19433-RA	K00939
Histidine metabolism	1	18	0.190115	ko00340	Metabolism	Amino acid metabolism	NNU_02611-RA	K00128
Pentose and glucuronate interconversions	2	70	0.195458	ko00040	Metabolism	Carbohydrate metabolism	NNU_14002-RA;NNU_05764-RA	K01051
Galactose metabolism	2	71	0.199699	ko00052	Metabolism	Carbohydrate metabolism	NNU_21914-RA;NNU_21915-RA	K06617
Biotin metabolism	1	20	0.208901	ko00780	Metabolism	Metabolism of cofactors and vitamins	NNU_02909-RA	K00059
Valine, leucine and isoleucine biosynthesis	1	22	0.227257	ko00290	Metabolism	Amino acid metabolism	NNU_25238-RA	K01754
Lysine degradation	1	25	0.254006	ko00310	Metabolism	Amino acid metabolism	NNU_02611-RA	K00128
Glycolysis / Gluconeogenesis	3	155	0.269013	ko00010	Metabolism	Carbohydrate metabolism	NNU_02611-RA;NNU_22096-RA;NNU_07566-RA	K00128+K00134+K01895
alpha-Linolenic acid metabolism	1	29	0.288257	ko00592	Metabolism	Lipid metabolism	NNU_21424-RA	K10527
Carotenoid biosynthesis	1	29	0.288257	ko00906	Metabolism	Metabolism of terpenoids and polyketides	NNU_08603-RA	K15746
Pantothenate and CoA biosynthesis	1	31	0.304796	ko00770	Metabolism	Metabolism of cofactors and vitamins	NNU_23835-RA	K09680
Plant-pathogen interaction	2	102	0.333326	ko04626	Organismal Systems	Environmental adaptation	NNU_07381-RA;NNU_20489-RA	K13420+K09487
Pyruvate metabolism	2	105	0.346124	ko00620	Metabolism	Carbohydrate metabolism	NNU_02611-RA;NNU_07566-RA	K00128+K01895
Biosynthesis of amino acids	4	256	0.347431	ko01230	Metabolism	Global and overview maps	NNU_10205-RA;NNU_06155-RA;NNU_25238-RA;NNU_22096-RA	K01647+K01953+K01754+K00134
Phenylpropanoid biosynthesis	2	108	0.358846	ko00940	Metabolism	Biosynthesis of other secondary metabolites	NNU_19318-RA;NNU_16920-RA	K09753+K01904
Circadian rhythm - plant	1	38	0.359755	ko04712	Organismal Systems	Environmental adaptation	NNU_10432-RA	K12119
Tryptophan metabolism	1	42	0.389213	ko00380	Metabolism	Amino acid metabolism	NNU_02611-RA	K00128
Ascorbate and aldarate metabolism	1	49	0.437584	ko00053	Metabolism	Carbohydrate metabolism	NNU_02611-RA	K00128
Phenylalanine metabolism	1	52	0.457139	ko00360	Metabolism	Amino acid metabolism	NNU_16920-RA	K01904
Alanine, aspartate and glutamate metabolism	1	54	0.469803	ko00250	Metabolism	Amino acid metabolism	NNU_06155-RA	K01953
2-Oxocarboxylic acid metabolism	1	59	0.500201	ko01210	Metabolism	Global and overview maps	NNU_10205-RA	K01647
Glutathione metabolism	1	62	0.517608	ko00480	Metabolism	Metabolism of other amino acids	NNU_08714-RA	K00799
Citrate cycle (TCA cycle)	1	68	0.550649	ko00020	Metabolism	Carbohydrate metabolism	NNU_10205-RA	K01647
Glycerophospholipid metabolism	1	69	0.555934	ko00564	Metabolism	Lipid metabolism	NNU_03404-RA	K13509+K00655
Carbon fixation in photosynthetic organisms	1	69	0.555934	ko00710	Metabolism	Energy metabolism	NNU_22096-RA	K00134
Glycine, serine and threonine metabolism	1	73	0.576471	ko00260	Metabolism	Amino acid metabolism	NNU_25238-RA	K01754
Purine metabolism	1	89	0.649661	ko00230	Metabolism	Nucleotide metabolism	NNU_19433-RA	K00939
MAPK signaling pathway - plant	1	109	0.723827	ko04016	Environmental Information Processing	Signal transduction	NNU_07381-RA	K13420
RNA degradation	1	115	0.74289	ko03018	Genetic Information Processing	Folding, sorting and degradation	NNU_26089-RA	K04077
Protein processing in endoplasmic reticulum	1	168	0.863743	ko04141	Genetic Information Processing	Folding, sorting and degradation	NNU_20489-RA	K09487
