# Supplementary material for: DIA-Based Quantitative Proteomics Reveals the Protein Regulatory Networks of Floral Thermogenesis in Nelumbo nucifera
Source: Int J Mol Sci. 2021 Jul 31;22(15):8251. doi: 10.3390/ijms22158251 (PMC8347412; doi:10.3390/ijms22158251)
Supplement: Supplementary file 1 [file ijms-22-08251-s001.zip › ijms-1311797-supplementary/Supplementary data/Table S9.xlsx]

## Sheet: Sheet1
Table S9. Morphological characteristics of N. nucifera flowers in five sequential stages
Phase	Stage	Morphological characteristic
pre-thermogenic	Stage 1	Small green pre-thermogenic bud
thermogenic	Stage 2	Larger flower bud with pink tips and close to blooming
	Stage 3	Full pink petals, open 2-12 cm, revealing mature pistils and immature stamens closely appressed to the receptacles
	Stage 4	Horizontally opening petals, stamens become mature and scatter pollen
post-thermogenic	Stage 5	Petals and stamens withered, leaving a post-thermogenic yellow/green receptacle
The corresponding morphological pictures of each stage of Nucifera flowers are in agreement with the report of Grant et al.(2008) [20]
